# Supplementary material for: Identification of differentially expressed genes and pathways in mice exposed to mixed field neutron/photon radiation
Source: BMC Genomics. 2018 Jun 28;19:504. doi: 10.1186/s12864-018-4884-6 (PMC6027792; doi:10.1186/s12864-018-4884-6)
Supplement: Supplementary file 1 — Excel file with 5 tabs containing a summary of differentially expressed genes by radiation type. (XLSX 2429 kb) [file 12864_2018_4884_MOESM1_ESM.xlsx]

## Sheet: Dose_0%
Additional File 1: Excel file with 5 tabs containing a summary of differentially expressed genes by radiation type. Shaded area: upregulated genes.
dose0	Parametric p-value	FDR	Permutation p-value	Geom mean of intensities in class 1	Geom mean of intensities in class 2	Fold-change	UniqueID	Anno-	Accession	Symbol	Name	EntrezID	DefinedGenelist
								tations
6	< 1e-07	< 1e-07	0.0021645	697.44	13.75	50.74	A_52_P406181	Info	ref	Nacad	NAC alpha domain containing	192950
76	< 1e-07	< 1e-07	0.0021645	6432.01	198.33	32.43	A_52_P239086	Info	ref	Apol10a	apolipoprotein L 10A	245282
43	< 1e-07	< 1e-07	0.0021645	1479.36	52.2	28.34	A_51_P246317	Info	ref	Mt2	metallothionein 2	17750
241	4e-07	2.09e-05	0.0021645	401.35	14.18	28.31	A_55_P2164443	Info	nap	NAP113319-1
115	< 1e-07	9.07e-06	0.0021645	283.52	10.88	26.07	A_55_P2001078	Info	ref	Mmel1	membrane metallo-endopeptidase-like 1	27390
97	< 1e-07	9.07e-06	0.0021645	232.63	10.48	22.19	A_51_P149422	Info	ref	Gng13	guanine nucleotide binding protein (G protein), gamma 13	64337	Chemokine signaling pathway, Taste transduction
584	2.5e-06	6.06e-05	0.0021645	195.42	10.11	19.33	A_55_P2070316	Info	ref	Ankrd36	ankyrin repeat domain 36	76389
599	2.7e-06	6.37e-05	0.0021645	2418.15	126.95	19.05	A_66_P111660	Info	ref	Mt1	metallothionein 1	17748
193	2e-07	1.36e-05	0.0021645	2419.46	132.1	18.31	A_55_P1959748	Info	ref	Asns			Alanine, aspartate and glutamate metabolism, Metabolic pathways, Nitrogen metabolism
160	2e-07	1.36e-05	0.0021645	1191.26	67.39	17.68	A_52_P628067	Info	ref	Cdca3	cell division cycle associated 3	14793
2511	0.0002084	0.00118	0.0021645	5584.07	326.7	17.09	A_55_P2024841	Info	ref	Gstt1	glutathione S-transferase, theta 1	14871	Drug metabolism - cytochrome P450, Glutathione metabolism, Metabolism of xenobiotics by cytochrome P450
238	4e-07	2.09e-05	0.0021645	1224.02	73.08	16.75	A_55_P1990870	Info	ens	ENSMUST00000034133
196	2e-07	1.36e-05	0.0021645	281.7	17.44	16.15	A_52_P633489	Info	ref	C1qtnf4	C1q and tumor necrosis factor related protein 4	67445
747	4.7e-06	8.93e-05	0.0021645	248.55	15.54	15.99	A_55_P2005828	Info	ref	Hbb-bh1	hemoglobin Z, beta-like embryonic chain	15132
3143	0.0004571	0.00207	0.0021645	247.15	16.34	15.13	A_52_P15388	Info	ref	Ltf	lactotransferrin	17002
3145	0.0004589	0.00208	0.0064935	196.14	13.96	14.05	A_52_P429450	Info	ref	Ngp	neutrophilic granule protein	18054
103	< 1e-07	9.07e-06	0.0021645	1420.08	109.29	12.99	A_52_P184149	Info	ref	Mthfd2	methylenetetrahydrofolate dehydrogenase (NAD+ dependent), methenyltetrahydrofolate cyclohydrolase	17768	Metabolic pathways, One carbon pool by folate
317	6e-07	2.61e-05	0.0021645	4348.05	339.01	12.83	A_55_P2073377	Info	ref	Mki67	antigen identified by monoclonal antibody Ki 67	17345
132	1e-07	9.07e-06	0.0021645	1554.41	121.22	12.82	A_55_P2040873	Info	ref	Gm867	predicted gene 867	333670
54	< 1e-07	< 1e-07	0.0021645	20884.2	1651.3	12.65	A_51_P300506	Info	ref	Cox6b2	cytochrome c oxidase subunit VIb polypeptide 2	333182	Alzheimer's disease, Cardiac muscle contraction, Huntington's disease, Metabolic pathways, Oxidative phosphorylation, Parkinson's disease
30	< 1e-07	< 1e-07	0.0021645	4852.66	387.87	12.51	A_55_P2093770	Info		A_55_P2093770
24	< 1e-07	< 1e-07	0.0021645	1607.99	132.39	12.15	A_51_P122035	Info	ref	Nipa1	non imprinted in Prader-Willi/Angelman syndrome 1 homolog (human)	233280
29	< 1e-07	< 1e-07	0.0021645	4166.72	345.93	12.05	A_51_P457528	Info	ref	Ccnb2	cyclin B2	12442	Estrogen-responsive protein Efp controls cell cycle and breast tumors growth, Cell cycle, Oocyte meiosis, p53 signaling pathway, Progesterone-mediated oocyte maturation
618	2.9e-06	6.65e-05	0.0021645	479.41	40.55	11.82	A_55_P2100088	Info	ref	E130309D14Rik	RIKEN cDNA E130309D14 gene	432582
85	< 1e-07	< 1e-07	0.0021645	696.41	61.2	11.38	A_66_P136844	Info	ref	Dppa2	developmental pluripotency associated 2	73703
31	< 1e-07	< 1e-07	0.0021645	2650.52	236.24	11.22	A_55_P2243566	Info	ref	Redrum	Redrum, erythroid developmental long intergenic non-protein coding transcript	77433
131	1e-07	9.07e-06	0.0021645	864.64	77.66	11.13	A_51_P346575	Info	ref	Rhag	Rhesus blood group-associated A glycoprotein	19743
4	< 1e-07	< 1e-07	0.0021645	133.94	12.04	11.12	A_66_P132121	Info	ref	Gm33602	predicted gene, 33602	102636575
1165	1.72e-05	0.000209	0.0021645	15282.8	1376.56	11.1	A_55_P2105858	Info	ref	Atf5	activating transcription factor 5	107503
1296	2.43e-05	0.000267	0.0021645	119738	10832.7	11.05	A_52_P534583	Info	ref	Ahsp	alpha hemoglobin stabilizing protein	170812
946	8.6e-06	0.000129	0.0021645	2433.89	221.21	11	A_55_P2108389	Info	ref	D830030K20Rik	RIKEN cDNA D830030K20 gene	320333
80	< 1e-07	< 1e-07	0.0021645	751.66	68.69	10.94	A_52_P228236	Info	ref	Tfrc	transferrin receptor	22042	The role of FYVE-finger proteins in vesicle transport, Endocytosis, Hematopoietic cell lineage, Phagosome
2098	0.0001159	0.000787	0.0021645	1343.24	125.02	10.74	A_55_P2039699	Info	ref	Camp	cathelicidin antimicrobial peptide	12796	Salivary secretion
272	4e-07	2.09e-05	0.0021645	476.96	45.05	10.59	A_51_P235726	Info	ref	Icam4	intercellular adhesion molecule 4, Landsteiner-Wiener blood group	78369
86	< 1e-07	< 1e-07	0.0021645	8851.89	838.41	10.56	A_55_P2056342	Info	ref	Mgst3	microsomal glutathione S-transferase 3	66447	Drug metabolism - cytochrome P450, Glutathione metabolism, Metabolism of xenobiotics by cytochrome P450
122	< 1e-07	9.07e-06	0.0021645	1107.45	104.84	10.56	A_51_P134030	Info	ref	Oas1e	2'-5' oligoadenylate synthetase 1E	231699
518	1.9e-06	5.21e-05	0.0021645	264.23	25.12	10.52	A_51_P386612	Info	ref	Pir
34	< 1e-07	< 1e-07	0.0021645	491.06	46.75	10.5	A_55_P2056473	Info	ref	Spc24	SPC24, NDC80 kinetochore complex component, homolog (S. cerevisiae)	67629
56	< 1e-07	< 1e-07	0.0021645	1143.72	110.81	10.32	A_55_P2035286	Info	ref	Uhrf1	ubiquitin-like, containing PHD and RING finger domains, 1	18140
137	1e-07	9.07e-06	0.0021645	769.6	75.44	10.2	A_52_P551011	Info	ref	Smim1	small integral membrane protein 1	68859
278	5e-07	2.41e-05	0.0021645	8029.51	803.1	10	A_51_P241769	Info	ref	Rhd	Rh blood group, D antigen	19746
138	1e-07	9.07e-06	0.0021645	219.43	22.34	9.82	A_66_P124969	Info	ref	A930009A15Rik	RIKEN cDNA A930009A15 gene	77798
60	< 1e-07	< 1e-07	0.0021645	6327.28	649.82	9.74	A_66_P120380	Info	ref	Apol10b	apolipoprotein L 10B	328561
36	< 1e-07	< 1e-07	0.0021645	913.8	94.56	9.66	A_51_P424338	Info	ref	Nqo1	NAD(P)H dehydrogenase, quinone 1	18104
74	< 1e-07	< 1e-07	0.0021645	825.83	85.87	9.62	A_51_P435068	Info	ref	Acadsb	acyl-Coenzyme A dehydrogenase, short/branched chain	66885	Fatty acid degradation, Metabolic pathways, Valine, leucine and isoleucine degradation
91	< 1e-07	9.07e-06	0.0021645	62189.9	6487.96	9.59	A_51_P453736	Info	ref	Apol11b	apolipoprotein L 11b	328563
18	< 1e-07	< 1e-07	0.0021645	752.86	78.61	9.58	A_52_P763938	Info	ref	Gm4285	predicted gene 4285	100043189
347	8e-07	3.17e-05	0.0021645	327.19	34.34	9.53	A_51_P391716	Info	ref	Ermap	erythroblast membrane-associated protein	27028
197	2e-07	1.36e-05	0.0021645	3717.04	404.98	9.18	A_55_P2063785	Info	ref	Ank1	ankyrin 1, erythroid	11733
537	2.1e-06	5.56e-05	0.0021645	435.27	47.65	9.14	A_55_P2063376	Info	ref	Add2	adducin 2 (beta)	11519
438	1.4e-06	4.42e-05	0.0021645	201.94	22.32	9.05	A_55_P2042918	Info	ref	Trim37			Ubiquitin mediated proteolysis
254	4e-07	2.09e-05	0.0021645	1393.66	154.74	9.01	A_55_P2019349	Info	ens	ENSMUST00000115604
3484	0.0006695	0.00274	0.004329	765.08	85.08	8.99	A_52_P554451	Info	ref	1300017J02Rik	RIKEN cDNA 1300017J02 gene	71775
57	< 1e-07	< 1e-07	0.0021645	875.18	97.87	8.94	A_51_P215559	Info	ref	BC021614	cDNA sequence BC021614	225884
321	6e-07	2.61e-05	0.0021645	2544.19	287.53	8.85	A_51_P454993	Info	ref	Tmcc2	transmembrane and coiled-coil domains 2	68875
69	< 1e-07	< 1e-07	0.0021645	1288.77	147.14	8.76	A_66_P124445	Info	ref	3110002H16Rik
170	2e-07	1.36e-05	0.0021645	9910.5	1131.03	8.76	A_52_P354373	Info	ref	1190002F15Rik
140	1e-07	9.07e-06	0.0021645	1291.39	150.57	8.58	A_55_P1988102	Info	ref	Hmbs	hydroxymethylbilane synthase	15288	Metabolic pathways, Porphyrin and chlorophyll metabolism
530	2.1e-06	5.56e-05	0.0021645	4084.53	481.3	8.49	A_52_P650855	Info	ref	Myo1d
90	< 1e-07	9.07e-06	0.0021645	427.06	50.55	8.45	A_52_P67643	Info	ens	ENSMUST00000123566
93	< 1e-07	9.07e-06	0.0021645	457.72	54.71	8.37	A_51_P108252	Info	ref	Gpsm2	G-protein signalling modulator 2 (AGS3-like, C. elegans)	76123
1137	1.6e-05	0.0002	0.0021645	1446.11	173.27	8.35	A_51_P257258	Info	ref	Cpox	coproporphyrinogen oxidase	12892	Metabolic pathways, Porphyrin and chlorophyll metabolism
405	1.1e-06	3.87e-05	0.0021645	918.16	110.13	8.34	A_66_P135176	Info	ref	Trak2	trafficking protein, kinesin binding 2	70827
277	5e-07	2.41e-05	0.0021645	1249.03	151.32	8.25	A_51_P297069	Info	ref	Tmod1	tropomodulin 1	21916
511	1.9e-06	5.21e-05	0.0021645	271.51	33.17	8.19	A_51_P469568	Info	ref	Cldn13	claudin 13	57255
172	2e-07	1.36e-05	0.0021645	388.01	47.46	8.18	A_55_P1953236	Info	AK158370	Epb4.2	erythrocyte protein band 4.2	13828
67	< 1e-07	< 1e-07	0.0021645	1372.74	167.98	8.17	A_51_P311362	Info	ref	4930449E01Rik	RIKEN cDNA 4930449E01 gene	74864
95	< 1e-07	9.07e-06	0.0021645	1528.98	188.33	8.12	A_55_P2175502	Info	ref	M1ap	meiosis 1 associated protein	110958
23	< 1e-07	< 1e-07	0.0021645	3980.98	491.07	8.11	A_51_P481920	Info	ref	Ccna2	cyclin A2	12428	Cell cycle, Progesterone-mediated oocyte maturation
26	< 1e-07	< 1e-07	0.0021645	665.26	82.13	8.1	A_51_P345316	Info	ref	Cep76	centrosomal protein 76	225659
607	2.8e-06	6.48e-05	0.0021645	198.88	24.75	8.04	A_55_P2094044	Info	ref	Gm15800	predicted gene 15800	269700
1095	1.38e-05	0.00018	0.0021645	222.4	27.73	8.02	A_52_P183524	Info	ref	Tmem86b	transmembrane protein 86B	68255
1852	7.38e-05	0.000568	0.0021645	2668.19	334.47	7.98	A_55_P2022509	Info	ref	Mgat5b	mannoside acetylglucosaminyltransferase 5, isoenzyme B	268510	Metabolic pathways, N-Glycan biosynthesis, Other types of O-glycan biosynthesis
5	< 1e-07	< 1e-07	0.0021645	79.25	10.11	7.84	A_55_P2096035	Info	ref	Rundc3a	RUN domain containing 3A	51799
200	2e-07	1.36e-05	0.0021645	4292.5	549.31	7.81	A_55_P1992487	Info	ens	ENSMUST00000193396
324	6e-07	2.61e-05	0.0021645	3662.98	469.77	7.8	A_55_P2145531	Info	ref	Mpst			Cysteine and methionine metabolism, Metabolic pathways, Sulfur relay system
1014	1.08e-05	0.000152	0.0021645	333.49	42.79	7.79	A_55_P2005859	Info	ref	Fn3k	fructosamine 3 kinase	63828
169	2e-07	1.36e-05	0.0021645	4047.92	520.71	7.77	A_51_P314397	Info	ref	Crip2	cysteine rich protein 2	68337
1931	8.47e-05	0.000624	0.0021645	1770.68	227.9	7.77	A_55_P2228327	Info	AK085171	4921529L05Rik	RIKEN cDNA 4921529L05 gene	320178
1485	3.65e-05	0.00035	0.0021645	3530.99	461.99	7.64	A_55_P2144781	Info	ref	Erich5	glutamate rich 5	239368
204	2e-07	1.36e-05	0.0021645	3287.44	433.4	7.59	A_55_P1979551	Info	ref	Pitrm1	pitrilysin metallepetidase 1	69617
2944	0.0003562	0.00172	0.0021645	888.64	117.3	7.58	A_55_P2300421	Info	ens	ENSMUST00000038448
972	9.4e-06	0.000138	0.0021645	442.5	58.67	7.54	A_52_P609024	Info	ref	Cenpw	centromere protein W	66311
407	1.2e-06	4.11e-05	0.0021645	207.96	27.61	7.53	A_55_P2004732	Info	ref	Ttc39a	tetratricopeptide repeat domain 39A	230603
15	< 1e-07	< 1e-07	0.0021645	339.03	45.68	7.42	A_51_P394585	Info	ref	Snx22	sorting nexin 22	382083
2337	0.0001629	0.000993	0.0021645	690.63	93.09	7.42	A_55_P1976574	Info	ref	Tmod4	tropomodulin 4	50874
21	< 1e-07	< 1e-07	0.0021645	8081	1094.07	7.39	A_52_P660945	Info	ref	Ctsf	cathepsin F	56464	Lysosome
675	3.5e-06	7.36e-05	0.0021645	152.36	20.93	7.28	A_55_P1983769	Info	ref	Birc5	baculoviral IAP repeat-containing 5	11799	B Cell Survival Pathway, Colorectal cancer, Pathways in cancer
37	< 1e-07	< 1e-07	0.0021645	4973.69	685.26	7.26	A_51_P299062	Info	ref	Kel	Kell blood group	23925
230	3e-07	1.8e-05	0.0021645	257.44	35.68	7.21	A_55_P2045931	Info	ref	Btnl10	butyrophilin-like 10	192194
3229	0.000499	0.0022	0.0021645	75.96	10.55	7.2	A_55_P2068260	Info	ref	Hist1h3g	histone cluster 1, H3g	97908	Systemic lupus erythematosus
213	3e-07	1.8e-05	0.0021645	2220.54	309.42	7.18	A_55_P2173982	Info	ref	Rrm2	ribonucleotide reductase M2	20135	Glutathione metabolism, Metabolic pathways, p53 signaling pathway, Purine metabolism, Pyrimidine metabolism
493	1.8e-06	5.04e-05	0.0021645	290.57	40.58	7.16	A_55_P1997861	Info	ref	Adamtsl5	ADAMTS-like 5	66548
127	1e-07	9.07e-06	0.0021645	669.04	93.64	7.14	A_52_P117408	Info	ref	Tg	thyroglobulin	21819	Autoimmune thyroid disease
2774	0.0002857	0.00147	0.0021645	586.8	82.13	7.14	A_55_P2064457	Info	ref	Gng7	guanine nucleotide binding protein (G protein), gamma 7	14708	Chemokine signaling pathway
290	5e-07	2.41e-05	0.0021645	779.06	109.34	7.13	A_55_P2443935	Info	ref	Xpo7	exportin 7	65246
753	4.8e-06	9.02e-05	0.0021645	132.52	18.6	7.12	A_52_P28806	Info	ref	Foxm1	forkhead box M1	14235
1577	4.36e-05	0.000394	0.0021645	4570.01	642.23	7.12	A_55_P2089362	Info	ref	Wfdc13	WAP four-disulfide core domain 13	408190
274	5e-07	2.41e-05	0.0021645	230.93	32.53	7.1	A_52_P607683	Info	ref	Ppm1e	protein phosphatase 1E (PP2C domain containing)	320472
268	4e-07	2.09e-05	0.0021645	723.69	102.42	7.07	A_52_P309337	Info	ref	Metap2	methionine aminopeptidase 2	56307
306	6e-07	2.61e-05	0.0021645	579.69	82.53	7.02	A_55_P1981664	Info	ref	2017-09-08	septin 8	20362
201	2e-07	1.36e-05	0.0021645	101.24	14.5	6.98	A_52_P77227	Info	ref	Rnf212
9	< 1e-07	< 1e-07	0.0021645	4317.67	619.29	6.97	A_51_P377760	Info	ref	Rnasel	ribonuclease L (2', 5'-oligoisoadenylate synthetase-dependent)	24014	Hepatitis C
142	1e-07	9.07e-06	0.0021645	440.98	63.39	6.96	A_55_P1972277	Info	ref	Samd11	sterile alpha motif domain containing 11	231004
323	6e-07	2.61e-05	0.0021645	462.79	67.06	6.9	A_55_P2029420	Info	ref	2610318N02Rik	RIKEN cDNA 2610318N02 gene	70458
1205	1.92e-05	0.000227	0.0021645	227.48	33.12	6.87	A_55_P2063312	Info	ref	Mgll	monoglyceride lipase	23945	Glycerolipid metabolism, Metabolic pathways
2124	0.00012	0.000805	0.0021645	1033.08	150.32	6.87	A_55_P2409306	Info	AK035840	9030624J02Rik	RIKEN cDNA 9030624J02 gene	71517
46	< 1e-07	< 1e-07	0.0021645	1618.35	236.22	6.85	A_55_P2161347	Info	ref	Acmsd	amino carboxymuconate semialdehyde decarboxylase	266645	Metabolic pathways, Tryptophan metabolism
2049	0.0001052	0.000731	0.0021645	4987.62	729.39	6.84	A_55_P2023937	Info	ref	Impg1	interphotoreceptor matrix proteoglycan 1	63859
3	< 1e-07	< 1e-07	0.0021645	5743.39	840.78	6.83	A_51_P116088	Info	ref	Rexo2	REX2, RNA exonuclease 2 homolog (S. cerevisiae)	104444	Ribosome biogenesis in eukaryotes
2653	0.0002451	0.00132	0.0021645	79.43	11.64	6.83	A_52_P577388	Info	ref	Epdr1
158	2e-07	1.36e-05	0.0021645	124.65	18.28	6.82	A_55_P2140941	Info	ref	Tinagl1	tubulointerstitial nephritis antigen-like 1	94242
106	< 1e-07	9.07e-06	0.0021645	371.97	54.59	6.81	A_55_P2078675	Info	tc	TC1657454
176	2e-07	1.36e-05	0.0021645	436.25	64.29	6.79	A_55_P1976898	Info	ref	Pnp2	purine-nucleoside phosphorylase 2	667034
509	1.8e-06	5.04e-05	0.0021645	173.31	25.64	6.76	A_51_P168630	Info	ref	Klf1	Kruppel-like factor 1 (erythroid)	16596
1844	7.29e-05	0.000563	0.0021645	4969.54	746.63	6.66	A_55_P2008021	Info	ref	Srpx2	sushi-repeat-containing protein, X-linked 2	68792
2287	0.0001512	0.000941	0.004329	74.44	11.23	6.63	A_55_P1990864	Info		A_55_P1990864
17	< 1e-07	< 1e-07	0.0021645	1044.74	157.95	6.61	A_55_P1967478	Info	ref	Hbb-y	hemoglobin Y, beta-like embryonic chain	15135
1747	6.2e-05	0.000505	0.0021645	1300.04	196.76	6.61	A_55_P2061525	Info	ref	Cdc27			Cell cycle, Oocyte meiosis, Progesterone-mediated oocyte maturation, Ubiquitin mediated proteolysis
219	3e-07	1.8e-05	0.0021645	1073.96	162.73	6.6	A_55_P2019690	Info	ref	Slc43a1	solute carrier family 43, member 1	72401
2901	0.0003395	0.00167	0.0021645	357.64	54.8	6.53	A_55_P2034027	Info	ref	Nos3	nitric oxide synthase 3, endothelial cell	18127	Corticosteroids and cardioprotection, Arginine and proline metabolism, Calcium signaling pathway, Metabolic pathways, VEGF signaling pathway
496	1.8e-06	5.04e-05	0.0021645	163.8	25.15	6.51	A_55_P2103206	Info	ref	Dusp8	dual specificity phosphatase 8	18218	Regulation of MAP Kinase Pathways Through Dual Specificity Phosphatases, MAPK signaling pathway
13	< 1e-07	< 1e-07	0.0021645	132.37	20.39	6.49	A_55_P2429225	Info	ref	Psrc1	proline/serine-rich coiled-coil 1	56742
2390	0.0001773	0.00106	0.0021645	160.53	24.73	6.49	A_55_P2067727	Info	ref	Mxra7	matrix-remodelling associated 7	67622
1103	1.42e-05	0.000183	0.0021645	167.83	26.02	6.45	A_52_P267824	Info	ref	Ces2g	carboxylesterase 2G	72361
591	2.6e-06	6.22e-05	0.0021645	2530.63	393.6	6.43	A_51_P160413	Info	ref	Yod1	YOD1 OTU deubiquitinating enzyme 1 homologue (S. cerevisiae)	226418	Protein processing in endoplasmic reticulum
101	< 1e-07	9.07e-06	0.0021645	1371.72	213.65	6.42	A_51_P195573	Info	ref	Dnmt1	DNA methyltransferase (cytosine-5) 1	13433	Cysteine and methionine metabolism, Metabolic pathways
299	6e-07	2.61e-05	0.0021645	225.33	35.2	6.4	A_55_P2004452	Info	ref	Tceal8	transcription elongation factor A (SII)-like 8	66684
490	1.7e-06	4.92e-05	0.0021645	206.51	32.42	6.37	A_55_P2036883	Info	ref	Hist2h2bb	histone cluster 2, H2bb	319189
361	9e-07	3.47e-05	0.0021645	1603.73	252.17	6.36	A_52_P497534	Info	ref	Wipi1	WD repeat domain, phosphoinositide interacting 1	52639
1983	9.28e-05	0.000667	0.004329	69.93	11	6.36	A_51_P475628	Info	ref	Paqr6	progestin and adipoQ receptor family member VI	68957
2046	0.0001046	0.000728	0.0021645	7880.22	1238.15	6.36	A_55_P2152901	Info	ref	2900040C04Rik	RIKEN cDNA 2900040C04 gene	72893
226	3e-07	1.8e-05	0.0021645	6252.53	985.9	6.34	A_55_P1997126	Info	ref	Ctse	cathepsin E	13034	Lysosome
92	< 1e-07	9.07e-06	0.0021645	528.26	84.29	6.27	A_55_P2086949	Info	ref	Cntf	ciliary neurotrophic factor	12803	Cytokine-cytokine receptor interaction, Jak-STAT signaling pathway
191	2e-07	1.36e-05	0.0021645	2191	353.84	6.19	A_51_P483280	Info	ref	Prnp	prion protein	19122	Prion Pathway, Prion diseases
243	4e-07	2.09e-05	0.0021645	1267.11	205.73	6.16	A_55_P2157048	Info	ref	Mllt3	myeloid/lymphoid or mixed-lineage leukemia (trithorax homolog, Drosophila); translocated to, 3	70122
165	2e-07	1.36e-05	0.0021645	78.16	12.7	6.15	A_55_P2054315	Info	ref	Mcpt2	mast cell protease 2	17225
296	6e-07	2.61e-05	0.0021645	537.65	87.42	6.15	A_55_P2108397	Info	ens	ENSMUST00000117060
2654	0.0002452	0.00132	0.0021645	796.64	129.44	6.15	A_55_P2199040	Info	AK038608	LOC102635358	uncharacterized LOC102635358	102635358
168	2e-07	1.36e-05	0.0021645	3732.21	607.9	6.14	A_51_P459350	Info	ref	Dstn	destrin	56431
309	6e-07	2.61e-05	0.0021645	73.56	12.01	6.12	A_55_P2147566	Info	ref	Tac2	tachykinin 2	21334
554	2.3e-06	5.88e-05	0.0021645	4404.12	719.38	6.12	A_55_P1994927	Info	ref	Rab3il1	RAB3A interacting protein (rabin3)-like 1	74760
1792	6.8e-05	0.00054	0.0021645	7300.02	1194.29	6.11	A_55_P2200628	Info	AK014629	4733401D01Rik	RIKEN cDNA 4733401D01 gene	70847
78	< 1e-07	< 1e-07	0.0021645	2795.82	459.04	6.09	A_51_P505823	Info	ref	Endod1	endonuclease domain containing 1	71946	Apoptosis
2254	0.000144	0.00091	0.0021645	69.94	11.49	6.09	A_51_P115471	Info	ens	ENSMUST00000089450
619	2.9e-06	6.65e-05	0.0021645	36462.9	6055.5	6.02	A_51_P282092	Info	ref	Urod	uroporphyrinogen decarboxylase	22275	Metabolic pathways, Porphyrin and chlorophyll metabolism
976	9.6e-06	0.00014	0.0021645	270.83	45.01	6.02	A_55_P2042277	Info	ref	Pbrm1	polybromo 1	66923
432	1.3e-06	4.25e-05	0.0021645	492.74	82.87	5.95	A_55_P1985749	Info	ref	Rad23a	RAD23a homolog (S. cerevisiae)	19358	Nucleotide excision repair, Protein processing in endoplasmic reticulum
88	< 1e-07	< 1e-07	0.0021645	1779.57	299.91	5.93	A_55_P2110032	Info	ref	Akap7
224	3e-07	1.8e-05	0.0021645	2567.63	432.63	5.93	A_55_P2070940	Info	ref	Krtap20-2
1112	1.48e-05	0.00019	0.0021645	122.22	20.65	5.92	A_55_P2047360	Info		A_55_P2047360
73	< 1e-07	< 1e-07	0.0021645	118.87	20.11	5.91	A_51_P388325	Info	ref	Clgn	calmegin	12745
234	3e-07	1.8e-05	0.0021645	201.84	34.2	5.9	A_55_P1995205	Info	ref	Top2a	topoisomerase (DNA) II alpha	21973	Apoptotic DNA fragmentation and tissue homeostasis
444	1.4e-06	4.42e-05	0.0021645	65.75	11.14	5.9	A_66_P140224	Info	ref	LOC102633032	uncharacterized LOC102633032	102633032
1410	3.15e-05	0.000318	0.0021645	2839.02	481.43	5.9	A_51_P463452	Info	ref	Acsl1	acyl-CoA synthetase long-chain family member 1	14081	Adipocytokine signaling pathway, Fatty acid degradation, Metabolic pathways, Peroxisome, PPAR signaling pathway
167	2e-07	1.36e-05	0.0021645	927.26	157.35	5.89	A_65_P09523	Info	ens	ENSMUST00000112050
735	4.5e-06	8.7e-05	0.0021645	3891.39	660.18	5.89	A_51_P249118	Info	ref	Abcb4	ATP-binding cassette, sub-family B (MDR/TAP), member 4	18670	ABC transporters, Bile secretion
481	1.7e-06	4.92e-05	0.0021645	10868.6	1852.68	5.87	A_55_P2117630	Info	ref	Snrnp25	small nuclear ribonucleoprotein 25 (U11/U12)	78372
1894	7.94e-05	0.000597	0.0021645	2999.87	512.91	5.85	A_55_P2079967	Info	ref	Map3k5	mitogen-activated protein kinase kinase kinase 5	26408	HIV-I Nef: negative effector of Fas and TNF, Keratinocyte Differentiation, MAPKinase Signaling Pathway, p38 MAPK Signaling Pathway , The 4-1BB-dependent immune response, Amyotrophic lateral sclerosis (ALS), MAPK signaling pathway, Neurotrophin signaling pathway, Protein processing in endoplasmic reticulum
541	2.2e-06	5.73e-05	0.0021645	752.79	129.16	5.83	A_51_P227004	Info	ref	Cks1b	CDC28 protein kinase 1b	54124	Regulation of p27 Phosphorylation during Cell Cycle Progression, Pathways in cancer, Small cell lung cancer
653	3.3e-06	7.07e-05	0.0021645	214.33	36.75	5.83	A_66_P135372	Info	ens	ENSMUST00000139692
488	1.7e-06	4.92e-05	0.0021645	967.71	166.26	5.82	A_55_P1968664	Info	nap	NAP111351-1
394	1.1e-06	3.87e-05	0.0021645	86.29	14.86	5.81	A_55_P2019203	Info	ref	Spire1	spire homolog 1 (Drosophila)	68166	Dorso-ventral axis formation
342	7e-07	2.88e-05	0.0021645	142.04	24.54	5.79	A_55_P1993153	Info	ref	Smtnl1	smoothelin-like 1	68678
246	4e-07	2.09e-05	0.0021645	288.33	50.02	5.76	A_51_P185713	Info	ref	Ptdss2	phosphatidylserine synthase 2	27388	Glycerophospholipid metabolism, Metabolic pathways
2249	0.0001434	0.000908	0.0021645	9140	1586.33	5.76	A_55_P1994294	Info		A_55_P1994294
2195	0.0001325	0.00086	0.0021645	2563.13	446.37	5.74	A_55_P1965902	Info	ref	Pi4k2a	phosphatidylinositol 4-kinase type 2 alpha	84095	Inositol phosphate metabolism, Metabolic pathways, Phosphatidylinositol signaling system
221	3e-07	1.8e-05	0.0021645	130.61	22.78	5.73	A_51_P368210	Info	ref	Phyhip
1045	1.19e-05	0.000162	0.0021645	2841.51	495.71	5.73	A_55_P2091323	Info	ref	Wdr26	WD repeat domain 26	226757
332	7e-07	2.88e-05	0.0021645	483.5	84.54	5.72	A_55_P1993698	Info	ref	Celf1	CUGBP, Elav-like family member 1	13046
726	4.4e-06	8.57e-05	0.0021645	123.51	21.58	5.72	A_51_P501248	Info	ref	Sphk1	sphingosine kinase 1	20698	Phospholipids as signalling intermediaries, Calcium signaling pathway, Fc gamma R-mediated phagocytosis, Metabolic pathways, Sphingolipid metabolism, VEGF signaling pathway
875	7.1e-06	0.000115	0.0021645	20212.1	3596.66	5.62	A_51_P417891	Info	ref	Trim10	tripartite motif-containing 10	19824
2207	0.0001338	0.000863	0.0021645	6450.23	1149.39	5.61	A_55_P2177721	Info	ref	Adra1b	adrenergic receptor, alpha 1b	11548	Phospholipase C d1 in phospholipid associated cell signaling, Calcium signaling pathway, Neuroactive ligand-receptor interaction, Salivary secretion, Vascular smooth muscle contraction
177	2e-07	1.36e-05	0.0021645	577.53	103.29	5.59	A_51_P323521	Info	ref	Snx21	sorting nexin family member 21	101113
436	1.3e-06	4.25e-05	0.0021645	3118.21	558.75	5.58	A_55_P1973838	Info	ref	Slc6a9	solute carrier family 6 (neurotransmitter transporter, glycine), member 9	14664
560	2.4e-06	5.94e-05	0.0021645	273.33	48.97	5.58	A_55_P1983314	Info	ref	Crat	carnitine acetyltransferase	12908	Peroxisome
220	3e-07	1.8e-05	0.0021645	1140.2	205.2	5.56	A_51_P385773	Info	ref	Eif2ak1	eukaryotic translation initiation factor 2 alpha kinase 1	15467	Regulation of eIF2, Hepatitis C, Protein processing in endoplasmic reticulum
446	1.4e-06	4.42e-05	0.0021645	532.29	95.78	5.56	A_55_P2029203	Info	ref	Dopey2	dopey family member 2	70028
263	4e-07	2.09e-05	0.0021645	1958.67	352.74	5.55	A_55_P2156288	Info	ref	Gm42151	predicted gene, 42151	105246959
1538	4.09e-05	0.000379	0.0021645	378.11	68.53	5.52	A_55_P1983135	Info	AK143785	Pxmp4	peroxisomal membrane protein 4	59038	Peroxisome
118	< 1e-07	9.07e-06	0.0021645	709.47	128.65	5.51	A_55_P2117425	Info	ref	Syt5	synaptotagmin V	53420
166	2e-07	1.36e-05	0.0021645	1498.46	272	5.51	A_55_P1956017	Info	ref	Usp45
445	1.4e-06	4.42e-05	0.0021645	115.19	20.9	5.51	A_52_P252121	Info	AK003786	Nfs1	nitrogen fixation gene 1 (S. cerevisiae)	18041	Sulfur relay system, Thiamine metabolism
152	1e-07	9.07e-06	0.0021645	935.91	170.78	5.48	A_51_P487913	Info	AK011165	2600006K01Rik	RIKEN cDNA 2600006K01 gene	70319
1072	1.27e-05	0.000168	0.0021645	78.4	14.31	5.48	A_55_P2072872	Info	ens	ENSMUST00000156570
209	2e-07	1.36e-05	0.0021645	586.05	107.35	5.46	A_55_P2014066	Info	AK189234	AK189234
124	< 1e-07	9.07e-06	0.0021645	8765.91	1625.31	5.39	A_51_P163444	Info	ref	Carhsp1	calcium regulated heat stable protein 1	52502
235	3e-07	1.8e-05	0.0021645	626.76	116.56	5.38	A_55_P2037702	Info	ref	Gm10638	predicted gene 10638	666945
642	3.2e-06	7.03e-05	0.0021645	629.61	117.02	5.38	A_55_P2159289	Info	ref	Ap5s1	adaptor-related protein 5 complex, sigma 1 subunit	69596
245	4e-07	2.09e-05	0.0021645	3309.23	617.17	5.36	A_55_P2152872	Info	ref	Fgfrl1	fibroblast growth factor receptor-like 1	116701
961	9e-06	0.000133	0.0021645	834.78	155.82	5.36	A_51_P140797	Info	ref	Dcaf6	DDB1 and CUL4 associated factor 6	74106
510	1.9e-06	5.21e-05	0.0021645	192.24	35.99	5.34	A_55_P2004777	Info	ref	Micall2	MICAL-like 2	231830
622	3e-06	6.8e-05	0.0021645	403.52	75.75	5.33	A_55_P1985693	Info	ref	Fhdc1	FH2 domain containing 1	229474
1795	6.81e-05	0.00054	0.004329	59.5	11.24	5.3	A_51_P414637	Info	ref	Col5a1	collagen, type V, alpha 1	12831	Amoebiasis, ECM-receptor interaction, Focal adhesion, Protein digestion and absorption
14	< 1e-07	< 1e-07	0.0021645	943.82	178.69	5.28	A_55_P2045886	Info	ref	Stk3	serine/threonine kinase 3	56274	MAPK signaling pathway
2546	0.0002174	0.00122	0.0021645	993.96	188.23	5.28	A_55_P1967672	Info	ref	Tas2r109	taste receptor, type 2, member 109	387343
369	9e-07	3.47e-05	0.0021645	4559.75	867.05	5.26	A_51_P142896	Info	ref	Cd59a	CD59a antigen	12509
58	< 1e-07	< 1e-07	0.0021645	4470.13	851.68	5.25	A_55_P2187038	Info	ref	Tpm1	tropomyosin 1, alpha	22003	Cardiac muscle contraction, Dilated cardiomyopathy, Hypertrophic cardiomyopathy (HCM)
430	1.3e-06	4.25e-05	0.0021645	71.93	13.71	5.24	A_55_P2039250	Info	ref	Mboat2	membrane bound O-acyltransferase domain containing 2	67216	Glycerolipid metabolism, Glycerophospholipid metabolism, Metabolic pathways
333	7e-07	2.88e-05	0.0021645	848.08	162.36	5.22	A_52_P110052	Info	ref	Ackr1	atypical chemokine receptor 1 (Duffy blood group)	13349	Malaria
318	6e-07	2.61e-05	0.0021645	180.81	34.69	5.21	A_55_P1953226	Info	ref	Gm14484	predicted gene 14484	547160
833	6.3e-06	0.000108	0.0021645	2656.16	510.06	5.21	A_52_P50478	Info	ref	Rnf123	ring finger protein 123	84585
3308	0.000553	0.00238	0.0021645	213.07	40.93	5.21	A_66_P132062	Info	AK089977	Gm5608	predicted gene 5608	434282
11	< 1e-07	< 1e-07	0.0021645	12416.6	2394.4	5.19	A_51_P260169	Info	ref	Gstm5	glutathione S-transferase, mu 5	14866	Drug metabolism - cytochrome P450, Glutathione metabolism, Metabolism of xenobiotics by cytochrome P450
82	< 1e-07	< 1e-07	0.0021645	10927	2109.06	5.18	A_55_P2129309	Info	ref	Gm38485	predicted gene, 38485	102636048
859	6.8e-06	0.000112	0.0021645	20926.1	4041.28	5.18	A_51_P343309	Info	ref	Cmas	cytidine monophospho-N-acetylneuraminic acid synthetase	12764	Amino sugar and nucleotide sugar metabolism, Metabolic pathways
372	1e-06	3.71e-05	0.0021645	1306.8	252.9	5.17	A_55_P1956488	Info	ref	Dmtn	dematin actin binding protein	13829
1197	1.87e-05	0.000223	0.0021645	2937.7	567.99	5.17	A_51_P480982	Info	ref	Glo1			Pyruvate metabolism
2465	0.0001971	0.00114	0.0021645	10670	2069.45	5.16	A_55_P2102155	Info	ref	Rgs20	regulator of G-protein signaling 20	58175
2499	0.0002061	0.00117	0.0021645	179.36	34.78	5.16	A_55_P2298319	Info	ens	ENSMUST00000079597
173	2e-07	1.36e-05	0.0021645	2638.47	514.56	5.13	A_51_P126198	Info	ref	Dapk2	death-associated protein kinase 2	13143	Bladder cancer, Pathways in cancer
3642	0.0007925	0.0031	0.0021645	137.32	26.79	5.13	A_55_P1956782	Info	ens	ENSMUST00000113843
499	1.8e-06	5.04e-05	0.0021645	1810.75	353.86	5.12	A_55_P2036813	Info	ens	ENSMUST00000078267
1154	1.68e-05	0.000207	0.0021645	10190	1988.49	5.12	A_52_P77080	Info	ref	Gypa	glycophorin A	14934	Hematopoietic cell lineage, Malaria
1530	4e-05	0.000372	0.0021645	759.42	148.58	5.11	A_55_P1996504	Info	ref	Abcg2	ATP-binding cassette, sub-family G (WHITE), member 2	26357	ABC transporters, Bile secretion
2882	0.0003304	0.00163	0.0021645	113.88	22.3	5.11	A_55_P2076814	Info		A_55_P2076814
145	1e-07	9.07e-06	0.0021645	11719.6	2295.75	5.1	A_55_P1994887	Info	ref	Zfpm1	zinc finger protein, multitype 1	22761
287	5e-07	2.41e-05	0.0021645	1277.55	250.54	5.1	A_55_P2023057	Info	ref	Dnajb2	DnaJ (Hsp40) homolog, subfamily B, member 2	56812	Protein processing in endoplasmic reticulum
32	< 1e-07	< 1e-07	0.0021645	109.27	21.48	5.09	A_55_P2175356	Info	ref	Uros	uroporphyrinogen III synthase	22276	Metabolic pathways, Porphyrin and chlorophyll metabolism
472	1.6e-06	4.77e-05	0.0021645	138363	27206.4	5.09	A_55_P1952220	Info	ref	Pnpo	pyridoxine 5'-phosphate oxidase	103711	Metabolic pathways, Vitamin B6 metabolism
319	6e-07	2.61e-05	0.0021645	174.53	34.42	5.07	A_55_P2154787	Info	ens	ENSMUST00000015100
392	1.1e-06	3.87e-05	0.0021645	399.76	78.83	5.07	A_55_P2003586	Info	ref	Unkl	unkempt-like (Drosophila)	74154
426	1.3e-06	4.25e-05	0.0021645	137.35	27.08	5.07	A_51_P413507	Info	ref	2010109A12Rik	RIKEN cDNA 2010109A12 gene	75610
1211	1.96e-05	0.000231	0.0021645	2265.7	449.64	5.04	A_55_P1955276	Info	ref	Specc1	sperm antigen with calponin homology and coiled-coil domains 1	432572
189	2e-07	1.36e-05	0.0021645	974.98	193.71	5.03	A_55_P2110738	Info	ref	Pttg1	pituitary tumor-transforming gene 1	30939	Cell cycle, Oocyte meiosis
592	2.6e-06	6.22e-05	0.0021645	109.95	21.88	5.02	A_55_P2427150	Info	ref	C430002N11Rik	RIKEN cDNA C430002N11 gene	319707
923	8.2e-06	0.000126	0.0021645	3843.64	765.89	5.02	A_52_P510877	Info	ref	Bcl2l1	BCL2-like 1	12048	Amyotrophic lateral sclerosis (ALS), Apoptosis, Chronic myeloid leukemia, Jak-STAT signaling pathway, Pancreatic cancer, Pathways in cancer, Small cell lung cancer, Toxoplasmosis
2799	0.0002971	0.00151	0.004329	52.16	10.38	5.02	A_51_P302181	Info	ref	Tnk1	tyrosine kinase, non-receptor, 1	83813
62	< 1e-07	< 1e-07	0.0021645	735.26	146.67	5.01	A_52_P475870	Info	ref	Tmem29	transmembrane protein 29	382245
844	6.5e-06	0.00011	0.0021645	2441.35	487.88	5	A_55_P2089080	Info	ref	Ssbp2	single-stranded DNA binding protein 2	66970
527	2.1e-06	5.56e-05	0.0021645	22592.2	4540.52	4.98	A_51_P221337	Info	ref	Ranbp10	RAN binding protein 10	74334
598	2.7e-06	6.37e-05	0.0021645	2079.88	417.67	4.98	A_55_P2065567	Info	ref	Chac2	ChaC, cation transport regulator 2	68044
355	8e-07	3.17e-05	0.0021645	459.44	92.45	4.97	A_52_P445622	Info	ref	2610002M06Rik	RIKEN cDNA 2610002M06 gene	67028
505	1.8e-06	5.04e-05	0.0021645	156.9	31.62	4.96	A_55_P2028288	Info	ref	Nhlrc4	NHL repeat containing 4	621239
1117	1.49e-05	0.00019	0.0021645	327.76	66.5	4.93	A_55_P2009988	Info	ref	Trib3	tribbles homolog 3 (Drosophila)	228775
433	1.3e-06	4.25e-05	0.0021645	79.63	16.21	4.91	A_55_P1966144	Info	ref	Slfn14	schlafen 14	237890
760	4.9e-06	9.12e-05	0.0021645	547.44	111.57	4.91	A_52_P570543	Info	ref	Sdk2	sidekick homolog 2 (chicken)	237979
3778	0.000918	0.00346	0.004329	101.59	20.68	4.91	A_55_P2029498	Info	ref	Osbpl1a	oxysterol binding protein-like 1A	64291
473	1.6e-06	4.77e-05	0.0021645	3262.74	666.55	4.9	A_55_P2357303	Info	ref	5430401H09Rik
374	1e-06	3.71e-05	0.0021645	539.99	110.64	4.88	A_55_P1968365	Info	nap	NAP066688-1
182	2e-07	1.36e-05	0.0021645	225.28	46.25	4.87	A_51_P148744	Info	ref	Msantd1	Myb/SANT-like DNA-binding domain containing 1	403174
250	4e-07	2.09e-05	0.0021645	1544.24	317.41	4.87	A_55_P2148531	Info	ref	Pithd1	PITH (C-terminal proteasome-interacting domain of thioredoxin-like) domain containing 1	66193
1178	1.78e-05	0.000214	0.0021645	233.17	47.87	4.87	A_55_P2070373	Info	ref	Ccdc155	coiled-coil domain containing 155	384619
574	2.4e-06	5.94e-05	0.0021645	481.95	99.35	4.85	A_55_P1976007	Info	ref	Psme4	proteasome (prosome, macropain) activator subunit 4	103554	Proteasome
49	< 1e-07	< 1e-07	0.0021645	762.2	157.59	4.84	A_51_P330213	Info	ref	Asf1b	anti-silencing function 1B histone chaperone	66929
72	< 1e-07	< 1e-07	0.0021645	2765.06	574.24	4.82	A_51_P155152	Info	ref	Ank	progressive ankylosis	11732
180	2e-07	1.36e-05	0.0021645	486.38	101.21	4.81	A_52_P603421	Info	ref	Gm166	predicted gene 166	233899
671	3.4e-06	7.22e-05	0.0021645	2916.16	605.91	4.81	A_55_P2132681	Info	ref	Fzr1	fizzy/cell division cycle 20 related 1 (Drosophila)	56371	Cell cycle, Progesterone-mediated oocyte maturation, Ubiquitin mediated proteolysis
429	1.3e-06	4.25e-05	0.0021645	196.23	40.91	4.8	A_52_P556099	Info	ref	Oip5	Opa interacting protein 5	70645
871	6.9e-06	0.000113	0.0021645	5557.16	1158.12	4.8	A_51_P159711	Info	ref	Car7	carbonic anhydrase 7	12354
2269	0.0001469	0.000922	0.0021645	147.11	30.64	4.8	A_51_P363947	Info	ref	Cdkn1a	cyclin-dependent kinase inhibitor 1A (P21)	12575	ATM Signaling Pathway, Cell Cycle: G1/S Check Point , Cell Cycle: G2/M Checkpoint, Cyclins and Cell Cycle Regulation, Effects of calcineurin in Keratinocyte Differentiation, Erythropoietin mediated neuroprotection through NF-kB, Influence of Ras and Rho proteins on G1 to S Transition, p53 Signaling Pathway, Bladder cancer, Cell cycle, Chronic myeloid leukemia, ErbB signaling pathway, Glioma, Hepa…
71	< 1e-07	< 1e-07	0.0021645	113.33	23.67	4.79	A_55_P2041828	Info	ref	Tubb3	tubulin, beta 3 class III	22152	Gap junction, Pathogenic Escherichia coli infection, Phagosome
199	2e-07	1.36e-05	0.0021645	48.2	10.11	4.77	A_52_P559545	Info	ref	Cercam	cerebral endothelial cell adhesion molecule	99151
1097	1.39e-05	0.00018	0.0021645	128894	27031.6	4.77	A_51_P455647	Info	ref	Car2	carbonic anhydrase 2	12349
216	3e-07	1.8e-05	0.0021645	285.95	60.1	4.76	A_66_P121862	Info	ref	1700001K23Rik	RIKEN cDNA 1700001K23 gene	69319
16	< 1e-07	< 1e-07	0.0021645	101.59	21.39	4.75	A_55_P1982494	Info	ref	1700012L04Rik	RIKEN cDNA 1700012L04 gene	76383
978	9.7e-06	0.000141	0.0021645	62.59	13.18	4.75	A_51_P483436	Info	ref	Tex36	testis expressed 36	73808
1202	1.91e-05	0.000226	0.0021645	115.36	24.3	4.75	A_52_P475356	Info	ref	Sox6	SRY (sex determining region Y)-box 6	20679
497	1.8e-06	5.04e-05	0.0021645	4656.9	981.76	4.74	A_55_P2079516	Info	ref	Mpp1	membrane protein, palmitoylated	17524
273	4e-07	2.09e-05	0.0021645	1698.08	359.3	4.73	A_52_P125350	Info	ref	Anp32e	acidic (leucine-rich) nuclear phosphoprotein 32 family, member E	66471
772	5e-06	9.21e-05	0.0021645	3861.76	817	4.73	A_55_P2006634	Info	ref	Map4k5			MAPKinase Signaling Pathway, The 4-1BB-dependent immune response
294	5e-07	2.41e-05	0.0021645	1583.99	337.84	4.69	A_51_P209518	Info	ref	Galnt1	UDP-N-acetyl-alpha-D-galactosamine:polypeptide N-acetylgalactosaminyltransferase 1	14423	Metabolic pathways, Mucin type O-Glycan biosynthesis
639	3.1e-06	6.9e-05	0.0021645	268.15	57.23	4.69	A_55_P2392972	Info	AK158572	K230015D01Rik	RIKEN cDNA K230015D01 gene	100038474
728	4.4e-06	8.57e-05	0.0021645	303.17	64.65	4.69	A_52_P494930	Info	ref	Fnip2	folliculin interacting protein 2	329679
835	6.4e-06	0.000108	0.0021645	1879.97	401.11	4.69	A_51_P472867	Info	ref	Oas3	2'-5' oligoadenylate synthetase 3	246727	Hepatitis C
508	1.8e-06	5.04e-05	0.0021645	2301.89	492.28	4.68	A_55_P2157586	Info	nap	NAP060515-1
1507	3.82e-05	0.000361	0.0021645	457.96	97.8	4.68	A_66_P126662	Info	ref	4732414G09Rik
2151	0.0001239	0.00082	0.0021645	2183.69	467.09	4.68	A_52_P315976	Info	ref	Tpm2	tropomyosin 2, beta	22004	Cardiac muscle contraction, Dilated cardiomyopathy, Hypertrophic cardiomyopathy (HCM)
44	< 1e-07	< 1e-07	0.0021645	795.67	170.41	4.67	A_55_P2152962	Info	ref	Mtr			Cysteine and methionine metabolism, Metabolic pathways, One carbon pool by folate, Selenocompound metabolism
670	3.4e-06	7.22e-05	0.0021645	180.83	38.68	4.67	A_52_P680038	Info	ref	Cdk16	cyclin-dependent kinase 16	18555
236	3e-07	1.8e-05	0.0021645	90.57	19.47	4.65	A_55_P1961385	Info	tc	TC1675241
275	5e-07	2.41e-05	0.0021645	944.92	203.27	4.65	A_66_P126415	Info	ref	Gm8013	predicted gene 8013	666266
25	< 1e-07	< 1e-07	0.0021645	1734.24	373.76	4.64	A_55_P2098321	Info	nap	NAP093739-001
151	1e-07	9.07e-06	0.0021645	52.27	11.26	4.64	A_66_P125959	Info	ref	2500004C02Rik	RIKEN cDNA 2500004C02 gene	72326
1363	2.84e-05	0.000297	0.0021645	183.12	39.55	4.63	A_51_P308549	Info	ref	Dnaja4	DnaJ (Hsp40) homolog, subfamily A, member 4	58233
102	< 1e-07	9.07e-06	0.0021645	1112.08	240.57	4.62	A_55_P2168707	Info	ref	Frmd8os	FERM domain containing 8, opposite strand	69595
2831	0.0003122	0.00157	0.0021645	3721.9	805.11	4.62	A_55_P2050932	Info	ref	Tlr7	toll-like receptor 7	170743	Toll-like receptor signaling pathway
28	< 1e-07	< 1e-07	0.0021645	3602.62	781.74	4.61	A_51_P141818	Info	ref	Mrpl32	mitochondrial ribosomal protein L32	75398
457	1.5e-06	4.61e-05	0.0021645	312.27	67.79	4.61	A_55_P1965184	Info	ref	Fbxl3	F-box and leucine-rich repeat protein 3	50789	Circadian rhythm
857	6.8e-06	0.000112	0.0021645	674.31	146.25	4.61	A_55_P2108248	Info	ref	Art4
1046	1.19e-05	0.000162	0.0021645	576.83	125.09	4.61	A_51_P223036	Info	ref	Fbxo30	F-box protein 30	71865
1750	6.26e-05	0.000509	0.0021645	130.06	28.19	4.61	A_55_P1999633	Info	ref	Cit	citron	12704
703	4.1e-06	8.27e-05	0.0021645	176.2	38.27	4.6	A_55_P1972448	Info		A_55_P1972448
969	9.3e-06	0.000136	0.0021645	1873.03	407.25	4.6	A_55_P2073705	Info	ref	Tfdp2			Cell cycle
424	1.3e-06	4.25e-05	0.0021645	479.62	104.62	4.58	A_52_P72839	Info	ref	Sec23a	SEC23A (S. cerevisiae)	20334	Protein processing in endoplasmic reticulum
125	< 1e-07	9.07e-06	0.0021645	359.13	78.52	4.57	A_51_P493105	Info	ref	Mettl15	methyltransferase like 15	76894
247	4e-07	2.09e-05	0.0021645	55.12	12.07	4.57	A_52_P151905	Info	ref	Gm5132	predicted gene 5132	333452
2289	0.0001513	0.000941	0.0021645	259.4	56.89	4.56	A_51_P350817	Info	ref	Cnn1	calponin 1	12797
47	< 1e-07	< 1e-07	0.0021645	593.15	130.74	4.54	A_55_P2097665	Info	ref	Arl4a	ADP-ribosylation factor-like 4A	11861
1490	3.67e-05	0.000351	0.0021645	1030.05	226.92	4.54	A_55_P1955072	Info	ref	Alad	aminolevulinate, delta-, dehydratase	17025	Metabolic pathways, Porphyrin and chlorophyll metabolism
464	1.6e-06	4.77e-05	0.0021645	339.54	74.96	4.53	A_55_P2141311	Info	ref	AU022252
796	5.6e-06	0.0001	0.0021645	57.09	12.6	4.53	A_55_P1998072	Info		A_55_P1998072
967	9.1e-06	0.000134	0.0021645	78.66	17.36	4.53	A_55_P2273811	Info	ref	Msh5	mutS homolog 5 (E. coli)	17687
42	< 1e-07	< 1e-07	0.0021645	558.23	123.54	4.52	A_55_P2091858	Info	ref	Hipk2	homeodomain interacting protein kinase 2	15258
65	< 1e-07	< 1e-07	0.0021645	632.6	139.91	4.52	A_52_P515036	Info	ref	Htatip2	HIV-1 tat interactive protein 2, homolog (human)	53415
231	3e-07	1.8e-05	0.0021645	2278.42	504.39	4.52	A_55_P2045258	Info	ref	Ehd1	EH-domain containing 1	13660	Endocytosis
764	4.9e-06	9.12e-05	0.0021645	4157.68	922.78	4.51	A_51_P501069	Info	ref	Spta1	spectrin alpha, erythrocytic 1	20739
286	5e-07	2.41e-05	0.0021645	183.97	40.92	4.5	A_51_P327934	Info	ref	Rfx2	regulatory factor X, 2 (influences HLA class II expression)	19725
2299	0.0001538	0.000953	0.0021645	83.15	18.48	4.5	A_55_P2081746	Info	ref	Olfr477	olfactory receptor 477	258928
428	1.3e-06	4.25e-05	0.0021645	2302.51	512.42	4.49	A_55_P2035972	Info	ref	Mark3	MAP/microtubule affinity-regulating kinase 3	17169
1552	4.19e-05	0.000385	0.0021645	4014.15	893.35	4.49	A_51_P376347	Info	ref	Hebp1	heme binding protein 1	15199
3125	0.0004453	0.00203	0.0021645	95.79	21.32	4.49	A_51_P194609	Info	ref	Prss34	protease, serine 34	328780
315	6e-07	2.61e-05	0.0021645	80.09	17.86	4.48	A_55_P2138718	Info	ref	Gm14483	predicted gene 14483	100042922
539	2.2e-06	5.73e-05	0.0021645	970.17	216.62	4.48	A_52_P200207	Info	ref	Rmnd5a	required for meiotic nuclear division 5 homolog A (S. cerevisiae)	68477
2140	0.0001226	0.000816	0.0021645	163.91	36.62	4.48	A_55_P2108324	Info	ref	Med12	mediator complex subunit 12	59024
50	< 1e-07	< 1e-07	0.0021645	3013.5	674.66	4.47	A_55_P2186808	Info	ens	ENSMUST00000140182
482	1.7e-06	4.92e-05	0.0021645	4158.84	933.07	4.46	A_51_P172251	Info	ref	Ifrd2	interferon-related developmental regulator 2	15983
553	2.3e-06	5.88e-05	0.0021645	2091.64	468.75	4.46	A_55_P2008258	Info	ref	Larp1b	La ribonucleoprotein domain family, member 1B	214048
818	6e-06	0.000104	0.0021645	67.09	15.03	4.46	A_55_P1997211	Info	ref	Diras1	DIRAS family, GTP-binding RAS-like 1	208666
674	3.5e-06	7.36e-05	0.0021645	59.56	13.38	4.45	A_55_P2190152	Info	AK054449	4921509J17Rik	RIKEN cDNA 4921509J17 gene	70857
1268	2.28e-05	0.000256	0.0021645	49.87	11.21	4.45	A_55_P2336188	Info	BF662369	6330564D18Rik
1934	8.52e-05	0.000627	0.0021645	78.74	17.68	4.45	A_55_P2082688	Info	ref	Ak1	adenylate kinase 1	11636	Metabolic pathways, Purine metabolism
498	1.8e-06	5.04e-05	0.0021645	1516.61	341.27	4.44	A_52_P155708	Info	ref	Creg1	cellular repressor of E1A-stimulated genes 1	433375
3038	0.0004023	0.00189	0.0021645	100.65	22.68	4.44	A_55_P1963807	Info	ref	Actg2	actin, gamma 2, smooth muscle, enteric	11468	Vascular smooth muscle contraction
64	< 1e-07	< 1e-07	0.0021645	363.06	82.04	4.43	A_55_P2169539	Info	ens	ENSMUST00000161710
298	6e-07	2.61e-05	0.0021645	1116.93	252.28	4.43	A_55_P2136556	Info	ref	Pkn2	protein kinase N2	109333
2090	0.0001145	0.00078	0.0021645	246.96	55.76	4.43	A_55_P2015878	Info	ref	Clps			Fat digestion and absorption
109	< 1e-07	9.07e-06	0.0021645	303.41	68.78	4.41	A_52_P232580	Info	ref	Dyrk3
255	4e-07	2.09e-05	0.0021645	19695.8	4471.2	4.41	A_51_P307325	Info	ref	Rbbp4	retinoblastoma binding protein 4	19646	The PRC2 Complex Sets Long-term Gene Silencing Through Modification of Histone Tails
48	< 1e-07	< 1e-07	0.0021645	82.52	18.74	4.4	A_55_P1979659	Info	ref	Nsl1	NSL1, MIND kinetochore complex component, homolog (S. cerevisiae)	381318
148	1e-07	9.07e-06	0.0021645	746.23	169.47	4.4	A_55_P2074796	Info	ref	Cdkn2c	cyclin-dependent kinase inhibitor 2C (p18, inhibits CDK4)	12580	Cyclins and Cell Cycle Regulation, Cell cycle
2443	0.0001911	0.00111	0.0021645	465.27	105.73	4.4	A_55_P2089820	Info	ref	Adk	adenosine kinase	11534	Metabolic pathways, Purine metabolism
295	5e-07	2.41e-05	0.0021645	81.44	18.55	4.39	A_55_P2075459	Info	ens	ENSMUST00000101637
580	2.5e-06	6.06e-05	0.0021645	189.39	43.21	4.38	A_55_P2064486	Info	ref	Trim58	tripartite motif-containing 58	216781
144	1e-07	9.07e-06	0.0021645	1694.44	387.99	4.37	A_55_P2069842	Info	ref	D5Ertd579e
251	4e-07	2.09e-05	0.0021645	875.43	200.15	4.37	A_66_P101132	Info	ref	Hist1h2bp	histone cluster 1, H2bp	319188
154	1e-07	9.07e-06	0.0021645	2483.91	569.16	4.36	A_66_P111089	Info	ref	Ube2f	ubiquitin-conjugating enzyme E2F (putative)	67921	Ubiquitin mediated proteolysis
476	1.6e-06	4.77e-05	0.0021645	2396.69	550.21	4.36	A_51_P304859	Info	ref	Zfand6	zinc finger, AN1-type domain 6	65098
351	8e-07	3.17e-05	0.0021645	111.55	25.62	4.35	A_55_P2121185	Info	ref	Omp	olfactory marker protein	18378
244	4e-07	2.09e-05	0.0021645	83.34	19.19	4.34	A_55_P2028936	Info	AK017193	5033425G24Rik	RIKEN cDNA 5033425G24 gene	75998
343	7e-07	2.88e-05	0.0021645	72.69	16.88	4.31	A_55_P1972858	Info	ens	ENSMUST00000162498
721	4.3e-06	8.48e-05	0.0021645	17761.7	4120.76	4.31	A_51_P513541	Info	ref	Rfk	riboflavin kinase	54391	Metabolic pathways, Riboflavin metabolism
100	< 1e-07	9.07e-06	0.0021645	1421.39	330.24	4.3	A_55_P2011991	Info	ref	St7	suppression of tumorigenicity 7	64213
225	3e-07	1.8e-05	0.0021645	44.5	10.36	4.3	A_55_P2018002	Info	ref	Abcg4	ATP-binding cassette, sub-family G (WHITE), member 4	192663	ABC transporters
282	5e-07	2.41e-05	0.0021645	3278.29	763.12	4.3	A_66_P125962	Info	ref	Hipk1	homeodomain interacting protein kinase 1	15257
552	2.3e-06	5.88e-05	0.0021645	1512.59	351.71	4.3	A_55_P2021378	Info	ref	Wapal	wings apart-like homolog (Drosophila)	218914
2600	0.0002284	0.00125	0.0021645	74.14	17.22	4.3	A_51_P462192	Info	ref	Olr1			Phagosome, PPAR signaling pathway
45	< 1e-07	< 1e-07	0.0021645	3677.56	857.56	4.29	A_55_P2048022	Info	ref	Gm6578	predicted gene 6578	625347
146	1e-07	9.07e-06	0.0021645	2645.39	616.5	4.29	A_55_P1975090	Info	tc	TC1663799
211	3e-07	1.8e-05	0.0021645	263.72	61.48	4.29	A_55_P2152014	Info	ens	ENSMUST00000143306
352	8e-07	3.17e-05	0.0021645	198984	46477.8	4.28	A_51_P196972	Info	ref	Slc4a1	solute carrier family 4 (anion exchanger), member 1	20533	Collecting duct acid secretion
358	8e-07	3.17e-05	0.0021645	2478.25	579.32	4.28	A_51_P100828	Info	ref	Prdx3	peroxiredoxin 3	11757
2596	0.0002273	0.00125	0.004329	52.29	12.22	4.28	A_55_P2108599	Info	ref	Tlcd1	TLC domain containing 1	68385
1746	6.2e-05	0.000505	0.0021645	122.05	28.63	4.26	A_55_P2117574	Info	ref	Ppih	peptidyl prolyl isomerase H	66101	Spliceosome
955	8.9e-06	0.000132	0.0021645	1544.12	362.91	4.25	A_51_P230507	Info	ref	Ell2	elongation factor RNA polymerase II 2	192657
346	7e-07	2.88e-05	0.0021645	235.65	55.71	4.23	A_55_P2009604	Info		A_55_P2009604
2346	0.0001641	0.000996	0.0021645	1550.24	366.71	4.23	A_51_P337856	Info	ref	Ubl7	ubiquitin-like 7 (bone marrow stromal cell-derived)	69459
917	8e-06	0.000124	0.0021645	1612.69	382.27	4.22	A_55_P2145034	Info	ref	Swt1	SWT1 RNA endoribonuclease homolog (S. cerevisiae)	66875
1128	1.56e-05	0.000197	0.0021645	113.07	26.78	4.22	A_55_P2104899	Info	ref	Sox21
686	3.8e-06	7.84e-05	0.0021645	268.78	63.85	4.21	A_51_P208121	Info	ref	Klhl25	kelch-like 25	207952
540	2.2e-06	5.73e-05	0.0021645	1798.91	428.23	4.2	A_55_P2108476	Info	ref	Mavs	mitochondrial antiviral signaling protein	228607	Cytosolic DNA-sensing pathway, Hepatitis C, RIG-I-like receptor signaling pathway
83	< 1e-07	< 1e-07	0.0021645	205.91	49.14	4.19	A_51_P369200	Info	ref	Tpx2	TPX2, microtubule-associated protein homolog (Xenopus laevis)	72119	Role of Ran in mitotic spindle regulation
1102	1.42e-05	0.000183	0.0021645	408.16	97.68	4.18	A_55_P2123907	Info		A_55_P2123907
1578	4.37e-05	0.000394	0.0021645	499.44	119.84	4.17	A_55_P2007756	Info	ref	Krt16	keratin 16	16666
641	3.2e-06	7.03e-05	0.0021645	446.13	107.19	4.16	A_51_P230987	Info	ref	Pi4k2b	phosphatidylinositol 4-kinase type 2 beta	67073	Inositol phosphate metabolism, Metabolic pathways, Phosphatidylinositol signaling system
1370	2.87e-05	0.000298	0.0021645	373.16	89.71	4.16	A_55_P2033393	Info	ref	Slc25a21	solute carrier family 25 (mitochondrial oxodicarboxylate carrier), member 21	217593
217	3e-07	1.8e-05	0.0021645	148.38	35.78	4.15	A_55_P2015842	Info	ref	Mtmr3	myotubularin related protein 3	74302
105	< 1e-07	9.07e-06	0.0021645	2064.2	498.81	4.14	A_55_P1990609	Info	ref	Ube2j1	ubiquitin-conjugating enzyme E2J 1	56228	Parkinson's disease, Protein processing in endoplasmic reticulum, Ubiquitin mediated proteolysis
363	9e-07	3.47e-05	0.0021645	60.34	14.59	4.14	A_51_P518621	Info	ref	Hist1h3a	histone cluster 1, H3a	360198	Systemic lupus erythematosus
2708	0.0002659	0.0014	0.0021645	64.39	15.54	4.14	A_55_P2185085	Info	tc	TC1625260
964	9e-06	0.000133	0.0021645	3515.8	851.68	4.13	A_55_P1959137	Info	ref	Usp32	ubiquitin specific peptidase 32	237898
329	7e-07	2.88e-05	0.0021645	4349.36	1055.38	4.12	A_55_P1958697	Info	ref	Rbm33	RNA binding motif protein 33	381626
884	7.3e-06	0.000117	0.0021645	859.29	208.58	4.12	A_55_P2171378	Info	ref	Pdzk1ip1	PDZK1 interacting protein 1	67182
89	< 1e-07	< 1e-07	0.0021645	6062.58	1475.65	4.11	A_51_P372473	Info	ref	Auh	AU RNA binding protein/enoyl-coenzyme A hydratase	11992	Metabolic pathways, Valine, leucine and isoleucine degradation
1049	1.2e-05	0.000163	0.0021645	60.68	14.79	4.1	A_55_P2150901	Info	ref	Foxo4	forkhead box O4	54601	AKT Signaling Pathway, Ras Signaling Pathway
359	8e-07	3.17e-05	0.0021645	1267.39	310.2	4.09	A_51_P315555	Info	ref	Nars	asparaginyl-tRNA synthetase	70223	Aminoacyl-tRNA biosynthesis
829	6.2e-06	0.000107	0.0021645	5458.37	1333	4.09	A_55_P2140546	Info	ref	Slc25a51	solute carrier family 25, member 51	230125
1355	2.82e-05	0.000296	0.0021645	1594.67	390.58	4.08	A_51_P310949	Info	ref	Ppox	protoporphyrinogen oxidase	19044	Metabolic pathways, Porphyrin and chlorophyll metabolism
994	1.01e-05	0.000144	0.0021645	88616.5	21763.6	4.07	A_55_P2035504	Info	ref	Nt5c3
1502	3.76e-05	0.000357	0.0021645	174.73	42.91	4.07	A_55_P2040529	Info	ref	Mtfr1	mitochondrial fission regulator 1	67472
2564	0.0002208	0.00123	0.0021645	476.84	117.08	4.07	A_55_P1982291	Info	ref	Clca3a1	chloride channel calcium activated 3A1	12722
314	6e-07	2.61e-05	0.0021645	353.41	87.27	4.05	A_52_P668071	Info	ref	Asb1	ankyrin repeat and SOCS box-containing 1	65247
455	1.5e-06	4.61e-05	0.0021645	331.94	82.14	4.04	A_51_P466886	Info	ref	Scoc	short coiled-coil protein	56367
734	4.5e-06	8.7e-05	0.0021645	227.98	56.46	4.04	A_51_P365859	Info	ref	Sowaha	sosondowah ankyrin repeat domain family member A	237761
759	4.9e-06	9.12e-05	0.0021645	204.39	50.64	4.04	A_52_P117999	Info	ref	Selt	selenoprotein T	69227
858	6.8e-06	0.000112	0.0021645	349.58	86.69	4.03	A_55_P1971347	Info	ref	Mta3	metastasis associated 3	116871	Downregulated of MTA-3 in ER-negative Breast Tumors
1561	4.26e-05	0.000389	0.0021645	218.55	54.16	4.03	A_51_P492087	Info	ref	Pole3	polymerase (DNA directed), epsilon 3 (p17 subunit)	59001	Base excision repair, DNA replication, Metabolic pathways, Nucleotide excision repair, Purine metabolism, Pyrimidine metabolism
267	4e-07	2.09e-05	0.0021645	368	91.94	4	A_66_P123989	Info	ref	Ikzf5	IKAROS family zinc finger 5	67143
79	< 1e-07	< 1e-07	0.0021645	8251.61	2066.61	3.99	A_55_P1953093	Info	ref	Pabpc4	poly(A) binding protein, cytoplasmic 4	230721	mRNA surveillance pathway, RNA degradation, RNA transport
1337	2.64e-05	0.000281	0.0021645	45.93	11.52	3.99	A_55_P2144115	Info	ref	1700125H20Rik	RIKEN cDNA 1700125H20 gene	73634
398	1.1e-06	3.87e-05	0.0021645	130.95	32.89	3.98	A_55_P2039454	Info	ref	Gm5088	predicted gene 5088	328451
367	9e-07	3.47e-05	0.0021645	48.53	12.22	3.97	A_52_P221588	Info	ref	Gm5382	predicted gene 5382	385328
1371	2.87e-05	0.000298	0.0021645	142.67	35.98	3.97	A_55_P1996742	Info	ref	Rbm14	RNA binding motif protein 14	56275
404	1.1e-06	3.87e-05	0.0021645	2132.51	538.22	3.96	A_51_P262670	Info	ref	Rbm38	RNA binding motif protein 38	56190
2130	0.0001219	0.000814	0.0021645	165.76	41.87	3.96	A_52_P595824	Info	ref	Cpeb4	cytoplasmic polyadenylation element binding protein 4	67579
1815	7.05e-05	0.000553	0.0021645	4677.2	1185.85	3.94	A_55_P2005345	Info	ref	Epb4.1
561	2.4e-06	5.94e-05	0.0021645	182.67	46.43	3.93	A_55_P2149942	Info	ref	Ninj2	ninjurin 2	29862
399	1.1e-06	3.87e-05	0.0021645	59.97	15.29	3.92	A_55_P2235184	Info	ref	Smc2os	structural maintenance of chromosomes 2, opposite strand	72648
462	1.5e-06	4.61e-05	0.0021645	700.06	178.57	3.92	A_55_P2085816	Info	ref	1700037H04Rik	RIKEN cDNA 1700037H04 gene	67326
791	5.5e-06	9.88e-05	0.0021645	19171.4	4886.85	3.92	A_51_P358225	Info	ref	Serinc1	serine incorporator 1	56442
33	< 1e-07	< 1e-07	0.0021645	343.81	88.06	3.9	A_65_P02543	Info	ref	Srp72			Protein export
354	8e-07	3.17e-05	0.0021645	516.08	132.56	3.89	A_52_P96552	Info	ref	Vkorc1l1	vitamin K epoxide reductase complex, subunit 1-like 1	69568
107	< 1e-07	9.07e-06	0.0021645	3545.68	913.39	3.88	A_55_P2115297	Info	ref	Ap3s1	adaptor-related protein complex 3, sigma 1 subunit	11777	Lysosome
1101	1.4e-05	0.000181	0.0021645	8116.94	2089.37	3.88	A_55_P1968628	Info	AK048886	AK048886
108	< 1e-07	9.07e-06	0.0021645	1366.53	353.3	3.87	A_51_P326393	Info	ref	Gapvd1	GTPase activating protein and VPS9 domains 1	66691
524	2e-06	5.42e-05	0.0021645	6054.79	1565.04	3.87	A_51_P435251	Info	ref	Cul4a	cullin 4A	99375	Nucleotide excision repair, Ubiquitin mediated proteolysis
2926	0.0003486	0.0017	0.0021645	356.33	92.09	3.87	A_51_P265806	Info	ref	Clca3a2	chloride channel calcium activated 3A2	80797
2928	0.0003495	0.0017	0.0021645	943.83	243.63	3.87	A_55_P1973448	Info	ref	Ybx2
120	< 1e-07	9.07e-06	0.0021645	198.75	51.64	3.85	A_51_P510663	Info	ref	Supt3	suppressor of Ty 3	109115
1065	1.25e-05	0.000167	0.0021645	180.7	46.88	3.85	A_55_P1954067	Info	ref	Nrxn2	neurexin II	18190	Cell adhesion molecules (CAMs)
1143	1.62e-05	0.000202	0.0021645	315.98	82.1	3.85	A_55_P2334424	Info	ref	D630024D03Rik	RIKEN cDNA D630024D03 gene	414116
1437	3.34e-05	0.000331	0.0021645	382.31	99.68	3.84	A_55_P2044627	Info	ref	Rnase10	ribonuclease, RNase A family, 10 (non-active)	75019
262	4e-07	2.09e-05	0.0021645	38599.9	10078.4	3.83	A_51_P483473	Info	ref	St3gal5	ST3 beta-galactoside alpha-2,3-sialyltransferase 5	20454	Glycosphingolipid biosynthesis - ganglio series, Metabolic pathways
345	7e-07	2.88e-05	0.0021645	994.37	260.37	3.82	A_52_P262967	Info	ref	Rab10	RAB10, member RAS oncogene family	19325
589	2.6e-06	6.22e-05	0.0021645	245.67	64.39	3.82	A_55_P2121521	Info	ref	Hist1h3i	histone cluster 1, H3i	319153	Systemic lupus erythematosus
412	1.2e-06	4.11e-05	0.0021645	142.9	37.47	3.81	A_55_P2085915	Info	ref	Tnfrsf14	tumor necrosis factor receptor superfamily, member 14 (herpesvirus entry mediator)	230979	Cytokine-cytokine receptor interaction
722	4.3e-06	8.48e-05	0.0021645	13270	3485.4	3.81	A_55_P2076303	Info	ref	Mar-8	membrane-associated ring finger (C3HC4) 8	71779
2114	0.0001181	0.000795	0.0021645	289.94	76.15	3.81	A_55_P1977787	Info	ref	Cfap57	cilia and flagella associated protein 57	68625
10	< 1e-07	< 1e-07	0.0021645	1235.1	325.43	3.8	A_55_P2007467	Info	ens	ENSMUST00000156905
380	1e-06	3.71e-05	0.0021645	4058.19	1072.11	3.79	A_55_P2155002	Info	ref	Ccdc23	coiled-coil domain containing 23	69216
573	2.4e-06	5.94e-05	0.0021645	355	93.72	3.79	A_55_P2053374	Info	ref	Sorbs1	sorbin and SH3 domain containing 1	20411	Adherens junction, Insulin signaling pathway, PPAR signaling pathway
647	3.2e-06	7.03e-05	0.0021645	147.89	39.05	3.79	A_55_P1958693	Info	ens	ENSMUST00000030920
302	6e-07	2.61e-05	0.0021645	737.8	194.95	3.78	A_51_P406165	Info	ref	Nxpe2	neurexophilin and PC-esterase domain family, member 2	78252
602	2.7e-06	6.37e-05	0.0021645	2953.6	784.71	3.76	A_55_P2069714	Info	ref	Sqstm1	sequestosome 1	18412	Osteoclast differentiation
447	1.4e-06	4.42e-05	0.0021645	522.49	139.37	3.75	A_52_P181759	Info	ref	Eif5a2
304	6e-07	2.61e-05	0.0021645	4059.69	1084.27	3.74	A_52_P137765	Info	ref	Lmna	lamin A	16905	Caspase Cascade in Apoptosis, FAS signaling pathway ( CD95 ), HIV-I Nef: negative effector of Fas and TNF, Induction of apoptosis through DR3 and DR4/5 Death Receptors , TNFR1 Signaling Pathway, Arrhythmogenic right ventricular cardiomyopathy (ARVC), Dilated cardiomyopathy, Hypertrophic cardiomyopathy (HCM)
59	< 1e-07	< 1e-07	0.0021645	725.62	194.3	3.73	A_51_P203474	Info	ref	Tsg101	tumor susceptibility gene 101	22088	Stathmin and breast cancer resistance to antimicrotubule agents, Endocytosis
84	< 1e-07	< 1e-07	0.0021645	142.86	38.32	3.73	A_52_P315369	Info	ref	Cyb5r1	cytochrome b5 reductase 1	72017	Amino sugar and nucleotide sugar metabolism
178	2e-07	1.36e-05	0.0021645	539.69	144.5	3.73	A_55_P1956457	Info	ref	6030458C11Rik	RIKEN cDNA 6030458C11 gene	77877
1164	1.72e-05	0.000209	0.0021645	1782.74	478.47	3.73	A_55_P1953688	Info	ref	Top1	topoisomerase (DNA) I	21969
2656	0.0002459	0.00132	0.0021645	16315.5	4383.97	3.72	A_55_P2129578	Info	ref	Pkp3	plakophilin 3	56460
1514	3.86e-05	0.000363	0.0021645	62.83	16.92	3.71	A_52_P139650	Info	ref	Ska1	spindle and kinetochore associated complex subunit 1	66468
3568	0.0007316	0.00292	0.0021645	60.53	16.3	3.71	A_55_P2033135	Info	ref	Sh3bgr	SH3-binding domain glutamic acid-rich protein	50795
750	4.7e-06	8.93e-05	0.0021645	76.64	20.72	3.7	A_55_P2073134	Info		A_55_P2073134
775	5.1e-06	9.37e-05	0.0021645	75.96	20.5	3.7	A_52_P44011	Info	ref	Dcaf10	DDB1 and CUL4 associated factor 10	242418
391	1.1e-06	3.87e-05	0.0021645	303.24	82.19	3.69	A_55_P2136101	Info	ref	Meis3	Meis homeobox 3	17537
807	5.8e-06	0.000102	0.0021645	1192.18	323.07	3.69	A_52_P37702	Info	AK011813	Slc16a10	solute carrier family 16 (monocarboxylic acid transporters), member 10	72472	Protein digestion and absorption
2609	0.0002308	0.00126	0.0021645	552.29	149.84	3.69	A_51_P195034	Info	ref	Esco2	establishment of cohesion 1 homolog 2 (S. cerevisiae)	71988
116	< 1e-07	9.07e-06	0.0021645	767.24	208.36	3.68	A_55_P2050592	Info	ref	Gm5785	predicted gene 5785	544864
218	3e-07	1.8e-05	0.0021645	41.66	11.32	3.68	A_51_P138807	Info	ens	ENSMUST00000130227
1109	1.46e-05	0.000187	0.0021645	133.25	36.21	3.68	A_52_P36928	Info	ref	Morn2	MORN repeat containing 2	378462
337	7e-07	2.88e-05	0.0021645	566.98	154.67	3.67	A_51_P445487	Info	ref	Mturn	maturin, neural progenitor differentiation regulator homolog (Xenopus)	68235
2115	0.0001181	0.000795	0.0021645	151.07	41.18	3.67	A_55_P1996319	Info	ref	Wdr38	WD repeat domain 38	76646
2446	0.0001918	0.00112	0.0021645	25327.4	6905.18	3.67	A_55_P2017066	Info		A_55_P2017066
3186	0.0004787	0.00214	0.004329	68.88	18.82	3.66	A_55_P2024555	Info	ref	Ppap2a	phosphatidic acid phosphatase type 2A	19012	Ether lipid metabolism, Fat digestion and absorption, Fc gamma R-mediated phagocytosis, Glycerolipid metabolism, Glycerophospholipid metabolism, Metabolic pathways, Sphingolipid metabolism
385	1.1e-06	3.87e-05	0.0021645	27616.4	7561.07	3.65	A_55_P2043684	Info	ref	Ubac1	ubiquitin associated domain containing 1	98766
1957	8.93e-05	0.00065	0.0021645	321.71	88.07	3.65	A_51_P396983	Info	ref	Ssu2	ssu-2 homolog (C. elegans)	243612
1334	2.62e-05	0.00028	0.0021645	851.57	233.75	3.64	A_55_P2126890	Info		A_55_P2126890
3263	0.000523	0.00228	0.004329	50.01	13.74	3.64	A_55_P1990111	Info	ref	Shroom3	shroom family member 3	27428
892	7.5e-06	0.000119	0.0021645	700.51	192.9	3.63	A_55_P1959606	Info	ref	Tom1l1	target of myb1-like 1 (chicken)	71943
1423	3.23e-05	0.000323	0.0021645	5376.96	1481.42	3.63	A_52_P400224	Info	ref	Ccs	copper chaperone for superoxide dismutase	12460	Amyotrophic lateral sclerosis (ALS)
1697	5.65e-05	0.000474	0.0021645	1338.95	369.04	3.63	A_52_P86158	Info	ref	Mtx2	metaxin 2	53375
2900	0.0003373	0.00166	0.0021645	438.96	120.79	3.63	A_55_P2095301	Info	ref	LOC105243282	uncharacterized LOC105243282	105243282
51	< 1e-07	< 1e-07	0.0021645	1187.76	328.48	3.62	A_51_P328400	Info	ref	Cops2	COP9 (constitutive photomorphogenic) homolog, subunit 2 (Arabidopsis thaliana)	12848
2042	0.0001039	0.000724	0.0021645	626.3	173.21	3.62	A_51_P474454	Info	ref	Rnaseh2b	ribonuclease H2, subunit B	67153	DNA replication
212	3e-07	1.8e-05	0.0021645	357.32	98.98	3.61	A_51_P392291	Info	ref	Pdk3
609	2.8e-06	6.48e-05	0.0021645	695.41	192.75	3.61	A_66_P136632	Info	ref	Chp1	calcineurin-like EF hand protein 1	56398	Alzheimer's disease, Amyotrophic lateral sclerosis (ALS), Apoptosis, Axon guidance, B cell receptor signaling pathway, Calcium signaling pathway, Long-term potentiation, MAPK signaling pathway, Natural killer cell mediated cytotoxicity, Oocyte meiosis, T cell receptor signaling pathway, VEGF signaling pathway, Wnt signaling pathway
1362	2.84e-05	0.000297	0.0021645	246.89	68.44	3.61	A_55_P2010843	Info	ref	Fahd1	fumarylacetoacetate hydrolase domain containing 1	68636
3235	0.0005032	0.00222	0.0021645	44.33	12.28	3.61	A_55_P1966456	Info		A_55_P1966456
471	1.6e-06	4.77e-05	0.0021645	9058.07	2518.29	3.6	A_55_P2001290	Info	ref	Ube2e3	ubiquitin-conjugating enzyme E2E 3	22193	Protein processing in endoplasmic reticulum, Ubiquitin mediated proteolysis
567	2.4e-06	5.94e-05	0.0021645	1964.56	545.08	3.6	A_51_P279854	Info	ref	Ndufa11	NADH dehydrogenase (ubiquinone) 1 alpha subcomplex 11	69875	Alzheimer's disease, Huntington's disease, Metabolic pathways, Oxidative phosphorylation, Parkinson's disease
677	3.5e-06	7.36e-05	0.0021645	95.44	26.54	3.6	A_55_P2079855	Info	ref	Prl6a1	prolactin family 6, subfamily a, member 1	19111
710	4.2e-06	8.38e-05	0.0021645	337.66	93.83	3.6	A_52_P138110	Info	AK161835	1110032A03Rik	RIKEN cDNA 1110032A03 gene	68721
939	8.5e-06	0.000129	0.0021645	314.13	87.26	3.6	A_52_P131490	Info	ref	Atg4b	autophagy related 4B, cysteine peptidase	66615	Regulation of autophagy
1023	1.1e-05	0.000153	0.0021645	1496.14	415.82	3.6	A_55_P1970676	Info	ref	Sh3yl1	Sh3 domain YSC-like 1	24057
153	1e-07	9.07e-06	0.0021645	6179.48	1722.83	3.59	A_55_P2001903	Info	ref	Smim4	small integral membrane protein 4	66487
248	4e-07	2.09e-05	0.0021645	6173.96	1722.86	3.58	A_51_P386058	Info	ref	Ppp2r5b	protein phosphatase 2, regulatory subunit B', beta	225849	mRNA surveillance pathway, Oocyte meiosis, Wnt signaling pathway
1433	3.31e-05	0.000329	0.0021645	119.25	33.28	3.58	A_55_P1972648	Info	ref	Fam109b	family with sequence similarity 109, member B	338368
185	2e-07	1.36e-05	0.0021645	1476.93	413.4	3.57	A_55_P2034230	Info	ref	Polr2c	polymerase (RNA) II (DNA directed) polypeptide C	20021	Huntington's disease, Metabolic pathways, Purine metabolism, Pyrimidine metabolism, RNA polymerase
126	< 1e-07	9.07e-06	0.0021645	455.66	128.11	3.56	A_55_P2075474	Info	ref	Gid8	GID complex subunit 8 homolog (S. cerevisiae)	76425
328	6e-07	2.61e-05	0.0021645	1233.33	346.13	3.56	A_66_P110742	Info	ens	ENSMUST00000067743
383	1e-06	3.71e-05	0.0021645	2821.73	791.69	3.56	A_51_P270733	Info	ref	Syngr1	synaptogyrin 1	20972
2881	0.00033	0.00163	0.004329	91.15	25.6	3.56	A_55_P2103706	Info	ref	Gm5593	predicted gene 5593	434175
463	1.5e-06	4.61e-05	0.0021645	89.14	25.1	3.55	A_52_P160005	Info	ref	Pcyt1b	phosphate cytidylyltransferase 1, choline, beta isoform	236899	Glycerophospholipid metabolism, Metabolic pathways
3350	0.0005739	0.00244	0.0021645	240.09	67.57	3.55	A_55_P2321919	Info	ref	Gm16863	predicted gene, 16863	328646
1	< 1e-07	< 1e-07	0.0021645	1663.04	469.9	3.54	A_52_P444162	Info	ref	Rab11a	RAB11A, member RAS oncogene family	53869	Rab GTPases Mark Targets In The Endocytotic Machinery, Endocytosis, Pancreatic secretion, Vasopressin-regulated water reabsorption
35	< 1e-07	< 1e-07	0.0021645	572.45	161.63	3.54	A_52_P146164	Info	ref	Ube2n	ubiquitin-conjugating enzyme E2N	93765	Ubiquitin mediated proteolysis
959	9e-06	0.000133	0.0021645	425.62	120.15	3.54	A_55_P2089158	Info	nap	NAP111376-1
3181	0.0004768	0.00213	0.0021645	186.23	52.63	3.54	A_55_P2294134	Info	CB558021	4930557K07Rik	RIKEN cDNA 4930557K07 gene	78202
112	< 1e-07	9.07e-06	0.0021645	2232.54	631.97	3.53	A_55_P2089761	Info	nap	NAP097107-001
1071	1.27e-05	0.000168	0.0021645	1789.42	507.49	3.53	A_55_P2128969	Info	ref	Wbscr27	Williams Beuren syndrome chromosome region 27 (human)	79565
2808	0.0003009	0.00153	0.0021645	323.44	91.56	3.53	A_55_P2143000	Info	ref	Gm9465	predicted gene 9465	669675
1657	5.24e-05	0.00045	0.0021645	2583.1	733.75	3.52	A_55_P2086075	Info	ref	Ube2h	ubiquitin-conjugating enzyme E2H	22214	Ubiquitin mediated proteolysis
2795	0.0002958	0.00151	0.0021645	212.71	60.49	3.52	A_55_P2047962	Info	ref	Gjc2	gap junction protein, gamma 2	118454
301	6e-07	2.61e-05	0.0021645	27207.2	7753.18	3.51	A_52_P676271	Info	ref	Tuba4a	tubulin, alpha 4A	22145	Downregulated of MTA-3 in ER-negative Breast Tumors, Gap junction, Pathogenic Escherichia coli infection, Phagosome
320	6e-07	2.61e-05	0.0021645	1622.22	462.63	3.51	A_52_P644972	Info	ref	Mzt1	mitotic spindle organizing protein 1	76789
579	2.5e-06	6.06e-05	0.0021645	1422.19	404.94	3.51	A_55_P2048800	Info	ref	Cd82	CD82 antigen	12521	p53 signaling pathway
184	2e-07	1.36e-05	0.0021645	524.47	149.93	3.5	A_52_P23308	Info	ref	5730508B09Rik	RIKEN cDNA 5730508B09 gene	70617
239	4e-07	2.09e-05	0.0021645	856.75	245.07	3.5	A_55_P2173737	Info	ref	Hspa4l	heat shock protein 4 like	18415	Protein processing in endoplasmic reticulum
578	2.5e-06	6.06e-05	0.0021645	398.43	113.91	3.5	A_55_P2129685	Info	ref	Pkig	protein kinase inhibitor, gamma	18769
2313	0.0001565	0.000964	0.0021645	13953.1	3984.84	3.5	A_51_P191611	Info	ref	Cat	catalase	12359	The IGF-1 Receptor and Longevity, Amyotrophic lateral sclerosis (ALS), Metabolic pathways, Peroxisome, Tryptophan metabolism
3051	0.000409	0.00191	0.0021645	109.19	31.22	3.5	A_55_P2034081	Info	ref	Hrh1	histamine receptor H1	15465	Calcium signaling pathway, Neuroactive ligand-receptor interaction
543	2.2e-06	5.73e-05	0.0021645	59.08	16.93	3.49	A_51_P408071	Info	ref	Kntc1	kinetochore associated 1	208628
1082	1.32e-05	0.000173	0.0021645	331.57	95.03	3.49	A_55_P2055875	Info	ref	Josd2	Josephin domain containing 2	66124
1294	2.43e-05	0.000267	0.0021645	520.7	149.27	3.49	A_51_P149257	Info	ref	Phospho1	phosphatase, orphan 1	237928	Glycerophospholipid metabolism, Metabolic pathways
2088	0.000114	0.000778	0.0021645	273.56	78.39	3.49	A_55_P1970335	Info	ref	Teddm1a	transmembrane epididymal protein 1A	240819
3002	0.000388	0.00184	0.0021645	48.82	13.98	3.49	A_55_P2186395	Info	nap	NAP026363-1
1574	4.35e-05	0.000393	0.0021645	40.13	11.53	3.48	A_55_P1976729	Info	ref	Gm3871	predicted gene 3871	100042497
2192	0.0001311	0.000852	0.0021645	27372.3	7872.69	3.48	A_55_P2001023	Info	ref	Lrrc19	leucine rich repeat containing 19	100061
313	6e-07	2.61e-05	0.0021645	5174.12	1491.39	3.47	A_66_P125173	Info	ref	Aip	aryl-hydrocarbon receptor-interacting protein	11632	Ahr Signal Transduction Pathway
3380	0.0005902	0.00249	0.0021645	397.65	114.74	3.47	A_55_P2027136	Info	ref	Hist1h3f			Systemic lupus erythematosus
1261	2.24e-05	0.000253	0.0021645	1461.27	422.05	3.46	A_55_P2009116	Info	ref	F830002L21Rik	RIKEN cDNA F830002L21 gene	414125
1438	3.35e-05	0.000331	0.0021645	536.45	154.82	3.46	A_55_P1963454	Info	ref	Cenpq	centromere protein Q	83815
465	1.6e-06	4.77e-05	0.0021645	222.92	64.57	3.45	A_52_P62617	Info	ref	Gm9895
564	2.4e-06	5.94e-05	0.0021645	2391.31	695.87	3.44	A_55_P2056348	Info	ens	ENSMUST00000067298
678	3.6e-06	7.51e-05	0.0021645	15218.8	4423.26	3.44	A_52_P37894	Info	ref	Cox7a2	cytochrome c oxidase subunit VIIa 2	12866	Alzheimer's disease, Cardiac muscle contraction, Huntington's disease, Oxidative phosphorylation, Parkinson's disease
2239	0.000142	0.000903	0.0021645	487.07	141.81	3.43	A_55_P1999842	Info		A_55_P1999842
1832	7.21e-05	0.00056	0.0021645	782.89	228.59	3.42	A_51_P416191	Info	ref	Hectd1	HECT domain containing 1	207304
379	1e-06	3.71e-05	0.0021645	301.14	88.24	3.41	A_55_P2133524	Info	ref	Nbr1	neighbor of Brca1 gene 1	17966
916	8e-06	0.000124	0.0021645	1898.65	556.57	3.41	A_55_P1963764	Info	ref	Sept-1	septin 1	54204
1050	1.2e-05	0.000163	0.0021645	424.8	124.72	3.41	A_51_P390967	Info	ref	Slc43a3	solute carrier family 43, member 3	58207
1348	2.73e-05	0.000288	0.0021645	99.13	29.08	3.41	A_55_P2182112	Info	ref	4833439L19Rik
1666	5.36e-05	0.000458	0.0021645	41.73	12.24	3.41	A_55_P2017561	Info	ref	3110007F17Rik	RIKEN cDNA 3110007F17 gene	73061
3284	0.000536	0.00232	0.0021645	181.96	53.35	3.41	A_55_P2082625	Info	nap	NAP061666-1
434	1.3e-06	4.25e-05	0.0021645	343.44	101.2	3.39	A_51_P156243	Info	ref	Eps15	epidermal growth factor receptor pathway substrate 15	13858	Endocytotic role of NDK, Phosphins and Dynamin, Endocytosis
27	< 1e-07	< 1e-07	0.0021645	26736.5	7912.14	3.38	A_55_P2064547	Info	BC022182	Tuba1c	tubulin, alpha 1C	22146	Downregulated of MTA-3 in ER-negative Breast Tumors, Gap junction, Pathogenic Escherichia coli infection, Phagosome
408	1.2e-06	4.11e-05	0.0021645	3404.23	1008.1	3.38	A_55_P2028054	Info	ref	Incenp	inner centromere protein	16319
2843	0.0003158	0.00158	0.0021645	741.91	219.66	3.38	A_55_P2051039	Info	ref	Gm11937	predicted gene 11937	100041488
3226	0.0004985	0.0022	0.0021645	34.18	10.11	3.38	A_52_P58949	Info	ref	Calcrl	calcitonin receptor-like	54598	Neuroactive ligand-receptor interaction, Vascular smooth muscle contraction
3410	0.0006155	0.00257	0.004329	177	52.44	3.38	A_51_P476209	Info	ref	Fscn3	fascin homolog 3, actin-bundling protein, testicular (Strongylocentrotus purpuratus)	56223
8	< 1e-07	< 1e-07	0.0021645	28147.6	8341.81	3.37	A_55_P1973006	Info	ref	Bag1	BCL2-associated athanogene 1	12017	Protein processing in endoplasmic reticulum
139	1e-07	9.07e-06	0.0021645	2395.29	710.15	3.37	A_52_P87964	Info	ref	Pla2g12a	phospholipase A2, group XIIA	66350	alpha-Linolenic acid metabolism, Arachidonic acid metabolism, Ether lipid metabolism, Fat digestion and absorption, Fc epsilon RI signaling pathway, Glycerophospholipid metabolism, GnRH signaling pathway, Linoleic acid metabolism, Long-term depression, MAPK signaling pathway, Metabolic pathways, Pancreatic secretion, Toxoplasmosis, Vascular smooth muscle contraction, VEGF signaling pathway
625	3e-06	6.8e-05	0.0021645	610.31	181.17	3.37	A_55_P1962483	Info	ens	ENSMUST00000132879
715	4.3e-06	8.48e-05	0.004329	34.04	10.11	3.37	A_55_P1972812	Info	ref	Fam188b	family with sequence similarity 188, member B	330323
815	6e-06	0.000104	0.0021645	958.2	284.04	3.37	A_55_P2014457	Info	ens	ENSMUST00000194813
843	6.5e-06	0.00011	0.0021645	1174.7	348.98	3.37	A_55_P1964033	Info	ref	Carm1	coactivator-associated arginine methyltransferase 1	59035	Control of Gene Expression by Vitamin D Receptor, Role of ERBB2 in Signal Transduction and Oncology, Transcription Regulation by Methyltransferase of CARM1
886	7.3e-06	0.000117	0.0021645	161.19	47.88	3.37	A_55_P2085460	Info	ref	5530601H04Rik	RIKEN cDNA 5530601H04 gene	71445
3772	0.0009139	0.00345	0.0021645	142.11	42.11	3.37	A_55_P2128611	Info		A_55_P2128611
1731	6e-05	0.000494	0.0021645	521.95	155.32	3.36	A_52_P74524	Info	ref	Gm9734	predicted gene 9734	76377
1767	6.51e-05	0.000525	0.0021645	10422.1	3105.04	3.36	A_55_P2032445	Info	ref	Slc25a37	solute carrier family 25, member 37	67712
611	2.8e-06	6.48e-05	0.0021645	5203.36	1555.4	3.35	A_51_P375146	Info	ref	Cd36	CD36 antigen	12491	TSP-1 Induced Apoptosis in Microvascular Endothelial Cell , Adipocytokine signaling pathway, ECM-receptor interaction, Fat digestion and absorption, Hematopoietic cell lineage, Malaria, Phagosome, PPAR signaling pathway
1276	2.3e-05	0.000257	0.0021645	1663.88	496.32	3.35	A_55_P2083401	Info	ref	Acp1	acid phosphatase 1, soluble	11431	Adherens junction, Riboflavin metabolism
87	< 1e-07	< 1e-07	0.0021645	4115.52	1233.39	3.34	A_52_P637730	Info	ref	Ubl4	ubiquitin-like 4	27643
1184	1.79e-05	0.000215	0.0021645	2672.07	801.02	3.34	A_55_P2297485	Info	ens	ENSMUST00000044113
206	2e-07	1.36e-05	0.0021645	2826.25	848.12	3.33	A_55_P2009111	Info	tc	TC1682066
849	6.7e-06	0.000112	0.0021645	353.55	106.16	3.33	A_55_P1999182	Info	ref	Cdk12	cyclin-dependent kinase 12	69131
1643	5.02e-05	0.000435	0.0021645	3320.65	998.13	3.33	A_55_P2097269	Info	ens	ENSMUST00000192273
2754	0.0002816	0.00146	0.0021645	177.76	53.37	3.33	A_66_P118989	Info	ref	Gm8350	predicted gene 8350	666892
253	4e-07	2.09e-05	0.0021645	3330.59	1003.77	3.32	A_52_P613977	Info	ens	ENSMUST00000178455
1017	1.09e-05	0.000152	0.0021645	114.26	34.42	3.32	A_52_P273821	Info	ref	Abhd5	abhydrolase domain containing 5	67469
1772	6.54e-05	0.000526	0.0021645	99.31	29.92	3.32	A_52_P339791	Info	ref	Hdgf	hepatoma-derived growth factor	15191
631	3.1e-06	6.9e-05	0.0021645	127.21	38.41	3.31	A_55_P2067629	Info	ref	Ush1g	Usher syndrome 1G	16470
1402	3.1e-05	0.000315	0.0021645	172.19	52.09	3.31	A_52_P481279	Info	ref	Drc1	dynein regulatory complex subunit 1	381738
3785	0.0009219	0.00347	0.021645	35.75	10.8	3.31	A_55_P1988946	Info	ref	Gm36283	predicted gene, 36283	102640148
360	9e-07	3.47e-05	0.0021645	158.95	48.11	3.3	A_51_P502225	Info	ref	Slc22a4	solute carrier family 22 (organic cation transporter), member 4	30805
821	6.1e-06	0.000105	0.0021645	97.74	29.7	3.29	A_55_P2132694	Info	ref	Ascc2	activating signal cointegrator 1 complex subunit 2	75452
919	8e-06	0.000124	0.0021645	1827.8	555.32	3.29	A_52_P129697	Info	ref	Stradb	STE20-related kinase adaptor beta	227154
2885	0.0003324	0.00164	0.0021645	2292.93	696.18	3.29	A_55_P1960738	Info	BG175686	Gm4470	predicted gene 4470	100043484
240	4e-07	2.09e-05	0.0021645	3041.79	928.29	3.28	A_55_P2124381	Info		A_55_P2124381
411	1.2e-06	4.11e-05	0.0021645	942.74	287.27	3.28	A_55_P2066429	Info		A_55_P2066429
2058	0.0001069	0.000739	0.0021645	36.92	11.27	3.28	A_55_P2001901	Info	ens	ENSMUST00000064032
2946	0.0003564	0.00172	0.004329	412.77	125.78	3.28	A_55_P1962586	Info	ref	Gm34396	predicted gene, 34396	102637634
3108	0.0004359	0.002	0.0021645	72.27	22.03	3.28	A_66_P135885	Info	ref	Olfr671	olfactory receptor 671	257910
883	7.3e-06	0.000117	0.0021645	1578.13	482.85	3.27	A_55_P2025463	Info	ref	Brpf3
620	2.9e-06	6.65e-05	0.0021645	3144.04	963.68	3.26	A_66_P109296	Info	ens	ENSMUST00000121873
1594	4.49e-05	0.000401	0.0021645	227.1	69.69	3.26	A_55_P2114363	Info	tc	TC1750238
3272	0.0005284	0.0023	0.004329	42.3	12.97	3.26	A_51_P505907	Info	ref	Tcl1b2	T cell leukemia/lymphoma 1B, 2	27381
162	2e-07	1.36e-05	0.0021645	3520.27	1082.5	3.25	A_55_P2026475	Info	ens	ENSMUST00000119296
307	6e-07	2.61e-05	0.0021645	2349.18	721.94	3.25	A_66_P112593	Info	ref	Sec61b	Sec61 beta subunit	66212	Phagosome, Protein export, Protein processing in endoplasmic reticulum, Vibrio cholerae infection
366	9e-07	3.47e-05	0.0021645	207.02	63.7	3.25	A_51_P164014	Info	ref	Cenpe
2322	0.0001592	0.000977	0.0021645	3741.96	1150.77	3.25	A_55_P1964076	Info	ref	Dnajb6	DnaJ (Hsp40) homolog, subfamily B, member 6	23950	Prion Pathway
2424	0.0001874	0.0011	0.0021645	39.01	11.99	3.25	A_55_P2052240	Info	ref	Crlf1	cytokine receptor-like factor 1	12931
256	4e-07	2.09e-05	0.0021645	2575.14	793.72	3.24	A_55_P2084496	Info	ref	Ssbp3	single-stranded DNA binding protein 3	72475
421	1.3e-06	4.25e-05	0.0021645	921.62	284.56	3.24	A_52_P614960	Info	ref	Skiv2l			RNA degradation
423	1.3e-06	4.25e-05	0.0021645	200.89	62.01	3.24	A_55_P2118062	Info	AK085304	Leng8	leukocyte receptor cluster (LRC) member 8	232798
163	2e-07	1.36e-05	0.0021645	1119.43	346.62	3.23	A_51_P224983	Info	ref	Cln8	ceroid-lipofuscinosis, neuronal 8	26889
587	2.5e-06	6.06e-05	0.0021645	36.22	11.21	3.23	A_51_P490337	Info	ref	Tmem190	transmembrane protein 190	78052
3204	0.0004895	0.00218	0.004329	39.49	12.26	3.22	A_51_P307741	Info	ref	Cckar	cholecystokinin A receptor	12425	Calcium signaling pathway, Neuroactive ligand-receptor interaction, Pancreatic secretion
228	3e-07	1.8e-05	0.0021645	4253.65	1325.31	3.21	A_51_P361201	Info	ref	Atp6v0d1	ATPase, H+ transporting, lysosomal V0 subunit D1	11972	Collecting duct acid secretion, Epithelial cell signaling in Helicobacter pylori infection, Lysosome, Metabolic pathways, Oxidative phosphorylation, Phagosome, Rheumatoid arthritis, Vibrio cholerae infection
614	2.8e-06	6.48e-05	0.0021645	1343.07	417.97	3.21	A_55_P1974587	Info	ref	Vangl1	vang-like 1 (van gogh, Drosophila)	229658	Wnt signaling pathway
1534	4.06e-05	0.000377	0.0021645	79.86	24.84	3.21	A_52_P173860	Info	ref	Cep104	centrosomal protein 104	230967
746	4.7e-06	8.93e-05	0.0021645	1038.34	324.26	3.2	A_51_P308469	Info	ref	Rngtt	RNA guanylyltransferase and 5'-phosphatase	24018	mRNA surveillance pathway
1100	1.4e-05	0.000181	0.0021645	570.22	178.36	3.2	A_55_P2093784	Info	ref	Pip4k2a	phosphatidylinositol-5-phosphate 4-kinase, type II, alpha	18718	Inositol phosphate metabolism, Phosphatidylinositol signaling system, Regulation of actin cytoskeleton
771	5e-06	9.21e-05	0.0021645	4616.51	1446.09	3.19	A_52_P66313	Info	ref	Psmf1			Proteasome
164	2e-07	1.36e-05	0.0021645	1398.54	440.21	3.18	A_55_P2116889	Info	ref	Hax1	HCLS1 associated X-1	23897
504	1.8e-06	5.04e-05	0.0021645	38.09	11.97	3.18	A_55_P2251999	Info	ref	Mpp2	membrane protein, palmitoylated 2 (MAGUK p55 subfamily member 2)	50997
896	7.5e-06	0.000119	0.0021645	21987.7	6918.65	3.18	A_55_P1987261	Info	ref	Fam214b	family with sequence similarity 214, member B	230088
1369	2.86e-05	0.000298	0.0021645	5459.35	1716.16	3.18	A_52_P24631	Info	ref	Azin1	antizyme inhibitor 1	54375
2983	0.0003767	0.0018	0.004329	117.32	36.87	3.18	A_55_P2070598	Info	ref	Pkd1l3	polycystic kidney disease 1 like 3	244646
257	4e-07	2.09e-05	0.0021645	6156.84	1940.89	3.17	A_55_P1993512	Info	ens	ENSMUST00000140653
316	6e-07	2.61e-05	0.0021645	7148.48	2254.51	3.17	A_55_P1998912	Info	ref	Txnrd2	thioredoxin reductase 2	26462	Pyrimidine metabolism, Selenocompound metabolism
2593	0.0002262	0.00124	0.0021645	45.46	14.33	3.17	A_55_P2156978	Info		A_55_P2156978
311	6e-07	2.61e-05	0.0021645	351.01	111.19	3.16	A_55_P2002426	Info	ref	Rps6kb2	ribosomal protein S6 kinase, polypeptide 2	58988	MAPKinase Signaling Pathway, Acute myeloid leukemia, ErbB signaling pathway, Fc gamma R-mediated phagocytosis, Insulin signaling pathway, mTOR signaling pathway, TGF-beta signaling pathway
803	5.7e-06	0.000101	0.0021645	525.05	166.34	3.16	A_55_P2094966	Info	ref	Hist2h3b	histone cluster 2, H3b	319154
839	6.4e-06	0.000108	0.0021645	1029.84	326.04	3.16	A_52_P417654	Info	ref	Tcea1	transcription elongation factor A (SII) 1	21399
1416	3.17e-05	0.000319	0.0021645	41.34	13.09	3.16	A_55_P2118540	Info		A_55_P2118540
38	< 1e-07	< 1e-07	0.0021645	1029.07	326.37	3.15	A_55_P2040121	Info	ref	Cdv3	carnitine deficiency-associated gene expressed in ventricle 3	321022
3599	0.0007603	0.00301	0.0021645	12616.6	4001.47	3.15	A_55_P2131153	Info	ref	Smarcc1	SWI/SNF related, matrix associated, actin dependent regulator of chromatin, subfamily c, member 1	20588	Chromatin Remodeling by hSWI/SNF ATP-dependent Complexes, Control of Gene Expression by Vitamin D Receptor
823	6.1e-06	0.000105	0.0021645	121.21	38.64	3.14	A_51_P257762	Info	ref	Kat2b	K(lysine) acetyltransferase 2B	18519	Control of Gene Expression by Vitamin D Receptor, Nuclear receptors coordinate the activities of chromatin remodeling complexes and coactivators to facilitate initiation of transcription in carcinoma cells, The information-processing pathway at the IFN-beta enhancer, Notch signaling pathway
935	8.4e-06	0.000128	0.0021645	287.18	91.51	3.14	A_55_P2020395	Info	ref	Mar-2	membrane-associated ring finger (C3HC4) 2	224703
1158	1.69e-05	0.000208	0.0021645	467.38	149.06	3.14	A_55_P2013414	Info	ref	Dmwd	dystrophia myotonica-containing WD repeat motif	13401
1969	9.09e-05	0.000658	0.0021645	39.41	12.54	3.14	A_52_P417727	Info	ref	Olfr1170	olfactory receptor 1170	258525
2428	0.0001878	0.0011	0.0021645	120.55	38.35	3.14	A_55_P2023336	Info	ref	Gm20877	predicted gene, 20877	100041550
448	1.4e-06	4.42e-05	0.0021645	571.4	182.81	3.13	A_52_P118958	Info	ref	Pex19	peroxisomal biogenesis factor 19	19298	Peroxisome
1025	1.1e-05	0.000153	0.0021645	1339.4	427.6	3.13	A_55_P1999902	Info	ens	ENSMUST00000107229
1131	1.57e-05	0.000197	0.0021645	1098.24	352.34	3.12	A_51_P469902	Info	ref	Ggps1	geranylgeranyl diphosphate synthase 1	14593	Metabolic pathways, Terpenoid backbone biosynthesis
1280	2.33e-05	0.000259	0.0021645	2271.63	728.46	3.12	A_55_P2020549	Info	ens	ENSMUST00000123616
2306	0.0001549	0.000957	0.0021645	55.08	17.65	3.12	A_51_P204913	Info	ref	Bag2	BCL2-associated athanogene 2	213539	Protein processing in endoplasmic reticulum
1044	1.19e-05	0.000162	0.0021645	313.43	100.76	3.11	A_65_P13402	Info	ref	Rnf14	ring finger protein 14	56736
1635	4.93e-05	0.000429	0.0021645	660.47	212.34	3.11	A_52_P287992	Info	ref	Tbcel	tubulin folding cofactor E-like	272589
63	< 1e-07	< 1e-07	0.0021645	1425.65	460.56	3.1	A_55_P1968908	Info	ref	Hypk	huntingtin interacting protein K	67693
617	2.9e-06	6.65e-05	0.0021645	272.74	87.94	3.1	A_52_P292232	Info	ref	Rnf115	ring finger protein 115	67845
664	3.3e-06	7.07e-05	0.0021645	420.43	135.78	3.1	A_55_P1975021	Info	ref	Rad18	RAD18 homolog (S. cerevisiae)	58186
937	8.5e-06	0.000129	0.0021645	408.83	132.05	3.1	A_55_P2171608	Info	tc	TC1706254
1656	5.24e-05	0.00045	0.0021645	130.4	42.04	3.1	A_55_P2107577	Info		A_55_P2107577
1760	6.47e-05	0.000523	0.0021645	560.94	180.93	3.1	A_55_P1963529	Info	ref	Abcb10	ATP-binding cassette, sub-family B (MDR/TAP), member 10	56199	ABC transporters
1921	8.29e-05	0.000615	0.0021645	43.68	14.09	3.1	A_52_P318073	Info	nap	NAP102625-1
3812	0.0009494	0.00355	0.0021645	140.12	45.18	3.1	A_51_P108629	Info	ref	Prl3b1	prolactin family 3, subfamily b, member 1	18776
373	1e-06	3.71e-05	0.0021645	461.15	149.1	3.09	A_52_P477369	Info	ref	Csnk1d			Regulation of ck1/cdk5 by type 1 glutamate receptors, Circadian rhythm, Gap junction, Hedgehog signaling pathway
542	2.2e-06	5.73e-05	0.0021645	206.06	66.62	3.09	A_66_P119801	Info	ref	Optn	optineurin	71648
756	4.8e-06	9.02e-05	0.0021645	4362.07	1410.01	3.09	A_51_P176377	Info	ref	Usp25	ubiquitin specific peptidase 25	30940
1493	3.71e-05	0.000354	0.0021645	599.22	193.78	3.09	A_52_P683441	Info	ref	Capn5	calpain 5	12337
149	1e-07	9.07e-06	0.0021645	1306.01	424.46	3.08	A_51_P415809	Info	ref	Tusc1	tumor suppressor candidate 1	69136
326	6e-07	2.61e-05	0.0021645	2335.89	758.25	3.08	A_55_P2104662	Info	ref	Ttc33	tetratricopeptide repeat domain 33	67515
987	9.9e-06	0.000143	0.0021645	5247.23	1702.05	3.08	A_51_P320089	Info	ref	Gclm	glutamate-cysteine ligase, modifier subunit	14630	Glutathione metabolism, Metabolic pathways
1809	7.01e-05	0.000552	0.0021645	97.88	31.75	3.08	A_55_P2044729	Info	ref	Aoc2	amine oxidase, copper containing 2 (retina-specific)	237940	beta-Alanine metabolism, Glycine, serine and threonine metabolism, Metabolic pathways, Phenylalanine metabolism, Tyrosine metabolism
1942	8.7e-05	0.000638	0.0021645	82.72	26.9	3.08	A_55_P1954017	Info	nap	NAP113704-1
2803	0.0002994	0.00152	0.0021645	232.2	75.45	3.08	A_55_P2051429	Info		A_55_P2051429
981	9.7e-06	0.000141	0.0021645	2138.72	696.58	3.07	A_66_P122729	Info	ref	Zmat2	zinc finger, matrin type 2	66492	Spliceosome
1127	1.55e-05	0.000196	0.0021645	1620.17	528.18	3.07	A_51_P133097	Info	ref	Gm4013	predicted gene 4013	100042757
3687	0.0008274	0.0032	0.0021645	103.95	33.81	3.07	A_51_P480073	Info	ref	Chad	chondroadherin	12643	ECM-receptor interaction, Focal adhesion
837	6.4e-06	0.000108	0.0021645	290.44	94.78	3.06	A_55_P2176310	Info	ref	Rffl	ring finger and FYVE like domain containing protein	67338
3047	0.0004077	0.00191	0.0021645	5816.53	1903.83	3.06	A_52_P123693	Info	ref	E130304I02Rik	RIKEN cDNA E130304I02 gene	78547
81	< 1e-07	< 1e-07	0.0021645	1202.57	394	3.05	A_55_P2166399	Info	ref	Stk11	serine/threonine kinase 11	20869	Adipocytokine signaling pathway, mTOR signaling pathway
568	2.4e-06	5.94e-05	0.0021645	515.08	168.68	3.05	A_55_P1976869	Info	ref	Hsdl2	hydroxysteroid dehydrogenase like 2	72479
1188	1.84e-05	0.00022	0.0021645	286.33	93.85	3.05	A_52_P621617	Info	ref	Dnajb4	DnaJ (Hsp40) homolog, subfamily B, member 4	67035
1918	8.26e-05	0.000613	0.0021645	254.42	83.36	3.05	A_55_P2083184	Info	ref	Gm10142	predicted gene 10142	100502921
3722	0.0008541	0.00327	0.004329	124.18	40.74	3.05	A_55_P2129068	Info	ref	Zbtb44	zinc finger and BTB domain containing 44	235132
289	5e-07	2.41e-05	0.0021645	11904.6	3913.59	3.04	A_51_P329441	Info	ref	Bsg	basigin	12215
1397	3.08e-05	0.000314	0.0021645	665.66	218.64	3.04	A_66_P101251	Info	ens	ENSMUST00000065364
1858	7.45e-05	0.000571	0.0021645	434.81	143.09	3.04	A_55_P1975065	Info	ref	Kdm7a	lysine (K)-specific demethylase 7A	338523
685	3.7e-06	7.69e-05	0.0021645	541.72	178.57	3.03	A_52_P145767	Info	ref	Vcpip1	valosin containing protein (p97)/p47 complex interacting protein 1	70675
761	4.9e-06	9.12e-05	0.0021645	76.62	25.33	3.03	A_55_P2063411	Info	ref	Rgp1	RGP1 retrograde golgi transport homolog (S. cerevisiae)	242406
928	8.3e-06	0.000127	0.0021645	430.2	141.89	3.03	A_52_P123864	Info	ref	Rab21
2631	0.000238	0.00129	0.0021645	11551.4	3817.81	3.03	A_66_P128537	Info	ref	Isg15			RIG-I-like receptor signaling pathway
214	3e-07	1.8e-05	0.0021645	1218.31	402.98	3.02	A_51_P148311	Info	ref	Chic2	cysteine-rich hydrophobic domain 2	74277
327	6e-07	2.61e-05	0.0021645	691.92	229.38	3.02	A_55_P2118734	Info	ref	Rnmt	RNA (guanine-7-) methyltransferase	67897	mRNA surveillance pathway
915	7.9e-06	0.000123	0.0021645	284.77	94.3	3.02	A_51_P216605	Info	ref	Hbp1
1429	3.3e-05	0.000328	0.0021645	473.62	156.86	3.02	A_51_P396818	Info	ref	2810428I15Rik	RIKEN cDNA 2810428I15 gene	66462
2379	0.0001736	0.00104	0.0021645	1776.18	589	3.02	A_66_P137219	Info	ref	Elane	elastase, neutrophil expressed	50701	Systemic lupus erythematosus
3394	0.0006001	0.00252	0.0021645	79.52	26.34	3.02	A_55_P1992040	Info	ref	Msi2	musashi RNA-binding protein 2	76626	mRNA surveillance pathway
305	6e-07	2.61e-05	0.0021645	86.69	28.77	3.01	A_52_P679860	Info	ref	Herc6	hect domain and RLD 6	67138
350	8e-07	3.17e-05	0.0021645	99.8	33.13	3.01	A_51_P260300	Info	ref	Ikbkg	inhibitor of kappaB kinase gamma	16151	Acetylation and Deacetylation of RelA in The Nucleus, AKT Signaling Pathway, CD40L Signaling Pathway, Influence of Ras and Rho proteins on G1 to S Transition, NF-kB Signaling Pathway, TNF/Stress Related Signaling, TNFR2 Signaling Pathway, Toll-Like Receptor Pathway, Acute myeloid leukemia, Adipocytokine signaling pathway, Apoptosis, B cell receptor signaling pathway, Chagas disease (American tryp…
2135	0.0001222	0.000815	0.0021645	178.11	59.2	3.01	A_55_P2082299	Info	ref	AA388235	expressed sequence AA388235	433100
637	3.1e-06	6.9e-05	0.0021645	121.73	40.61	3	A_51_P303749	Info	ref	Depdc1b	DEP domain containing 1B	218581
732	4.5e-06	8.7e-05	0.0021645	793.56	264.73	3	A_55_P1964615	Info	ref	Dnttip1	deoxynucleotidyltransferase, terminal, interacting protein 1	76233
850	6.7e-06	0.000112	0.0021645	317.13	105.68	3	A_55_P2060021	Info	ref	Otub2	OTU domain, ubiquitin aldehyde binding 2	68149
869	6.9e-06	0.000113	0.0021645	324.89	108.24	3	A_52_P134141	Info	ref	Pyurf	Pigy upstream reading frame	66459
786	5.4e-06	9.76e-05	0.0021645	8965.38	3002.32	2.99	A_52_P414420	Info	ref	Dcun1d1	DCN1, defective in cullin neddylation 1, domain containing 1 (S. cerevisiae)	114893
1256	2.22e-05	0.000252	0.0021645	9571.69	3205.58	2.99	A_51_P205968	Info	ref	Snx15	sorting nexin 15	69024
387	1.1e-06	3.87e-05	0.0021645	393.89	132.02	2.98	A_51_P155142	Info	ref	Cdca8	cell division cycle associated 8	52276
2697	0.0002622	0.00138	0.0021645	6900.55	2319.4	2.98	A_66_P101942	Info	ref	Gm9706	predicted gene 9706	677168
3467	0.0006564	0.0027	0.0021645	669.92	224.87	2.98	A_55_P1983309	Info	ref	LOC102643251	uncharacterized LOC102643251	102643251
3792	0.0009258	0.00348	0.0064935	36.5	12.25	2.98	A_55_P2112762	Info	ref	Fam110c	family with sequence similarity 110, member C	104943
183	2e-07	1.36e-05	0.0021645	444.45	149.61	2.97	A_55_P2091348	Info		A_55_P2091348
1306	2.48e-05	0.00027	0.0021645	128.91	43.39	2.97	A_55_P2081323	Info	ref	Gnas	GNAS (guanine nucleotide binding protein, alpha stimulating) complex locus	14683	Attenuation of GPCR Signaling, b-arrestins in GPCR Desensitization, CCR3 signaling in Eosinophils, ChREBP regulation by carbohydrates and cAMP, Corticosteroids and cardioprotection, Erk1/Erk2 Mapk Signaling pathway, Role of b-arrestins in the activation and targeting of MAP kinases, Roles of b-arrestin-dependent Recruitment of Src Kinases in GPCR Signaling, Amoebiasis, Bile secretion, Calcium sig…
1903	8.1e-05	0.000606	0.0021645	185.07	62.29	2.97	A_51_P387868	Info	ref	Tekt4	tektin 4	71840
3471	0.000661	0.00271	0.0021645	33.71	11.35	2.97	A_55_P2014347	Info	ens	ENSMUST00000179062
576	2.5e-06	6.06e-05	0.0021645	235.17	79.46	2.96	A_55_P2155921	Info	ref	Hace1	HECT domain and ankyrin repeat containing, E3 ubiquitin protein ligase 1	209462
1073	1.27e-05	0.000168	0.0021645	573.83	193.64	2.96	A_65_P19250	Info	ref	Ap2m1	adaptor-related protein complex 2, mu 1 subunit	11773	Endocytosis, Huntington's disease
1210	1.95e-05	0.00023	0.0021645	40.37	13.63	2.96	A_51_P519648	Info	ref	Mical3	microtubule associated monooxygenase, calponin and LIM domain containing 3	194401
1604	4.58e-05	0.000407	0.0021645	23471.6	7925.09	2.96	A_55_P1972322	Info	ref	Btg3	B cell translocation gene 3	12228	RNA degradation
2226	0.0001396	0.000893	0.0021645	324.36	109.67	2.96	A_52_P599624	Info	ref	Pfas	phosphoribosylformylglycinamidine synthase (FGAR amidotransferase)	237823	Metabolic pathways, Purine metabolism
3239	0.0005069	0.00223	0.0021645	57.17	19.31	2.96	A_55_P2112403	Info	ref	Olfr1008	olfactory receptor 1008	258866
1384	2.98e-05	0.000307	0.0021645	61.92	21.01	2.95	A_55_P2037386	Info	ref	Rph3al
2848	0.0003173	0.00159	0.0021645	1150.82	390.73	2.95	A_55_P2396375	Info	ref	1810073O08Rik	RIKEN cDNA 1810073O08 gene	72285
61	< 1e-07	< 1e-07	0.0021645	38225.8	12980.4	2.94	A_52_P139747	Info	ref	Ndufa1	NADH dehydrogenase (ubiquinone) 1 alpha subcomplex, 1	54405	Alzheimer's disease, Huntington's disease, Metabolic pathways, Oxidative phosphorylation, Parkinson's disease
75	< 1e-07	< 1e-07	0.0021645	3226.24	1100.85	2.93	A_55_P2117445	Info	BC024346	Pam16	presequence translocase-asssociated motor 16 homolog (S. cerevisiae)	66449
606	2.8e-06	6.48e-05	0.0021645	9662.38	3292.61	2.93	A_55_P2052719	Info	ref	Nadk2	NAD kinase 2, mitochondrial	68646
757	4.8e-06	9.02e-05	0.0021645	102.76	35.1	2.93	A_55_P2146389	Info	ens	ENSMUST00000065124
765	4.9e-06	9.12e-05	0.0021645	218.75	74.75	2.93	A_51_P100174	Info	ref	Mns1	meiosis-specific nuclear structural protein 1	17427
893	7.5e-06	0.000119	0.0021645	43910.4	15006.1	2.93	A_55_P1991585	Info	ref	Blvrb	biliverdin reductase B (flavin reductase (NADPH))	233016	Porphyrin and chlorophyll metabolism
2583	0.0002237	0.00123	0.0021645	53.46	18.23	2.93	A_51_P228171	Info	ref	Cenpp	centromere protein P	66336
2663	0.0002486	0.00133	0.0021645	33.67	11.49	2.93	A_51_P267783	Info	ref	Il11	interleukin 11	16156	Cytokines and Inflammatory Response, Erythrocyte Differentiation Pathway, Regulation of hematopoiesis by cytokines, Cytokine-cytokine receptor interaction, Hematopoietic cell lineage, Jak-STAT signaling pathway, Rheumatoid arthritis
2750	0.0002799	0.00145	0.0021645	44.73	15.28	2.93	A_51_P517706	Info	ref	Fgf11	fibroblast growth factor 11	14166	MAPK signaling pathway, Melanoma, Pathways in cancer, Regulation of actin cytoskeleton
3613	0.0007701	0.00304	0.004329	34.27	11.71	2.93	A_51_P390476	Info	ref	Hyal3			Glycosaminoglycan degradation, Metabolic pathways
227	3e-07	1.8e-05	0.0021645	532.39	182.35	2.92	A_55_P1955479	Info	nap	NAP063195-1
577	2.5e-06	6.06e-05	0.0021645	42611.9	14599.5	2.92	A_51_P312846	Info	ref	Fbxo9	f-box protein 9	71538
3090	0.0004278	0.00197	0.0021645	135.65	46.49	2.92	A_55_P2020084	Info		A_55_P2020084
3569	0.0007331	0.00293	0.0021645	108.74	37.29	2.92	A_55_P2021615	Info	ens	ENSMUST00000121395
2146	0.0001235	0.000819	0.0021645	35946.6	12344.7	2.91	A_55_P2170509	Info	ref	Yipf4	Yip1 domain family, member 4	67864
2920	0.0003466	0.00169	0.0021645	262.81	90.4	2.91	A_55_P1977245	Info	ref	Slc22a13	solute carrier family 22 (organic cation transporter), member 13	102570
104	< 1e-07	9.07e-06	0.0021645	8616.72	2974.94	2.9	A_55_P1980931	Info	ens	ENSMUST00000117212
308	6e-07	2.61e-05	0.0021645	139.31	48.1	2.9	A_51_P167048	Info	ref	Hs6st1	heparan sulfate 6-O-sulfotransferase 1	50785	Glycosaminoglycan biosynthesis - heparan sulfate / heparin
793	5.5e-06	9.88e-05	0.0021645	95.52	32.89	2.9	A_55_P1977895	Info	AK171408	Gm5833	predicted gene 5833	545363
1377	2.89e-05	0.000299	0.0021645	179.45	61.94	2.9	A_51_P273538	Info	ref	Syce2	synaptonemal complex central element protein 2	71846
1491	3.7e-05	0.000353	0.0021645	51.16	17.64	2.9	A_55_P2148888	Info	ref	Gm4489	predicted gene 4489	100043513
68	< 1e-07	< 1e-07	0.0021645	4115.25	1424.35	2.89	A_51_P346871	Info	ref	Ift20	intraflagellar transport 20	55978
203	2e-07	1.36e-05	0.0021645	87.42	30.29	2.89	A_55_P1988373	Info	ref	Cenpu	centromere protein U	71876
215	3e-07	1.8e-05	0.0021645	541.91	187.86	2.88	A_51_P269173	Info	ref	Alg9	asparagine-linked glycosylation 9 (alpha 1,2 mannosyltransferase)	102580	Metabolic pathways, N-Glycan biosynthesis
442	1.4e-06	4.42e-05	0.0021645	121.49	42.17	2.88	A_55_P2057142	Info	ref	Cks1brt	CDC28 protein kinase 1b, retrogene	624855
470	1.6e-06	4.77e-05	0.0021645	5587.59	1938.98	2.88	A_51_P472901	Info	ref	Slc3a2	solute carrier family 3 (activators of dibasic and neutral amino acid transport), member 2	17254	Protein digestion and absorption
766	5e-06	9.21e-05	0.0021645	112.71	39.19	2.88	A_55_P2125778	Info	ref	Sec14l1	SEC14-like 1 (S. cerevisiae)	74136
2520	0.0002118	0.0012	0.0021645	99.42	34.5	2.88	A_55_P2141544	Info	tc	TC1666663
264	4e-07	2.09e-05	0.0021645	1173.79	409.1	2.87	A_55_P2170414	Info	ref	Zfp180	zinc finger protein 180	210135
930	8.3e-06	0.000127	0.0021645	5752.97	2007.44	2.87	A_52_P649064	Info	ens	ENSMUST00000117515
3099	0.0004327	0.00199	0.0021645	166.46	57.95	2.87	A_51_P335981	Info	ref	Narf	nuclear prelamin A recognition factor	67608
261	4e-07	2.09e-05	0.0021645	3602.2	1261.67	2.86	A_55_P2046852	Info	ref	Gata1	GATA binding protein 1	14460
827	6.2e-06	0.000107	0.0021645	1356.4	474.01	2.86	A_55_P2070825	Info	ref	Nudt5	nudix (nucleoside diphosphate linked moiety X)-type motif 5	53893	Purine metabolism
1179	1.78e-05	0.000214	0.0021645	2039.93	714.12	2.86	A_52_P210338	Info	ref	Ndufb6	NADH dehydrogenase (ubiquinone) 1 beta subcomplex, 6	230075	Alzheimer's disease, Huntington's disease, Metabolic pathways, Oxidative phosphorylation, Parkinson's disease
1270	2.29e-05	0.000256	0.0021645	2194.37	766.65	2.86	A_51_P422124	Info	ref	Fam126a	family with sequence similarity 126, member A	84652
2156	0.0001249	0.000825	0.0021645	166.73	58.39	2.86	A_55_P2113539	Info		A_55_P2113539
2371	0.0001717	0.00103	0.004329	135.61	47.46	2.86	A_55_P2120303	Info		A_55_P2120303
3006	0.0003903	0.00185	0.0021645	109.74	38.42	2.86	A_55_P2013118	Info	tc	TC1694992
555	2.3e-06	5.88e-05	0.0021645	1498.57	525.51	2.85	A_55_P2035439	Info	ref	Uxt	ubiquitously expressed transcript	22294
783	5.3e-06	9.63e-05	0.0021645	114208	40030.2	2.85	A_51_P156631	Info	ref	Glrx5	glutaredoxin 5 homolog (S. cerevisiae)	73046
1273	2.29e-05	0.000256	0.0021645	363.76	127.8	2.85	A_55_P2047514	Info	ens	ENSMUST00000150760
1544	4.13e-05	0.000381	0.0021645	1299.94	455.91	2.85	A_55_P2132894	Info	ref	Sdcbp
2861	0.0003209	0.0016	0.0021645	67.2	23.59	2.85	A_55_P2337033	Info	ref	2310065F04Rik	RIKEN cDNA 2310065F04 gene	74184
117	< 1e-07	9.07e-06	0.0021645	1833.86	644.64	2.84	A_55_P2062549	Info	ref	Gm6524	predicted gene 6524	624710
325	6e-07	2.61e-05	0.0021645	1537.35	541.29	2.84	A_66_P104365	Info	ref	Ccdc167	coiled-coil domain containing 167	68597
492	1.7e-06	4.92e-05	0.0021645	183.9	64.72	2.84	A_52_P360650	Info	ref	Abcb7	ATP-binding cassette, sub-family B (MDR/TAP), member 7	11306	ABC transporters
777	5.2e-06	9.51e-05	0.0021645	1020.08	359.16	2.84	A_55_P2178632	Info	ref	Tmem80	transmembrane protein 80	71448
1510	3.84e-05	0.000361	0.0021645	285.77	100.62	2.84	A_51_P470715	Info	ref	Cish	cytokine inducible SH2-containing protein	12700	Jak-STAT signaling pathway
2336	0.0001628	0.000993	0.0021645	85.78	30.21	2.84	A_51_P483351	Info	ref	Lix1l	Lix1-like	280411
439	1.4e-06	4.42e-05	0.0021645	35898.2	12679.5	2.83	A_55_P1996941	Info	ref	Ube2c	ubiquitin-conjugating enzyme E2C	68612	Ubiquitin mediated proteolysis
478	1.6e-06	4.77e-05	0.0021645	1651.57	582.98	2.83	A_51_P272817	Info	ref	Map2k3	mitogen-activated protein kinase kinase 3	26397	fMLP induced chemokine gene expression in HMC-1 cells, GATA3 participate in activating the Th2 cytokine genes expression, Human Cytomegalovirus and Map Kinase Pathways, Keratinocyte Differentiation, Links between Pyk2 and Map Kinases, MAPKinase Signaling Pathway, NFkB activation by Nontypeable Hemophilus influenzae, Signal transduction through IL1R, TNF/Stress Related Signaling, Toll-Like Recepto…
676	3.5e-06	7.36e-05	0.0021645	124781	44079.2	2.83	A_51_P518488	Info	ref	Atpif1	ATPase inhibitory factor 1	11983
1890	7.92e-05	0.000597	0.0021645	151.52	53.58	2.83	A_55_P1986049	Info	ref	Fip1l1	FIP1 like 1 (S. cerevisiae)	66899	mRNA surveillance pathway
3495	0.0006797	0.00277	0.0021645	270.94	95.57	2.83	A_55_P2000148	Info	ref	Dnaic1	dynein, axonemal, intermediate chain 1	68922
1478	3.61e-05	0.000348	0.0021645	814.31	288.66	2.82	A_51_P443514	Info	ref	1700001K19Rik	RIKEN cDNA 1700001K19 gene	66323
2052	0.0001055	0.000732	0.0021645	1882.09	668.01	2.82	A_55_P2066548	Info	ref	Baiap2l2	BAI1-associated protein 2-like 2	207495
2549	0.0002179	0.00122	0.0021645	31.08	11.03	2.82	A_55_P2182770	Info	AK047630	Gm10050	predicted gene 10050	791333
3191	0.0004809	0.00215	0.004329	407.98	144.85	2.82	A_55_P2163493	Info	ref	Tgm3	transglutaminase 3, E polypeptide	21818
283	5e-07	2.41e-05	0.0021645	5308.2	1885.97	2.81	A_55_P2093173	Info	ref	LOC101055727	transcription elongation factor B polypeptide 2 pseudogene	101055727
1757	6.43e-05	0.000521	0.0021645	1426.16	506.94	2.81	A_55_P2100715	Info	ens	ENSMUST00000110031
3470	0.0006579	0.0027	0.0021645	171.38	61.04	2.81	A_55_P2133495	Info	AK145039	AK145039
161	2e-07	1.36e-05	0.0021645	24264.7	8657.56	2.8	A_55_P2010641	Info	ref	Slc38a5	solute carrier family 38, member 5	209837
831	6.3e-06	0.000108	0.0021645	549.03	196.01	2.8	A_52_P436700	Info	ref	Gltp	glycolipid transfer protein	56356
934	8.4e-06	0.000128	0.0021645	379.94	135.79	2.8	A_55_P1985758	Info	ref	Psmd9	proteasome (prosome, macropain) 26S subunit, non-ATPase, 9	67151
1160	1.7e-05	0.000209	0.0021645	657.39	234.93	2.8	A_52_P545831	Info	ref	Tssc1	tumor suppressing subtransferable candidate 1	380752
1420	3.2e-05	0.000321	0.0021645	1150.62	411.43	2.8	A_55_P1983739	Info		A_55_P1983739
2194	0.000132	0.000857	0.0021645	124.03	44.28	2.8	A_55_P2130565	Info	ref	Prdm11
3071	0.0004187	0.00194	0.004329	75.16	26.87	2.8	A_55_P2113486	Info	ref	Nupr1l	nuclear protein transcriptional regulator 1 like	69034
440	1.4e-06	4.42e-05	0.0021645	280.78	100.7	2.79	A_52_P247788	Info	ref	Ino80c	INO80 complex subunit C	225280
1930	8.47e-05	0.000624	0.0021645	152.55	54.71	2.79	A_55_P2138366	Info	ref	Xpo4	exportin 4	57258
2261	0.0001454	0.000916	0.0021645	2244.47	805.65	2.79	A_55_P2128493	Info	EU359271	Rap1a			Integrin Signaling Pathway, Signaling of Hepatocyte Growth Factor Receptor, Chemokine signaling pathway, Focal adhesion, Leukocyte transendothelial migration, Long-term potentiation, MAPK signaling pathway, Neurotrophin signaling pathway, Pancreatic secretion, Renal cell carcinoma
3567	0.00073	0.00291	0.004329	213.05	76.38	2.79	A_55_P2149407	Info	ref	2810410L24Rik	RIKEN cDNA 2810410L24 gene	100042332
99	< 1e-07	9.07e-06	0.0021645	3102.19	1114.06	2.78	A_55_P2159390	Info	nap	NAP114235-1
281	5e-07	2.41e-05	0.0021645	851.35	306.05	2.78	A_52_P460929	Info	ref	BC048507	cDNA sequence BC048507	408058
840	6.4e-06	0.000108	0.0021645	594.52	214.21	2.78	A_52_P8685	Info	ref	Tmem183a	transmembrane protein 183A	57439
1282	2.35e-05	0.000261	0.0021645	157.97	56.74	2.78	A_55_P2083619	Info	ref	Rab8b	RAB8B, member RAS oncogene family	235442
3327	0.0005636	0.00241	0.0021645	168.21	60.42	2.78	A_55_P2020183	Info	ref	Atp1b3	ATPase, Na+/K+ transporting, beta 3 polypeptide	11933	Aldosterone-regulated sodium reabsorption, Bile secretion, Carbohydrate digestion and absorption, Cardiac muscle contraction, Gastric acid secretion, Pancreatic secretion, Protein digestion and absorption, Proximal tubule bicarbonate reclamation, Salivary secretion
3332	0.0005663	0.00242	0.0021645	452.47	162.9	2.78	A_55_P2142156	Info	ens	ENSMUST00000138176
266	4e-07	2.09e-05	0.0021645	2277.95	823.31	2.77	A_52_P282035	Info	ref	Rnf5	ring finger protein 5	54197	Protein processing in endoplasmic reticulum
416	1.2e-06	4.11e-05	0.0021645	26166.1	9437.68	2.77	A_55_P2063146	Info		A_55_P2063146
1567	4.29e-05	0.000389	0.0021645	60.1	21.67	2.77	A_66_P108468	Info	ref	2610528A11Rik	RIKEN cDNA 2610528A11 gene	70045
3618	0.0007731	0.00304	0.0021645	134.99	48.82	2.77	A_55_P2114437	Info	ref	Pvalb	parvalbumin	19293
907	7.8e-06	0.000122	0.0021645	10346.3	3748.96	2.76	A_51_P197259	Info	ref	Cct7	chaperonin containing Tcp1, subunit 7 (eta)	12468
945	8.6e-06	0.000129	0.0021645	135.83	49.25	2.76	A_55_P2069939	Info	ref	Ubxn7	UBX domain protein 7	224111
1015	1.08e-05	0.000152	0.0021645	29887.7	10830	2.76	A_55_P2043466	Info	ref	Eif5			Eukaryotic protein translation, Regulation of eIF2, RNA transport
1398	3.08e-05	0.000314	0.0021645	13972	5064.41	2.76	A_51_P240453	Info	ref	Nusap1	nucleolar and spindle associated protein 1	108907
1869	7.6e-05	0.000579	0.0021645	1097.43	397.68	2.76	A_51_P230624	Info	ref	Ccdc71l	coiled-coil domain containing 71 like	72123
159	2e-07	1.36e-05	0.0021645	119335	43411.2	2.75	A_55_P2144086	Info	AK007267	AK007267
3245	0.000509	0.00223	0.0021645	70.47	25.63	2.75	A_52_P366462	Info	ref	Pyy
752	4.8e-06	9.02e-05	0.0021645	19876.8	7243.59	2.74	A_55_P2149719	Info	ens	ENSMUST00000049628
3654	0.0007993	0.00312	0.004329	41.77	15.25	2.74	A_55_P2009001	Info	ref	Gprc5d	G protein-coupled receptor, family C, group 5, member D	93746
174	2e-07	1.36e-05	0.0021645	1433.1	524.48	2.73	A_55_P2001891	Info	ref	Prps1	phosphoribosyl pyrophosphate synthetase 1	19139	Metabolic pathways, Pentose phosphate pathway, Purine metabolism
782	5.3e-06	9.63e-05	0.0021645	286.92	105	2.73	A_52_P30989	Info	ref	Cdkn3	cyclin-dependent kinase inhibitor 3	72391
1701	5.74e-05	0.00048	0.0021645	29.24	10.71	2.73	A_55_P2095563	Info	ref	Slc8a2			Calcium signaling pathway, Protein digestion and absorption
2592	0.000226	0.00124	0.0021645	180.5	66.01	2.73	A_55_P1967693	Info	ref	Wipi2	WD repeat domain, phosphoinositide interacting 2	74781
3628	0.0007788	0.00306	0.0021645	53.27	19.52	2.73	A_55_P2156530	Info	nap	NAP115184-1
741	4.6e-06	8.82e-05	0.0021645	67.31	24.78	2.72	A_52_P195798	Info	ref	Atp5s	ATP synthase, H+ transporting, mitochondrial F0 complex, subunit S	68055
931	8.3e-06	0.000127	0.0021645	125.84	46.27	2.72	A_55_P2097116	Info	ens	ENSMUST00000121097
2350	0.0001652	0.001	0.0021645	239.83	88.27	2.72	A_55_P1952324	Info	CF550882	CF550882
3601	0.0007618	0.00301	0.0021645	246.64	90.65	2.72	A_51_P366770	Info	ref	Rims1	regulating synaptic membrane exocytosis 1	116837
3810	0.0009467	0.00354	0.0021645	43.9	16.12	2.72	A_55_P2132756	Info	ref	Cacna1g	calcium channel, voltage-dependent, T type, alpha 1G subunit	12291	Calcium signaling pathway, MAPK signaling pathway, Type II diabetes mellitus
503	1.8e-06	5.04e-05	0.0021645	3248.17	1198.8	2.71	A_52_P180408	Info	ref	Bcas2	breast carcinoma amplified sequence 2	68183	Spliceosome
1590	4.48e-05	0.000401	0.0021645	34.55	12.73	2.71	A_51_P246854	Info	ref	Acta1	actin, alpha 1, skeletal muscle	11459	Agrin in Postsynaptic Differentiation, Eph Kinases and ephrins support platelet aggregation, How Progesterone Initiates the Oocyte Maturation, Integrin Signaling Pathway, mCalpain and friends in Cell motility, NFAT and Hypertrophy of the heart (Transcription in the broken heart), Rab GTPases Mark Targets In The Endocytotic Machinery, Role of MAL in Rho-Mediated Activation of SRF, Signaling of Hep…
1708	5.77e-05	0.000481	0.0021645	1109.29	409.31	2.71	A_51_P363791	Info	ref	Ap3m1	adaptor-related protein complex 3, mu 1 subunit	55946	Lysosome
1748	6.22e-05	0.000507	0.0021645	166.01	61.21	2.71	A_55_P2187909	Info	AK016186	4930560O18Rik	RIKEN cDNA 4930560O18 gene	75838
1975	9.18e-05	0.000662	0.0021645	975.02	359.4	2.71	A_51_P485594	Info	ref	Tab3	TGF-beta activated kinase 1/MAP3K7 binding protein 3	66724	NOD-like receptor signaling pathway
3160	0.0004663	0.0021	0.0021645	1419.68	524.57	2.71	A_55_P1968129	Info	ref	Tceb1	transcription elongation factor B (SIII), polypeptide 1	67923	Pathways in cancer, Renal cell carcinoma, Ubiquitin mediated proteolysis
551	2.3e-06	5.88e-05	0.0021645	449.19	166.07	2.7	A_55_P2084492	Info		A_55_P2084492
458	1.5e-06	4.61e-05	0.0021645	29223.5	10881.9	2.69	A_51_P200083	Info	ref	Grina	glutamate receptor, ionotropic, N-methyl D-aspartate-associated protein 1 (glutamate binding)	66168
2816	0.0003062	0.00155	0.0021645	94.71	35.17	2.69	A_55_P2096602	Info	ens	ENSMUST00000110985
3162	0.0004669	0.0021	0.004329	81.3	30.27	2.69	A_55_P2021510	Info		A_55_P2021510
3725	0.0008554	0.00327	0.004329	94.69	35.15	2.69	A_66_P103198	Info	ref	Lce6a	late cornified envelope 6A	78382
484	1.7e-06	4.92e-05	0.0021645	22803.3	8499.9	2.68	A_51_P172573	Info	ref	Sod2	superoxide dismutase 2, mitochondrial	20656	Erythropoietin mediated neuroprotection through NF-kB, The IGF-1 Receptor and Longevity, Huntington's disease, Peroxisome
1963	9.03e-05	0.000655	0.0021645	34.22	12.79	2.68	A_55_P2300661	Info	DV065910	AW050198	expressed sequence AW050198	101821
697	4e-06	8.16e-05	0.0021645	444.04	166.52	2.67	A_55_P2120682	Info	ref	Golga7	golgi autoantigen, golgin subfamily a, 7	57437
1498	3.75e-05	0.000357	0.0021645	3532.14	1324.53	2.67	A_51_P379597	Info	ref	Ndufs1	NADH dehydrogenase (ubiquinone) Fe-S protein 1	227197	Alzheimer's disease, Huntington's disease, Metabolic pathways, Oxidative phosphorylation, Parkinson's disease
1581	4.42e-05	0.000398	0.0021645	413.96	154.86	2.67	A_55_P2074908	Info	ref	Ube4b	ubiquitination factor E4B	63958	Protein processing in endoplasmic reticulum, Ubiquitin mediated proteolysis
3830	0.0009732	0.00362	0.004329	58.62	21.96	2.67	A_52_P1028560	Info	ens	ENSMUST00000108846
852	6.7e-06	0.000112	0.0021645	369.98	139.16	2.66	A_51_P403760	Info	ref	Braf			Acute myeloid leukemia, Bladder cancer, Chemokine signaling pathway, Chronic myeloid leukemia, Colorectal cancer, Endometrial cancer, ErbB signaling pathway, Focal adhesion, Glioma, Hepatitis C, Insulin signaling pathway, Long-term depression, Long-term potentiation, MAPK signaling pathway, Melanoma, mTOR signaling pathway, Natural killer cell mediated cytotoxicity, Neurotrophin signaling pathway…
3018	0.0003949	0.00186	0.0021645	5714.49	2149.94	2.66	A_55_P2015941	Info	ens	ENSMUST00000035278
3485	0.0006704	0.00274	0.0021645	369.56	139.14	2.66	A_55_P1967708	Info		A_55_P1967708
134	1e-07	9.07e-06	0.0021645	1000.08	377.97	2.65	A_55_P1994773	Info	ref	Gm16381
222	3e-07	1.8e-05	0.0021645	2201.71	830.91	2.65	A_55_P2037513	Info	ref	Pld3	phospholipase D family, member 3	18807	Metabolism of Anandamide, an Endogenous Cannabinoid
330	7e-07	2.88e-05	0.0021645	170.82	64.55	2.65	A_55_P1982420	Info	ref	C78339	expressed sequence C78339	97863
662	3.3e-06	7.07e-05	0.0021645	4573.22	1724.18	2.65	A_55_P1999841	Info	ref	Cox7c	cytochrome c oxidase subunit VIIc	12867	Alzheimer's disease, Cardiac muscle contraction, Huntington's disease, Metabolic pathways, Oxidative phosphorylation, Parkinson's disease
1034	1.13e-05	0.000156	0.0021645	269.06	101.44	2.65	A_51_P464981	Info	ref	Map1lc3a	microtubule-associated protein 1 light chain 3 alpha	66734
2455	0.0001946	0.00113	0.0021645	215.62	81.32	2.65	A_55_P2161450	Info	ref	Serpina3b
270	4e-07	2.09e-05	0.0021645	1441.91	545.16	2.64	A_55_P2046838	Info	ref	Amfr	autocrine motility factor receptor	23802	Protein processing in endoplasmic reticulum
336	7e-07	2.88e-05	0.0021645	165.66	62.74	2.64	A_55_P2144476	Info	ens	ENSMUST00000113970
547	2.2e-06	5.73e-05	0.0021645	1279.64	484.31	2.64	A_55_P1988678	Info	ref	Znhit6	zinc finger, HIT type 6	229937
2454	0.0001944	0.00113	0.0021645	1680.26	637.59	2.64	A_51_P225832	Info	ref	2700097O09Rik	RIKEN cDNA 2700097O09 gene	72658
3359	0.0005777	0.00245	0.004329	102.72	38.96	2.64	A_52_P136751	Info	ref	Dtnb	dystrobrevin, beta	13528
506	1.8e-06	5.04e-05	0.0021645	1046.74	398.31	2.63	A_51_P267740	Info	ref	Zc3h15	zinc finger CCCH-type containing 15	69082
520	2e-06	5.42e-05	0.0021645	44.26	16.83	2.63	A_51_P513530	Info	ref	Spag5	sperm associated antigen 5	54141
855	6.8e-06	0.000112	0.0021645	18776.8	7148.14	2.63	A_55_P2149511	Info	ref	Mff	mitochondrial fission factor	75734
1435	3.33e-05	0.000331	0.0021645	1054.82	400.55	2.63	A_55_P2133067	Info	ref	Ube2v1	ubiquitin-conjugating enzyme E2 variant 1	66589
1632	4.88e-05	0.000426	0.0021645	93.5	35.61	2.63	A_55_P1988217	Info	tc	TC1706700
2458	0.0001951	0.00113	0.0021645	201.7	76.69	2.63	A_55_P2042778	Info	ref	Pde5a	phosphodiesterase 5A, cGMP-specific	242202	Purine metabolism
2872	0.0003256	0.00161	0.0021645	963.67	366.41	2.63	A_55_P1982818	Info	ref	Odc1	ornithine decarboxylase, structural 1	18263	Arginine and proline metabolism, Glutathione metabolism, Metabolic pathways
2991	0.0003813	0.00182	0.0021645	112.19	42.67	2.63	A_55_P1997167	Info	ref	Kdm5c	lysine (K)-specific demethylase 5C	20591
3383	0.0005935	0.0025	0.0021645	126.12	47.92	2.63	A_55_P2023163	Info	ref	Oog2	oogenesin 2	381570
192	2e-07	1.36e-05	0.0021645	2272.19	865.64	2.62	A_51_P260490	Info	ref	Ralbp1	ralA binding protein 1	19765	Rac 1 cell motility signaling pathway, Ras Signaling Pathway, Pancreatic cancer, Pathways in cancer
377	1e-06	3.71e-05	0.0021645	242.73	92.68	2.62	A_51_P109881	Info	AK015717	AK015717
381	1e-06	3.71e-05	0.0021645	324.29	123.8	2.62	A_55_P2132358	Info	ref	Pbdc1	polysaccharide biosynthesis domain containing 1	67683
1358	2.83e-05	0.000297	0.0021645	536.32	204.49	2.62	A_55_P2106265	Info	ref	Mbnl2	muscleblind-like 2	105559
2227	0.0001398	0.000894	0.0021645	5022.36	1916.08	2.62	A_51_P489337	Info	ref	Becn1	beclin 1, autophagy related	56208	Regulation of autophagy
3488	0.0006748	0.00276	0.0021645	29.04	11.08	2.62	A_55_P2056106	Info		A_55_P2056106
594	2.6e-06	6.22e-05	0.0021645	215.18	82.36	2.61	A_52_P42069	Info	ref	Prokr1	prokineticin receptor 1	58182
825	6.2e-06	0.000107	0.0021645	660.35	252.67	2.61	A_51_P419959	Info	ref	Eaf1	ELL associated factor 1	74427
887	7.3e-06	0.000117	0.0021645	11414.7	4371.01	2.61	A_52_P465121	Info	ref	LOC102643165	calcineurin B homologous protein 1 pseudogene	102643165
1542	4.12e-05	0.00038	0.0021645	7043.26	2696.4	2.61	A_52_P676198	Info	ref	Fam210b	family with sequence similarity 210, member B	67017
2749	0.0002798	0.00145	0.0021645	312.18	119.81	2.61	A_55_P2002122	Info	ref	Rgs12	regulator of G-protein signaling 12	71729
3023	0.000396	0.00187	0.0021645	158.07	60.5	2.61	A_55_P1988083	Info	ref	Prc1
3431	0.000627	0.0026	0.004329	79.01	30.27	2.61	A_55_P2164503	Info	ens	ENSMUST00000105067
300	6e-07	2.61e-05	0.0021645	3033.15	1166.13	2.6	A_55_P2178658	Info	ens	ENSMUST00000117416
410	1.2e-06	4.11e-05	0.0021645	110.37	42.5	2.6	A_51_P487178	Info	ref	Megf11	multiple EGF-like-domains 11	214058
418	1.3e-06	4.25e-05	0.0021645	4445.12	1711.87	2.6	A_51_P443359	Info	ref	Trappc2l	trafficking protein particle complex 2-like	59005
516	1.9e-06	5.21e-05	0.0021645	97431.6	37503.4	2.6	A_51_P161929	Info	ref	Tspo2	translocator protein 2	70026
2494	0.0002044	0.00117	0.004329	194.75	74.98	2.6	A_52_P647607	Info	ref	Ubr4	ubiquitin protein ligase E3 component n-recognin 4	69116
207	2e-07	1.36e-05	0.0021645	556.65	214.68	2.59	A_55_P1966620	Info	ref	Rab5a			Amoebiasis, Amyotrophic lateral sclerosis (ALS), Endocytosis, Phagosome, Vasopressin-regulated water reabsorption
353	8e-07	3.17e-05	0.0021645	530.26	204.49	2.59	A_55_P2037111	Info	ref	Ran	RAN, member RAS oncogene family	19384	Cycling of Ran in nucleocytoplasmic transport, Role of Ran in mitotic spindle regulation, Sumoylation by RanBP2 Regulates Transcriptional Repression, Ribosome biogenesis in eukaryotes, RNA transport
477	1.6e-06	4.77e-05	0.0021645	53752.3	20775.2	2.59	A_55_P1998892	Info	ref	Smox	spermine oxidase	228608
2673	0.0002526	0.00135	0.0021645	639.89	247.21	2.59	A_55_P1996953	Info	ens	ENSMUST00000080726
1422	3.23e-05	0.000323	0.0021645	140.63	54.54	2.58	A_55_P2047559	Info	ref	Ccp110	centriolar coiled coil protein 110	101565
1623	4.77e-05	0.000419	0.0021645	133869	51965.7	2.58	A_55_P1976207	Info	ref	Arf5	ADP-ribosylation factor 5	11844
2133	0.000122	0.000815	0.0021645	363.81	141.11	2.58	A_55_P2117710	Info	ref	Snhg1	small nucleolar RNA host gene 1	83673
2669	0.0002518	0.00134	0.0021645	1199.09	464.5	2.58	A_51_P146407	Info	ref	Fam104a	family with sequence similarity 104, member A	28081
3089	0.0004276	0.00197	0.004329	5057.26	1963.6	2.58	A_55_P1993012	Info	ens	ENSMUST00000105060
3416	0.0006194	0.00258	0.0021645	85.87	33.31	2.58	A_51_P472217	Info	ref	Sapcd2	suppressor APC domain containing 2	72080
3688	0.000829	0.0032	0.004329	1166.81	452.41	2.58	A_52_P420466	Info	ref	Hist1h2ab	histone cluster 1, H2ab	319172	Systemic lupus erythematosus
3702	0.0008368	0.00322	0.004329	1219.73	471.85	2.58	A_55_P1963579	Info		A_55_P1963579
812	5.9e-06	0.000103	0.0021645	2710.37	1054.5	2.57	A_51_P136888	Info	ref	Rb1	retinoblastoma 1	19645	BTG family proteins and cell cycle regulation, Cell Cycle: G1/S Check Point , Cyclin E Destruction Pathway, Cyclins and Cell Cycle Regulation, E2F1 Destruction Pathway, FAS signaling pathway ( CD95 ), HIV-I Nef: negative effector of Fas and TNF, Human Cytomegalovirus and Map Kinase Pathways, Influence of Ras and Rho proteins on G1 to S Transition, Overview of telomerase RNA component gene hTerc T…
1458	3.47e-05	0.000339	0.0021645	1734.28	674.74	2.57	A_52_P579876	Info	ref	Suds3	suppressor of defective silencing 3 homolog (S. cerevisiae)	71954
1605	4.61e-05	0.000409	0.0021645	459.52	178.49	2.57	A_55_P2077263	Info	ref	Cenpk	centromere protein K	60411
2790	0.0002941	0.0015	0.0021645	152.06	59.24	2.57	A_55_P2301312	Info	ref	Wdr78	WD repeat domain 78	242584
3697	0.0008356	0.00322	0.004329	848.78	330.23	2.57	A_55_P1954768	Info	ref	Gm12616	predicted gene 12616	102638994
3762	0.0009051	0.00343	0.004329	417.13	162.6	2.57	A_66_P101703	Info	ref	Krtap5-5	keratin associated protein 5-5	114666
1040	1.17e-05	0.00016	0.0021645	35.64	13.93	2.56	A_66_P117679	Info	ens	ENSMUST00000128468
1579	4.38e-05	0.000395	0.0021645	2092.86	816.54	2.56	A_51_P448032	Info	ref	Cox6b1	cytochrome c oxidase, subunit VIb polypeptide 1	110323	Alzheimer's disease, Cardiac muscle contraction, Huntington's disease, Metabolic pathways, Oxidative phosphorylation, Parkinson's disease
2185	0.0001305	0.000851	0.0021645	195.96	76.69	2.56	A_51_P148612	Info	ref	Cox7a1	cytochrome c oxidase subunit VIIa 1	12865	Alzheimer's disease, Cardiac muscle contraction, Huntington's disease, Oxidative phosphorylation, Parkinson's disease
3259	0.0005199	0.00227	0.0021645	21060.2	8232.86	2.56	A_51_P483557	Info	ref	Ube2b	ubiquitin-conjugating enzyme E2B	22210	Ubiquitin mediated proteolysis
388	1.1e-06	3.87e-05	0.0021645	1835.49	720.62	2.55	A_51_P493857	Info	ref	Katna1	katanin p60 (ATPase-containing) subunit A1	23924
486	1.7e-06	4.92e-05	0.0021645	189.47	74.17	2.55	A_52_P449629	Info	ref	Ankrd13c	ankyrin repeat domain 13c	433667
938	8.5e-06	0.000129	0.0021645	229.35	90.03	2.55	A_55_P1968723	Info	ref	Ccrn4l	CCR4 carbon catabolite repression 4-like (S. cerevisiae)	12457	Selective expression of chemokine receptors during T-cell polarization
1216	1.98e-05	0.000232	0.0021645	7409.43	2900.75	2.55	A_55_P2126063	Info	ref	Mrps21	mitochondrial ribosomal protein S21	66292
1743	6.16e-05	0.000503	0.0021645	358.24	140.43	2.55	A_51_P202498	Info	ref	Sar1a	SAR1 gene homolog A (S. cerevisiae)	20224	Protein processing in endoplasmic reticulum
2625	0.0002367	0.00128	0.0021645	284.88	111.92	2.55	A_52_P556290	Info	ref	Arih1	ariadne ubiquitin-conjugating enzyme E2 binding protein homolog 1 (Drosophila)	23806
513	1.9e-06	5.21e-05	0.0021645	1405.16	553.47	2.54	A_55_P2036629	Info		A_55_P2036629
2722	0.00027	0.00141	0.0021645	59.94	23.62	2.54	A_52_P494982	Info	ref	Dhx40	DEAH (Asp-Glu-Ala-His) box polypeptide 40	67487
3275	0.0005292	0.0023	0.0021645	1202.92	473.47	2.54	A_55_P1958255	Info	ref	Rnf114	ring finger protein 114	81018
3759	0.0009001	0.00341	0.0021645	41.8	16.47	2.54	A_66_P105965	Info	ref	Drp2	dystrophin related protein 2	13497
143	1e-07	9.07e-06	0.0021645	36478.7	14411.8	2.53	A_52_P121960	Info	tc	TC1627788
370	1e-06	3.71e-05	0.0021645	84.18	33.31	2.53	A_52_P162509	Info	ref	Ahcyl2	S-adenosylhomocysteine hydrolase-like 2	74340	Cysteine and methionine metabolism, Metabolic pathways
1200	1.9e-05	0.000225	0.0021645	186.09	73.54	2.53	A_51_P457331	Info	ref	Hmgn5	high-mobility group nucleosome binding domain 5	50887
1207	1.93e-05	0.000228	0.0021645	1406.28	555.38	2.53	A_51_P353392	Info	ref	Cript	cysteine-rich PDZ-binding protein	56724
2333	0.0001619	0.000988	0.0021645	14801.2	5842.97	2.53	A_55_P2053718	Info	ref	Pink1	PTEN induced putative kinase 1	68943	Parkinson's disease
2905	0.0003414	0.00167	0.0021645	198.42	78.42	2.53	A_55_P2115141	Info	ref	Lcor	ligand dependent nuclear receptor corepressor	212391
3532	0.0007039	0.00284	0.004329	270.83	107.04	2.53	A_52_P549954	Info	GH455226	Ost4	oligosaccharyltransferase 4 homolog (S. cerevisiae)	67695
646	3.2e-06	7.03e-05	0.0021645	5727.59	2272.15	2.52	A_55_P1980721	Info		A_55_P1980721
1005	1.05e-05	0.000148	0.0021645	264.59	104.84	2.52	A_52_P439995	Info	ref	Rab43	RAB43, member RAS oncogene family	69834
1473	3.57e-05	0.000345	0.0021645	239.8	95.32	2.52	A_66_P124674	Info	ref	Ubxn2a	UBX domain protein 2A	217379
2076	0.0001117	0.000766	0.0021645	147.85	58.76	2.52	A_55_P2173353	Info	ref	Mroh5	maestro heat-like repeat family member 5	268816
494	1.8e-06	5.04e-05	0.0021645	3438.37	1367.97	2.51	A_52_P442676	Info	ref	Cux1	cut-like homeobox 1	13047
1209	1.94e-05	0.000229	0.0021645	13072.3	5215.85	2.51	A_51_P403273	Info	ref	Tax1bp1	Tax1 (human T cell leukemia virus type I) binding protein 1	52440
1692	5.6e-05	0.000471	0.0021645	247.33	98.54	2.51	A_55_P1979705	Info	ref	Spop	speckle-type POZ protein	20747
2676	0.0002544	0.00135	0.004329	2180.24	868.59	2.51	A_51_P207153	Info	ref	1110008P14Rik	RIKEN cDNA 1110008P14 gene	73737
3483	0.0006694	0.00274	0.0064935	864.69	344.35	2.51	A_55_P2016426	Info	ref	Nova2
3696	0.0008356	0.00322	0.0021645	46.93	18.69	2.51	A_51_P125882	Info	ref	Glp2r	glucagon-like peptide 2 receptor	93896	Neuroactive ligand-receptor interaction
1051	1.21e-05	0.000164	0.0021645	823.61	329.89	2.5	A_55_P2057523	Info	ref	Ppm1b	protein phosphatase 1B, magnesium dependent, beta isoform	19043	MAPK signaling pathway
1742	6.15e-05	0.000503	0.0021645	3114.51	1243.53	2.5	A_52_P370402	Info	ref	Kcmf1	potassium channel modulatory factor 1	74287
2059	0.0001069	0.000739	0.0021645	1156.54	463.47	2.5	A_55_P1981845	Info		A_55_P1981845
2408	0.000183	0.00108	0.0021645	133.73	53.45	2.5	A_51_P416059	Info	ref	Dirc2	disrupted in renal carcinoma 2 (human)	224132
2513	0.0002091	0.00119	0.004329	664.82	265.97	2.5	A_51_P357664	Info	ref	Hras	Harvey rat sarcoma virus oncogene	15461	Acute myeloid leukemia, Axon guidance, B cell receptor signaling pathway, Bladder cancer, Chemokine signaling pathway, Chronic myeloid leukemia, Endocytosis, Endometrial cancer, ErbB signaling pathway, Fc epsilon RI signaling pathway, Focal adhesion, Gap junction, Glioma, GnRH signaling pathway, Hepatitis C, Insulin signaling pathway, Long-term depression, Long-term potentiation, MAPK signaling p…
2969	0.000368	0.00177	0.0021645	1720.32	688.65	2.5	A_51_P256682	Info	ref	Kpna1	karyopherin (importin) alpha 1	16646
3632	0.0007816	0.00307	0.0021645	73.7	29.52	2.5	A_51_P224311	Info	ref	Popdc2	popeye domain containing 2	64082
1816	7.05e-05	0.000553	0.0021645	96.87	38.93	2.49	A_55_P2134241	Info		A_55_P2134241
2246	0.0001427	0.000905	0.0021645	103.1	41.41	2.49	A_55_P2149654	Info	ref	Dtx3	deltex 3 homolog (Drosophila)	80904	Notch signaling pathway
2616	0.0002332	0.00127	0.0021645	2416.07	970.19	2.49	A_51_P125205	Info	ref	Aqp1	aquaporin 1	11826	Bile secretion, Proximal tubule bicarbonate reclamation
2933	0.0003517	0.00171	0.0021645	1163.61	468.06	2.49	A_52_P392509	Info	ref	Gin1	gypsy retrotransposon integrase 1	252876
3257	0.0005158	0.00226	0.0064935	349.88	140.52	2.49	A_55_P2045114	Info	ref	Tmem242	transmembrane protein 242	70544
3533	0.0007043	0.00284	0.0021645	176.38	70.93	2.49	A_55_P2084568	Info	ens	ENSMUST00000171317
198	2e-07	1.36e-05	0.0021645	40643.4	16368	2.48	A_51_P343323	Info	ref	Cox6c	cytochrome c oxidase subunit VIc	12864	Alzheimer's disease, Cardiac muscle contraction, Huntington's disease, Metabolic pathways, Oxidative phosphorylation, Parkinson's disease
449	1.4e-06	4.42e-05	0.0021645	3047.14	1228.98	2.48	A_51_P149325	Info	ref	Psmd8	proteasome (prosome, macropain) 26S subunit, non-ATPase, 8	57296	Proteasome
929	8.3e-06	0.000127	0.0021645	92.79	37.36	2.48	A_55_P2000833	Info	ref	E2f8	E2F transcription factor 8	108961
3092	0.0004294	0.00198	0.0021645	774.68	312.25	2.48	A_55_P2047778	Info	ref	Krtap4-8	keratin associated protein 4-8	665992
3411	0.0006173	0.00258	0.004329	35.77	14.43	2.48	A_55_P1969015	Info	ref	Asb18	ankyrin repeat and SOCS box-containing 18	208372
293	5e-07	2.41e-05	0.0021645	49.44	20.05	2.47	A_55_P2157483	Info		A_55_P2157483
1600	4.56e-05	0.000406	0.0021645	18740.1	7585.9	2.47	A_55_P2168664	Info	ref	Atp5k	ATP synthase, H+ transporting, mitochondrial F1F0 complex, subunit E	11958
3582	0.0007434	0.00296	0.0021645	1354.31	548.74	2.47	A_51_P160344	Info	ref	Cenpv	centromere protein V	73139
1312	2.52e-05	0.000274	0.0021645	4224.92	1717.1	2.46	A_55_P2141943	Info	ens	ENSMUST00000102642
1580	4.4e-05	0.000397	0.0021645	824.62	334.77	2.46	A_55_P1963767	Info	ref	Npr2			Purine metabolism, Vascular smooth muscle contraction
1680	5.48e-05	0.000465	0.0021645	289.5	117.47	2.46	A_55_P1978441	Info	ref	Kif3a	kinesin family member 3A	16568
3031	0.0003996	0.00188	0.0021645	193.94	78.74	2.46	A_55_P2317665	Info	ref	E2f1	E2F transcription factor 1	13555	Cell Cycle: G1/S Check Point , Cyclin E Destruction Pathway, Cyclins and Cell Cycle Regulation, E2F1 Destruction Pathway, IL-2 Receptor Beta Chain in T cell Activation, Influence of Ras and Rho proteins on G1 to S Transition, METS affect on Macrophage Differentiation, p53 Signaling Pathway, Regulation of p27 Phosphorylation during Cell Cycle Progression, Tumor Suppressor Arf Inhibits Ribosomal Bi…
3592	0.0007518	0.00298	0.0021645	391.91	159.56	2.46	A_55_P2075237	Info	ref	Ulk3	unc-51-like kinase 3	71742	mTOR signaling pathway, Regulation of autophagy
1054	1.22e-05	0.000165	0.0021645	197.54	80.65	2.45	A_66_P140613	Info	nap	NAP068843-1
2324	0.0001594	0.000977	0.0021645	1171.22	478.52	2.45	A_55_P2073329	Info		A_55_P2073329
1449	3.41e-05	0.000335	0.0021645	1680.64	688.81	2.44	A_55_P1967855	Info	ref	Kctd20	potassium channel tetramerisation domain containing 20	66989
2050	0.0001053	0.000732	0.0021645	40.25	16.47	2.44	A_55_P2075170	Info	ref	Uhmk1	U2AF homology motif (UHM) kinase 1	16589	Stathmin and breast cancer resistance to antimicrotubule agents
2633	0.0002388	0.00129	0.0021645	2176.13	891.16	2.44	A_51_P475076	Info	ref	Vbp1	von Hippel-Lindau binding protein 1	22327
3826	0.0009668	0.0036	0.004329	82.83	33.91	2.44	A_51_P365980	Info	ref	2310022B05Rik	RIKEN cDNA 2310022B05 gene	69551
335	7e-07	2.88e-05	0.0021645	4920.99	2021.49	2.43	A_55_P2097820	Info		A_55_P2097820
365	9e-07	3.47e-05	0.0021645	85323	35074.7	2.43	A_52_P328078	Info	ref	Atp5b	ATP synthase, H+ transporting mitochondrial F1 complex, beta subunit	11947	Alzheimer's disease, Huntington's disease, Metabolic pathways, Oxidative phosphorylation, Parkinson's disease
982	9.7e-06	0.000141	0.0021645	47295.7	19499.5	2.43	A_51_P462448	Info	ref	Gpx4			Glutathione metabolism
2070	0.0001107	0.000762	0.0021645	8093.91	3335.01	2.43	A_55_P2160381	Info		A_55_P2160381
2971	0.0003685	0.00177	0.004329	798.37	328.03	2.43	A_55_P2008991	Info	ref	Syp	synaptophysin	20977
640	3.1e-06	6.9e-05	0.0021645	1302.79	538.27	2.42	A_55_P2021054	Info	ref	Elp5	elongator acetyltransferase complex subunit 5	54351
749	4.7e-06	8.93e-05	0.0021645	57.03	23.58	2.42	A_55_P2121466	Info	ref	Ncor1	nuclear receptor co-repressor 1	20185	Control of Gene Expression by Vitamin D Receptor
1327	2.58e-05	0.000277	0.0021645	341.6	141.22	2.42	A_51_P270949	Info	ref	Hist1h1b	histone cluster 1, H1b	56702
1587	4.46e-05	0.0004	0.0021645	135.66	55.95	2.42	A_55_P2011472	Info		A_55_P2011472
2166	0.0001271	0.000836	0.0021645	262.99	108.54	2.42	A_55_P1987023	Info	nap	NAP093547-001
826	6.2e-06	0.000107	0.0021645	1716.98	713.3	2.41	A_51_P234140	Info	ref	Cdkl1	cyclin-dependent kinase-like 1 (CDC2-related kinase)	71091
2348	0.000165	0.001	0.0021645	858.51	356.06	2.41	A_52_P252737	Info	ref	Rangap1	RAN GTPase activating protein 1	19387	Cycling of Ran in nucleocytoplasmic transport, Role of Ran in mitotic spindle regulation, Sumoylation by RanBP2 Regulates Transcriptional Repression, RNA transport
3055	0.0004104	0.00191	0.0021645	3196.18	1324.46	2.41	A_51_P497317	Info	ref	Tcp11l2	t-complex 11 (mouse) like 2	216198
437	1.4e-06	4.42e-05	0.0021645	357.67	149.2	2.4	A_51_P511482	Info	ref	Ift57	intraflagellar transport 57	73916	Huntington's disease
1152	1.66e-05	0.000205	0.0021645	93.31	38.89	2.4	A_52_P429265	Info	ref	Ppp6r2	protein phosphatase 6, regulatory subunit 2	71474
1642	5e-05	0.000434	0.0021645	41502.8	17312.7	2.4	A_55_P1970120	Info	ref	Vopp1	vesicular, overexpressed in cancer, prosurvival protein 1	232023
2295	0.0001525	0.000946	0.0021645	1840.88	768.56	2.4	A_55_P1954436	Info	AK140131	Gm7967	predicted gene 7967	666182
529	2.1e-06	5.56e-05	0.0021645	385.53	161.44	2.39	A_55_P2131088	Info	ref	Vwa5a	von Willebrand factor A domain containing 5A	67776
575	2.4e-06	5.94e-05	0.0021645	8022.78	3360.84	2.39	A_55_P2175942	Info	nap	NAP114453-1
898	7.6e-06	0.00012	0.0021645	2757.24	1151.25	2.39	A_55_P2088725	Info	ref	Usp14	ubiquitin specific peptidase 14	59025
1180	1.78e-05	0.000214	0.0021645	482.91	202.15	2.39	A_55_P1995045	Info	ref	Zc3hav1	zinc finger CCCH type, antiviral 1	78781
1351	2.75e-05	0.00029	0.0021645	202.04	84.49	2.39	A_55_P1976903	Info	nap	NAP062115-1
1480	3.63e-05	0.000349	0.0021645	413.09	173.15	2.39	A_66_P123028	Info	AK035008	Gm29676	predicted gene, 29676	432754
1922	8.3e-05	0.000615	0.004329	4229.69	1767.88	2.39	A_55_P2098802	Info	ref	Uqcrq	ubiquinol-cytochrome c reductase, complex III subunit VII	22272	Alzheimer's disease, Cardiac muscle contraction, Huntington's disease, Metabolic pathways, Oxidative phosphorylation, Parkinson's disease
2927	0.0003494	0.0017	0.0021645	937.53	391.78	2.39	A_55_P2173457	Info	ref	1700097N02Rik	RIKEN cDNA 1700097N02 gene	67522
3749	0.0008862	0.00337	0.0021645	984.61	412.7	2.39	A_55_P2203141	Info	AK013525	2900011F02Rik	RIKEN cDNA 2900011F02 gene	72901
260	4e-07	2.09e-05	0.0021645	1570.88	659.13	2.38	A_55_P2072906	Info		A_55_P2072906
1002	1.04e-05	0.000148	0.0021645	460.93	193.87	2.38	A_55_P2027412	Info		A_55_P2027412
1432	3.31e-05	0.000329	0.0021645	36.2	15.19	2.38	A_55_P2275817	Info	ref	C430042M11Rik	RIKEN cDNA C430042M11 gene	320021
2223	0.0001391	0.000891	0.0021645	25804.2	10824.4	2.38	A_55_P1980566	Info	ref	Ndufb11	NADH dehydrogenase (ubiquinone) 1 beta subcomplex, 11	104130	Alzheimer's disease, Huntington's disease, Oxidative phosphorylation, Parkinson's disease
2255	0.000144	0.00091	0.0021645	423.54	178.11	2.38	A_55_P2164502	Info		A_55_P2164502
2311	0.0001565	0.000964	0.0021645	23149.2	9713.45	2.38	A_55_P2012206	Info	ref	Gm6444	predicted gene 6444	623672
3397	0.000604	0.00253	0.0064935	111284	46812.4	2.38	A_52_P670026	Info	ref	Rsad2	radical S-adenosyl methionine domain containing 2	58185
1882	7.84e-05	0.000593	0.0021645	31.62	13.32	2.37	A_51_P401504	Info	ref	Col9a2	collagen, type IX, alpha 2	12840	Protein digestion and absorption
1908	8.14e-05	0.000608	0.0021645	7369.59	3115.97	2.37	A_55_P2003369	Info	ref	Fkbp8	FK506 binding protein 8	14232
2685	0.0002588	0.00137	0.0021645	48.6	20.47	2.37	A_55_P2368366	Info	BF531481	2010320M18Rik	RIKEN cDNA 2010320M18 gene	72093
2700	0.0002627	0.00139	0.0021645	110.04	46.35	2.37	A_55_P1996294	Info		A_55_P1996294
229	3e-07	1.8e-05	0.0021645	29.33	12.45	2.36	A_55_P2185667	Info	ens	ENSMUST00000190969
656	3.3e-06	7.07e-05	0.0021645	3129.57	1325.14	2.36	A_51_P397920	Info	ref	D17Wsu92e
1041	1.17e-05	0.00016	0.0021645	366.3	155.22	2.36	A_52_P253317	Info	ref	4930481A15Rik	RIKEN cDNA 4930481A15 gene	74931
1135	1.59e-05	0.0002	0.0021645	5533.84	2345.92	2.36	A_52_P493620	Info	ref	Fgfr1op2	FGFR1 oncogene partner 2	67529
1867	7.58e-05	0.000578	0.0021645	602.65	255.2	2.36	A_55_P2132039	Info		A_55_P2132039
2182	0.0001302	0.000849	0.0021645	6651.77	2816.17	2.36	A_55_P2160383	Info	ens	ENSMUST00000167639
2603	0.0002296	0.00126	0.0021645	284.26	120.69	2.36	A_52_P385606	Info	ref	Ckb	creatine kinase, brain	12709	Arginine and proline metabolism, Metabolic pathways
3555	0.0007207	0.00289	0.0021645	3652.78	1549.45	2.36	A_55_P2004126	Info	ref	LOC102635992	major allergen I polypeptide chain 1-like	102635992
3718	0.0008484	0.00325	0.0064935	127.99	54.33	2.36	A_55_P2109827	Info	ref	Tank	TRAF family member-associated Nf-kappa B activator	21353	TNF/Stress Related Signaling, TNFR2 Signaling Pathway, RIG-I-like receptor signaling pathway
3823	0.0009599	0.00358	0.004329	37.75	15.96	2.36	A_51_P418147	Info	ref	Fn3krp	fructosamine 3 kinase related protein	238024
1059	1.23e-05	0.000165	0.0021645	1640.83	696.89	2.35	A_55_P1980421	Info	ref	Wdr81	WD repeat domain 81	192652
1563	4.27e-05	0.000389	0.0021645	822.16	349.49	2.35	A_55_P2021908	Info	ens	ENSMUST00000119692
3752	0.0008871	0.00337	0.0021645	2823.43	1203.66	2.35	A_55_P2094626	Info	ref	Ralgps1	Ral GEF with PH domain and SH3 binding motif 1	241308
854	6.8e-06	0.000112	0.0021645	1009.1	431.61	2.34	A_55_P2177026	Info	ref	Mafg	v-maf musculoaponeurotic fibrosarcoma oncogene family, protein G (avian)	17134	Oxidative Stress Induced Gene Expression Via Nrf2
1669	5.38e-05	0.000459	0.0021645	732.24	312.53	2.34	A_51_P138790	Info	ref	Plekhf2	pleckstrin homology domain containing, family F (with FYVE domain) member 2	71801
2280	0.0001498	0.000936	0.0021645	945.47	404.74	2.34	A_52_P55190	Info	ref	BC005537	cDNA sequence BC005537	79555
3519	0.0006955	0.00282	0.0021645	144.4	61.77	2.34	A_55_P2186352	Info	ref	Ttc12	tetratricopeptide repeat domain 12	235330
3545	0.0007135	0.00287	0.004329	581.52	248.87	2.34	A_55_P2122987	Info	ref	Dlx3	distal-less homeobox 3	13393
3753	0.0008886	0.00337	0.0021645	84.46	36.07	2.34	A_55_P2014720	Info	AK153785	AK153785
334	7e-07	2.88e-05	0.0021645	9061.89	3880.99	2.33	A_55_P2172299	Info	BC008275	Timm17b	translocase of inner mitochondrial membrane 17b	21855
1227	2.04e-05	0.000236	0.0021645	239.91	102.94	2.33	A_52_P412529	Info	ref	Fbxo3	F-box protein 3	57443
1733	6.01e-05	0.000494	0.0021645	23141.8	9943.42	2.33	A_55_P2118906	Info	ref	Atp5j2	ATP synthase, H+ transporting, mitochondrial F0 complex, subunit F2	57423	Metabolic pathways, Oxidative phosphorylation
1876	7.72e-05	0.000586	0.0021645	454.95	195.64	2.33	A_52_P186937	Info	ref	Cmpk2	cytidine monophosphate (UMP-CMP) kinase 2, mitochondrial	22169	Metabolic pathways, Pyrimidine metabolism
3128	0.0004459	0.00203	0.0021645	273.67	117.46	2.33	A_55_P1969987	Info	ref	Fam204a	family with sequence similarity 204, member A	76539
3765	0.0009071	0.00343	0.0021645	27.06	11.59	2.33	A_55_P2092262	Info	ref	Gm7694	predicted gene 7694	665574
202	2e-07	1.36e-05	0.0021645	3242.16	1397.74	2.32	A_55_P2136765	Info	ref	Uqcr10	ubiquinol-cytochrome c reductase, complex III subunit X	66152	Alzheimer's disease, Cardiac muscle contraction, Huntington's disease, Metabolic pathways, Oxidative phosphorylation, Parkinson's disease
232	3e-07	1.8e-05	0.0021645	37617.4	16238.7	2.32	A_55_P2015692	Info	ref	Tceb2	transcription elongation factor B (SIII), polypeptide 2	67673	Pathways in cancer, Renal cell carcinoma, Ubiquitin mediated proteolysis
249	4e-07	2.09e-05	0.0021645	3689.01	1587.84	2.32	A_55_P2166745	Info	ref	Sp3os	trans-acting transcription factor 3, opposite strand	100503849
548	2.3e-06	5.88e-05	0.0021645	894.96	385.2	2.32	A_66_P129672	Info	ref	4930453N24Rik	RIKEN cDNA 4930453N24 gene	67609
1185	1.8e-05	0.000216	0.0021645	805.94	347.55	2.32	A_55_P2036978	Info	ref	Mrps14	mitochondrial ribosomal protein S14	64659
1405	3.13e-05	0.000317	0.0021645	987.62	424.98	2.32	A_51_P211341	Info	ref	Eif3j1	eukaryotic translation initiation factor 3, subunit J1	78655
1504	3.8e-05	0.00036	0.0021645	91.95	39.76	2.31	A_55_P2187261	Info	nap	NAP094322-001
1630	4.86e-05	0.000425	0.0021645	322.13	139.37	2.31	A_55_P1963930	Info	ref	1810058I24Rik	RIKEN cDNA 1810058I24 gene	67705
2196	0.0001326	0.00086	0.0021645	187.98	81.45	2.31	A_55_P2039289	Info	ref	Hspb6
3016	0.0003937	0.00186	0.0021645	734.27	317.28	2.31	A_51_P312336	Info	ref	Slc14a1
3265	0.0005253	0.00229	0.004329	63.77	27.6	2.31	A_55_P2071961	Info	ref	Nav2
3690	0.0008303	0.0032	0.004329	246.95	107.02	2.31	A_55_P1985273	Info	ref	Lmcd1	LIM and cysteine-rich domains 1	30937
141	1e-07	9.07e-06	0.0021645	49551.8	21578.2	2.3	A_55_P2121437	Info	ref	Gm9238	predicted gene 9238	668554
466	1.6e-06	4.77e-05	0.0021645	253441	110426	2.3	A_51_P311540	Info	ref	Cox6a1	cytochrome c oxidase subunit VIa polypeptide 1	12861	Alzheimer's disease, Cardiac muscle contraction, Huntington's disease, Metabolic pathways, Oxidative phosphorylation, Parkinson's disease
906	7.8e-06	0.000122	0.0021645	614.07	266.64	2.3	A_55_P1995151	Info		A_55_P1995151
1436	3.34e-05	0.000331	0.0021645	1218.62	529.04	2.3	A_55_P2326727	Info	AK162370	9430085M18Rik	RIKEN cDNA 9430085M18 gene	77361
2083	0.000113	0.000773	0.0021645	30.01	13.05	2.3	A_55_P1953336	Info	ref	Wfdc3	WAP four-disulfide core domain 3	71856
3088	0.000427	0.00197	0.004329	272.93	118.55	2.3	A_51_P158210	Info	ref	Mcm2			Cell cycle, DNA replication
3268	0.000527	0.0023	0.0064935	92.94	40.44	2.3	A_51_P351363	Info	ref	Tyms-ps	thymidylate synthase, pseudogene	22172
3844	0.0009929	0.00368	0.0021645	1414.82	613.94	2.3	A_55_P2086198	Info	ens	ENSMUST00000030376
77	< 1e-07	< 1e-07	0.0021645	6377.74	2783.73	2.29	A_55_P2072908	Info		A_55_P2072908
331	7e-07	2.88e-05	0.0021645	9011.48	3938.58	2.29	A_51_P275496	Info	ref	Gm39749	predicted gene, 39749	105244071
627	3e-06	6.8e-05	0.0021645	325.66	142.13	2.29	A_55_P2155901	Info	ref	Snhg10	small nucleolar RNA host gene 10	69434
692	3.9e-06	8e-05	0.0021645	1996.49	870.28	2.29	A_55_P2136763	Info		A_55_P2136763
1646	5.04e-05	0.000436	0.0021645	2952.85	1291.26	2.29	A_55_P2136334	Info	ens	ENSMUST00000121414
1690	5.56e-05	0.000469	0.0021645	108.13	47.21	2.29	A_65_P03606	Info	ref	Rpap2	RNA polymerase II associated protein 2	231571
1859	7.46e-05	0.000572	0.0021645	16655.1	7279.03	2.29	A_51_P398467	Info	ref	Bsdc1	BSD domain containing 1	100383
2001	9.57e-05	0.000681	0.0021645	420.79	183.46	2.29	A_55_P2142527	Info	ens	ENSMUST00000117149
3668	0.0008108	0.00315	0.008658	314.96	137.47	2.29	A_55_P2144511	Info	AK081273	AK081273
3802	0.0009373	0.00351	0.0064935	48.77	21.28	2.29	A_55_P2137299	Info	ref	Dnmbp	dynamin binding protein	71972
285	5e-07	2.41e-05	0.0021645	267.76	117.59	2.28	A_55_P2108678	Info	ens	ENSMUST00000168705
1055	1.22e-05	0.000165	0.0021645	22295.6	9787.84	2.28	A_55_P1961983	Info	ref	Uqcr11	ubiquinol-cytochrome c reductase, complex III subunit XI	66594	Alzheimer's disease, Cardiac muscle contraction, Huntington's disease, Metabolic pathways, Oxidative phosphorylation, Parkinson's disease
1222	2.03e-05	0.000236	0.0021645	562.43	246.96	2.28	A_55_P2099530	Info	nap	NAP093812-001
1486	3.66e-05	0.00035	0.0021645	86.58	37.97	2.28	A_51_P469531	Info	ref	Asna1	arsA arsenite transporter, ATP-binding, homolog 1 (bacterial)	56495
2216	0.0001376	0.000884	0.0021645	25.59	11.2	2.28	A_66_P106062	Info	ref	Gm4906	predicted gene 4906	236663
3213	0.0004915	0.00218	0.0021645	147.53	64.62	2.28	A_52_P496202	Info	ref	Pcsk1n	proprotein convertase subtilisin/kexin type 1 inhibitor	30052
3535	0.0007061	0.00284	0.0021645	329.23	144.22	2.28	A_55_P2001593	Info	ref	Rnf180	ring finger protein 180	71816
22	< 1e-07	< 1e-07	0.0021645	2683.02	1182.55	2.27	A_52_P456279	Info	ref	Cct8	chaperonin containing Tcp1, subunit 8 (theta)	12469
414	1.2e-06	4.11e-05	0.0021645	504.58	221.94	2.27	A_55_P1953241	Info	ref	Mafk	v-maf musculoaponeurotic fibrosarcoma oncogene family, protein K (avian)	17135	Oxidative Stress Induced Gene Expression Via Nrf2
3452	0.000643	0.00265	0.0021645	130.18	57.3	2.27	A_55_P2044395	Info		A_55_P2044395
3540	0.0007091	0.00285	0.0021645	239.92	105.5	2.27	A_51_P516705	Info	ref	Ern1	endoplasmic reticulum (ER) to nucleus signalling 1	78943	Alzheimer's disease, Protein processing in endoplasmic reticulum
3594	0.0007523	0.00298	0.004329	89.36	39.3	2.27	A_55_P2418082	Info	ref	LOC102640811	uncharacterized LOC102640811	102640811
1190	1.85e-05	0.000221	0.0021645	756.44	334.05	2.26	A_55_P2107855	Info	ref	Hnrnpk	heterogeneous nuclear ribonucleoprotein K	15387	Spliceosome
1725	5.96e-05	0.000492	0.0021645	265.32	117.58	2.26	A_51_P315890	Info	ref	Kcnk6	potassium inwardly-rectifying channel, subfamily K, member 6	52150
1825	7.14e-05	0.000557	0.0021645	74.22	32.8	2.26	A_55_P2102515	Info	ref	Daam1			Wnt signaling pathway
3053	0.0004098	0.00191	0.0021645	330.79	146.65	2.26	A_55_P1987534	Info	ref	Tnrc6b	trinucleotide repeat containing 6b	213988
566	2.4e-06	5.94e-05	0.0021645	5917.52	2624.98	2.25	A_55_P1999958	Info	AK139938	AK139938
1012	1.06e-05	0.000149	0.0021645	13605.4	6045.43	2.25	A_55_P1957168	Info	ref	Ube2s	ubiquitin-conjugating enzyme E2S	77891	Ubiquitin mediated proteolysis
1083	1.32e-05	0.000173	0.0021645	381.8	169.42	2.25	A_55_P2025363	Info	ref	Ccnl2	cyclin L2	56036
1468	3.54e-05	0.000343	0.0021645	619.11	275.59	2.25	A_55_P1962039	Info	ref	Anxa7	annexin A7	11750
1678	5.46e-05	0.000463	0.0021645	54462.4	24173.3	2.25	A_55_P1994648	Info	ref	Eef1d	eukaryotic translation elongation factor 1 delta (guanine nucleotide exchange protein)	66656
2279	0.0001496	0.000935	0.0021645	3755.27	1671.41	2.25	A_55_P2085127	Info	ref	Fam103a1	family with sequence similarity 103, member A1	67148
2912	0.0003446	0.00169	0.0021645	997.81	442.79	2.25	DCP_20_5	Info		DCP_20_5
3024	0.0003961	0.00187	0.0021645	93.2	41.45	2.25	A_55_P2026049	Info		A_55_P2026049
3052	0.0004095	0.00191	0.0021645	337.12	150.12	2.25	A_55_P1967835	Info	ens	ENSMUST00000050899
3335	0.0005675	0.00242	0.004329	11694.5	5186.81	2.25	A_66_P109562	Info	ens	ENSMUST00000121719
3360	0.0005789	0.00245	0.0021645	124	55.17	2.25	A_55_P2144975	Info	ref	Ccdc90b	coiled-coil domain containing 90B	66365
3550	0.0007178	0.00288	0.0021645	1514.87	673.49	2.25	A_55_P2122180	Info	ref	Snta1	syntrophin, acidic 1	20648
489	1.7e-06	4.92e-05	0.0021645	1475.38	659.9	2.24	A_66_P106968	Info	ens	ENSMUST00000182630
1139	1.61e-05	0.000201	0.0021645	956.6	426.13	2.24	A_55_P2088530	Info	ref	Htt	huntingtin	15194	Inhibition of Huntington disease neurodegeneration by histone deacetylase inhibitors, Huntington's disease
1453	3.43e-05	0.000336	0.0021645	815.05	363.7	2.24	A_52_P200265	Info	ref	Mocs1	molybdenum cofactor synthesis 1	56738	Sulfur relay system
3279	0.0005326	0.00231	0.0021645	151.66	67.83	2.24	A_55_P2025562	Info	ref	Gas1	growth arrest specific 1	14451	Hedgehog signaling pathway
3831	0.000974	0.00362	0.0021645	58.03	25.86	2.24	A_51_P223315	Info	ref	Sh3glb1	SH3-domain GRB2-like B1 (endophilin)	54673	CBL mediated ligand-induced downregulation of EGF receptors, Endocytosis
810	5.9e-06	0.000103	0.0021645	17920	8027.65	2.23	A_55_P2021841	Info	ref	Calm3	calmodulin 3	12315	Angiotensin II mediated activation of JNK Pathway via Pyk2 dependent signaling, BCR Signaling Pathway, Bioactive Peptide Induced Signaling Pathway, Ca++/ Calmodulin-dependent Protein Kinase Activation, Control of skeletal myogenesis by HDAC & calcium/calmodulin-dependent kinase (CaMK), Corticosteroids and cardioprotection, Effects of calcineurin in Keratinocyte Differentiation, Endocytotic role o…
2064	0.0001086	0.000749	0.0021645	9567.32	4284.16	2.23	A_55_P2175291	Info	CJ301664	CJ301664
2209	0.0001347	0.000869	0.0021645	97.39	43.65	2.23	A_52_P322927	Info	ens	ENSMUST00000117952
2575	0.0002224	0.00123	0.0021645	709.85	318.55	2.23	A_55_P2077783	Info	ref	Tubb2a-ps2
2963	0.0003643	0.00175	0.0021645	31.43	14.08	2.23	A_55_P2104528	Info	AW519498	AW519498
3358	0.0005776	0.00245	0.004329	13418.9	6025.79	2.23	A_55_P1954860	Info		A_55_P1954860
668	3.4e-06	7.22e-05	0.0021645	55080.7	24765	2.22	A_55_P2059179	Info	ref	Slc48a1	solute carrier family 48 (heme transporter), member 1	67739
1568	4.29e-05	0.000389	0.0021645	152.56	68.83	2.22	A_55_P2144512	Info		A_55_P2144512
1601	4.56e-05	0.000406	0.0021645	390.75	175.87	2.22	A_55_P2118843	Info	ref	Hk1	hexokinase 1	15275	Amino sugar and nucleotide sugar metabolism, Butirosin and neomycin biosynthesis, Carbohydrate digestion and absorption, Fructose and mannose metabolism, Galactose metabolism, Glycolysis / Gluconeogenesis, Insulin signaling pathway, Metabolic pathways, Starch and sucrose metabolism, Type II diabetes mellitus
533	2.1e-06	5.56e-05	0.0021645	112.9	50.97	2.21	A_55_P2171273	Info	ref	Mier3	mesoderm induction early response 1, family member 3	218613
1008	1.05e-05	0.000148	0.0021645	812.21	367.12	2.21	A_55_P2095384	Info	ref	Glrx2	glutaredoxin 2 (thioltransferase)	69367
1173	1.75e-05	0.000212	0.0021645	13304.3	6026.76	2.21	A_55_P1961645	Info	ref	Vcp			Protein processing in endoplasmic reticulum
1554	4.23e-05	0.000387	0.0021645	18489.6	8380.02	2.21	A_52_P78123	Info	ref	Dcaf12	DDB1 and CUL4 associated factor 12	68970
1700	5.69e-05	0.000477	0.0021645	7981.34	3612.85	2.21	A_55_P2042713	Info	ref	Pigq	phosphatidylinositol glycan anchor biosynthesis, class Q	14755	Glycosylphosphatidylinositol(GPI)-anchor biosynthesis, Metabolic pathways
1849	7.34e-05	0.000565	0.0021645	82.19	37.14	2.21	A_55_P2078544	Info	ref	Arfgap3	ADP-ribosylation factor GTPase activating protein 3	66251	ADP-Ribosylation Factor, Endocytosis
2695	0.0002618	0.00138	0.0021645	259.54	117.24	2.21	A_52_P393367	Info	ref	Fbxw2
3222	0.0004956	0.00219	0.0021645	434.42	196.33	2.21	A_55_P2009329	Info	ref	Gm8709	predicted gene 8709	667572
841	6.4e-06	0.000108	0.0021645	1112	506.44	2.2	A_55_P2019964	Info	ref	Lancl1	LanC (bacterial lantibiotic synthetase component C)-like 1	14768
1067	1.25e-05	0.000167	0.0021645	8881.34	4032.58	2.2	A_52_P552832	Info	ref	Ndufa4	NADH dehydrogenase (ubiquinone) 1 alpha subcomplex, 4	17992	Alzheimer's disease, Huntington's disease, Metabolic pathways, Oxidative phosphorylation, Parkinson's disease
1075	1.29e-05	0.000171	0.0021645	13935.6	6329.11	2.2	A_52_P480064	Info	ref	Tmem134	transmembrane protein 134	66990
2423	0.0001872	0.0011	0.0021645	3024.21	1373.82	2.2	A_55_P2020572	Info	ref	Psme3	proteaseome (prosome, macropain) activator subunit 3 (PA28 gamma, Ki)	19192	Antigen processing and presentation, Hepatitis C, Proteasome
2680	0.0002572	0.00137	0.0021645	862.42	392.81	2.2	A_51_P298843	Info	ref	Pcbd2	pterin 4 alpha carbinolamine dehydratase/dimerization cofactor of hepatocyte nuclear factor 1 alpha (TCF1) 2	72562
3606	0.0007638	0.00302	0.0021645	987.1	449.28	2.2	A_55_P2011922	Info	ref	2017-03-09	membrane-associated ring finger (C3HC4) 9	216438
459	1.5e-06	4.61e-05	0.0021645	35528.2	16187.7	2.19	A_55_P2052472	Info	nap	NAP114787-1
813	6e-06	0.000104	0.0021645	256.11	117.13	2.19	A_55_P2079568	Info	nap	NAP019088-001
1483	3.65e-05	0.00035	0.0021645	877.25	400.78	2.19	A_55_P2069217	Info	ref	Prr13	proline rich 13	66151
1871	7.63e-05	0.000581	0.0021645	327.26	149.49	2.19	A_55_P1959994	Info	ref	Unc5cl	unc-5 homolog C (C. elegans)-like	76589
2051	0.0001054	0.000732	0.0021645	2596.15	1187.55	2.19	A_55_P2085716	Info	ref	Atg12	autophagy related 12	67526	Regulation of autophagy, RIG-I-like receptor signaling pathway
2599	0.0002283	0.00125	0.0021645	547.35	250.3	2.19	A_65_P11425	Info	ens	ENSMUST00000112974
2764	0.0002838	0.00146	0.0021645	2705.17	1236.24	2.19	A_55_P1982817	Info		A_55_P1982817
3751	0.0008867	0.00337	0.0021645	49.01	22.37	2.19	A_55_P2181904	Info	ref	Cd164l2	CD164 sialomucin-like 2	69655
521	2e-06	5.42e-05	0.0021645	1935.19	887.86	2.18	A_55_P1958419	Info	nap	NAP094762-001
727	4.4e-06	8.57e-05	0.0021645	34933.8	16021.4	2.18	A_55_P2105220	Info	ref	Hscb	HscB iron-sulfur cluster co-chaperone homolog (E. coli)	100900
1277	2.31e-05	0.000257	0.0021645	331.01	151.51	2.18	A_51_P339200	Info	ref	Abhd16a	abhydrolase domain containing 16A	193742
1555	4.23e-05	0.000387	0.0021645	2100.22	965.08	2.18	A_55_P2042729	Info	ens	ENSMUST00000185925
2436	0.0001905	0.00111	0.0021645	37.2	17.08	2.18	A_55_P2076941	Info	ref	Lrr1	leucine rich repeat protein 1	69706
2486	0.0002022	0.00116	0.0021645	10012.2	4599.06	2.18	A_55_P2039235	Info	ref	Mat2b	methionine adenosyltransferase II, beta	108645	Cysteine and methionine metabolism, Metabolic pathways
2617	0.0002338	0.00127	0.004329	2201.98	1011.86	2.18	A_51_P158876	Info	ref	Dctpp1	dCTP pyrophosphatase 1	66422
420	1.3e-06	4.25e-05	0.0021645	59172.1	27328	2.17	A_55_P2002602	Info	BC094407	Atp5l	ATP synthase, H+ transporting, mitochondrial F0 complex, subunit G	27425	Metabolic pathways, Oxidative phosphorylation
690	3.8e-06	7.84e-05	0.0021645	418.06	192.71	2.17	A_51_P466759	Info	ref	Mau2	MAU2 chromatid cohesion factor homolog (C. elegans)	74549
1471	3.55e-05	0.000344	0.0021645	77.91	35.89	2.17	A_55_P1987196	Info	ref	Gm3448	predicted gene 3448	100041639
2484	0.0002015	0.00116	0.0021645	212.34	97.97	2.17	A_55_P2089070	Info	AK017009	4933431K14Rik	RIKEN cDNA 4933431K14 gene	71295
133	1e-07	9.07e-06	0.0021645	942.42	435.49	2.16	A_55_P2055134	Info	nap	NAP094051-001
980	9.7e-06	0.000141	0.0021645	4153.53	1926.99	2.16	A_51_P433733	Info	ref	Nucb1	nucleobindin 1	18220
1269	2.28e-05	0.000256	0.0021645	1057.73	490.06	2.16	A_55_P2081137	Info	ens	ENSMUST00000181990
3571	0.0007341	0.00293	0.004329	789.23	365.51	2.16	A_55_P1971769	Info		A_55_P1971769
390	1.1e-06	3.87e-05	0.0021645	2156.84	1001.7	2.15	A_66_P140076	Info	ens	ENSMUST00000181978
960	9e-06	0.000133	0.0021645	26156.8	12152.5	2.15	A_55_P2018949	Info	ref	Fbxo7	F-box protein 7	69754
1090	1.36e-05	0.000178	0.0021645	591.81	275.87	2.15	A_51_P145415	Info	ref	Lpcat3	lysophosphatidylcholine acyltransferase 3	14792	Glycerophospholipid metabolism
1134	1.57e-05	0.000197	0.0021645	6083.84	2823.58	2.15	A_51_P341025	Info	ref	Eif3k	eukaryotic translation initiation factor 3, subunit K	73830
2079	0.0001125	0.00077	0.0021645	8325.16	3874.72	2.15	A_52_P450934	Info	ref	Paqr9	progestin and adipoQ receptor family member IX	75552
2250	0.0001436	0.000909	0.0021645	4703.39	2188.42	2.15	A_51_P439626	Info	ref	Map2k2	mitogen-activated protein kinase kinase 2	26396	Angiotensin II mediated activation of JNK Pathway via Pyk2 dependent signaling, Bioactive Peptide Induced Signaling Pathway, Erk1/Erk2 Mapk Signaling pathway, fMLP induced chemokine gene expression in HMC-1 cells, Human Cytomegalovirus and Map Kinase Pathways, Integrin Signaling Pathway, Links between Pyk2 and Map Kinases, MAPKinase Signaling Pathway, Phosphorylation of MEK1 by cdk5/p35 down regu…
3082	0.0004241	0.00196	0.0021645	502.92	233.97	2.15	A_55_P1985040	Info	ref	Gpbp1l1	GC-rich promoter binding protein 1-like 1	77110
3572	0.0007347	0.00293	0.0021645	64.95	30.17	2.15	A_55_P1952990	Info	ref	Myl6b	myosin, light polypeptide 6B	216459	Vascular smooth muscle contraction
3794	0.0009268	0.00348	0.0064935	1117.22	520.41	2.15	A_51_P226417	Info	ref	Rraga	Ras-related GTP binding A	68441
645	3.2e-06	7.03e-05	0.0021645	467	218.34	2.14	A_55_P1968381	Info	ref	Cast	calpastatin	12380
1614	4.66e-05	0.000411	0.0021645	261.13	122.3	2.14	A_52_P90289	Info	ref	Oaz2	ornithine decarboxylase antizyme 2	18247
1681	5.5e-05	0.000466	0.0021645	9276.6	4338.48	2.14	A_55_P2025248	Info	ref	Mxd1	MAX dimerization protein 1	17119
1739	6.09e-05	0.000499	0.0021645	251.18	117.6	2.14	A_55_P2158483	Info	ref	Nkiras2	NFKB inhibitor interacting Ras-like protein 2	71966
2493	0.0002039	0.00116	0.0021645	13823.7	6471.54	2.14	A_55_P1954774	Info	nap	NAP111357-1
2584	0.0002241	0.00124	0.0021645	219.18	102.52	2.14	A_55_P1972018	Info	ref	Hist1h4c	histone cluster 1, H4c	319155	Systemic lupus erythematosus
2791	0.0002946	0.0015	0.0021645	49.89	23.36	2.14	A_51_P477676	Info	ref	Mcph1	microcephaly, primary autosomal recessive 1	244329
3113	0.0004372	0.002	0.0021645	717.75	334.76	2.14	A_55_P1962876	Info	ref	Adam11	a disintegrin and metallopeptidase domain 11	11488
3756	0.0008947	0.00339	0.0064935	227.98	106.3	2.14	A_55_P2159094	Info	ref	P3h1	prolyl 3-hydroxylase 1	56401
452	1.5e-06	4.61e-05	0.0021645	888.6	416.52	2.13	A_55_P2080451	Info	ens	ENSMUST00000050717
1233	2.08e-05	0.00024	0.0021645	1802.97	845.62	2.13	A_51_P435333	Info	ref	Dctn2			Huntington's disease, Vasopressin-regulated water reabsorption
1250	2.19e-05	0.000249	0.0021645	437.94	205.58	2.13	A_55_P1967867	Info	ref	Xpa	xeroderma pigmentosum, complementation group A	22590	Nucleotide excision repair
1466	3.52e-05	0.000342	0.0021645	750.28	352.4	2.13	A_52_P27103	Info	ref	Necap2	NECAP endocytosis associated 2	66147
1982	9.27e-05	0.000666	0.0021645	53563.4	25106.3	2.13	A_55_P2125823	Info		A_55_P2125823
2047	0.0001049	0.00073	0.0021645	709.49	333.14	2.13	A_55_P1980311	Info	ref	Pcbp2	poly(rC) binding protein 2	18521
3499	0.0006813	0.00277	0.0021645	414.05	194.11	2.13	DCP_22_7	Info		DCP_22_7
291	5e-07	2.41e-05	0.0021645	2663.29	1259.21	2.12	A_55_P1986225	Info	ens	ENSMUST00000171662
297	6e-07	2.61e-05	0.0021645	329.43	155.38	2.12	A_52_P498355	Info	ref	Lyrm4	LYR motif containing 4	380840
650	3.3e-06	7.07e-05	0.0021645	85.69	40.46	2.12	A_55_P2094906	Info	ref	Gm15952	predicted gene 15952	102639351
838	6.4e-06	0.000108	0.0021645	1637.25	773.47	2.12	A_51_P346884	Info	ref	Snrnp27	small nuclear ribonucleoprotein 27 (U4/U6.U5)	66618	Spliceosome
1105	1.43e-05	0.000184	0.0021645	2350.71	1109.63	2.12	A_52_P229210	Info	ens	ENSMUST00000183020
1702	5.74e-05	0.00048	0.0021645	1380.62	652.27	2.12	A_51_P154842	Info	ref	Oas1f	2'-5' oligoadenylate synthetase 1F	243262
2830	0.0003118	0.00157	0.0021645	93.16	43.96	2.12	A_55_P2021792	Info	ref	Dyrk1b	dual-specificity tyrosine-(Y)-phosphorylation regulated kinase 1b	13549	Sonic Hedgehog (Shh) Pathway
3521	0.0006972	0.00282	0.004329	22.36	10.53	2.12	A_51_P151564	Info	ref	A730036I17Rik	RIKEN cDNA A730036I17 gene	329513
456	1.5e-06	4.61e-05	0.0021645	72.42	34.25	2.11	A_55_P2157478	Info		A_55_P2157478
1341	2.66e-05	0.000283	0.0021645	1046.17	496.96	2.11	A_55_P2133680	Info	ens	ENSMUST00000182336
1716	5.86e-05	0.000486	0.0021645	7286.42	3454.81	2.11	A_55_P1989276	Info	ref	Romo1	reactive oxygen species modulator 1	67067
2891	0.0003348	0.00165	0.0021645	32378.6	15346.5	2.11	A_55_P2109554	Info	ref	Serinc3	serine incorporator 3	26943
2935	0.0003532	0.00171	0.004329	228.02	108.1	2.11	A_52_P181468	Info	ref	Setd8	SET domain containing (lysine methyltransferase) 8	67956	Lysine degradation
3771	0.0009131	0.00345	0.004329	121.84	57.77	2.11	A_55_P1980539	Info	ref	Cetn4	centrin 4	207175
534	2.1e-06	5.56e-05	0.0021645	2002.19	952.76	2.1	A_55_P1994258	Info	ref	Gapdh			Downregulated of MTA-3 in ER-negative Breast Tumors, Alzheimer's disease, Glycolysis / Gluconeogenesis, Metabolic pathways
1354	2.79e-05	0.000293	0.0021645	878.3	418.36	2.1	A_55_P2033530	Info	ref	Gm6981	predicted pseudogene 6981	629557
1456	3.46e-05	0.000338	0.004329	1509.1	717.19	2.1	A_52_P582112	Info	ref	Hcfc1r1	host cell factor C1 regulator 1 (XPO1-dependent)	353502
1738	6.08e-05	0.000498	0.0021645	2413.71	1151.22	2.1	A_51_P407690	Info	ref	Sppl2b	signal peptide peptidase like 2B	73218
1929	8.47e-05	0.000624	0.0021645	1352.58	643.08	2.1	A_51_P267544	Info	ref	Frg1	FSHD region gene 1	14300
3236	0.0005039	0.00222	0.0064935	151.56	72.33	2.1	A_55_P2054559	Info	tc	TC1702798
7	< 1e-07	< 1e-07	0.0021645	179.05	85.55	2.09	A_55_P2172274	Info	ref	Smc2	structural maintenance of chromosomes 2	14211
1043	1.19e-05	0.000162	0.0021645	1394.15	667.68	2.09	A_55_P2142146	Info	ref	Glul	glutamate-ammonia ligase (glutamine synthetase)	14645	Alanine, aspartate and glutamate metabolism, Arginine and proline metabolism, Metabolic pathways, Nitrogen metabolism
1239	2.11e-05	0.000243	0.0021645	576.69	276.44	2.09	A_55_P1976152	Info	ref	Vrk2	vaccinia related kinase 2	69922
1992	9.48e-05	0.000678	0.0021645	298.01	142.54	2.09	A_51_P246816	Info	ref	Napa
2017	9.9e-05	0.000699	0.0021645	13614.7	6517.76	2.09	A_51_P103975	Info	ref	Mpc2	mitochondrial pyruvate carrier 2	70456
3434	0.0006276	0.0026	0.0021645	777.19	372.24	2.09	A_51_P124089	Info	ref	Gtpbp2	GTP binding protein 2	56055
280	5e-07	2.41e-05	0.0021645	5423.15	2607.07	2.08	A_55_P2025103	Info	ref	Snx3	sorting nexin 3	54198
523	2e-06	5.42e-05	0.0021645	6596.95	3171.56	2.08	A_52_P987071	Info	nap	NAP102240-1
769	5e-06	9.21e-05	0.0021645	353.18	169.58	2.08	A_52_P185343	Info	ens	ENSMUST00000106702
1687	5.54e-05	0.000468	0.0021645	201.65	96.77	2.08	A_52_P464437	Info	ref	Trp53bp1	transformation related protein 53 binding protein 1	27223
1771	6.54e-05	0.000526	0.0021645	3585.05	1726.79	2.08	A_55_P1967216	Info	ref	Adam10	a disintegrin and metallopeptidase domain 10	11487	Generation of amyloid b-peptide by PS1, Alzheimer's disease, Epithelial cell signaling in Helicobacter pylori infection
409	1.2e-06	4.11e-05	0.0021645	544.19	262.81	2.07	A_55_P2096166	Info	ens	ENSMUST00000075609
1624	4.78e-05	0.000419	0.0021645	891.51	430.94	2.07	A_55_P2135023	Info	ens	ENSMUST00000182773
2719	0.000269	0.00141	0.0021645	661.79	321.73	2.06	A_52_P597860	Info	ref	Wasf2	WAS protein family, member 2	242687	Y branching of actin filaments, Adherens junction, Bacterial invasion of epithelial cells, Fc gamma R-mediated phagocytosis, Regulation of actin cytoskeleton, Shigellosis
3020	0.0003954	0.00186	0.0064935	2523.08	1223.85	2.06	A_55_P2035951	Info	ref	Haus8	4HAUS augmin-like complex, subunit 8	76478
877	7.1e-06	0.000115	0.0021645	373.68	181.9	2.05	A_52_P612803	Info	ref	Ccng1	cyclin G1	12450	p53 signaling pathway
1734	6.02e-05	0.000494	0.0021645	351.11	171.69	2.05	A_55_P2058791	Info	ref	4833420G17Rik	RIKEN cDNA 4833420G17 gene	67392
1741	6.11e-05	0.0005	0.0021645	21812.6	10634.9	2.05	A_51_P294643	Info	ref	Cdr2	cerebellar degeneration-related 2	12585
2812	0.0003035	0.00154	0.0021645	1394.6	679.3	2.05	A_55_P2253348	Info	ref	Galnt7			Metabolic pathways, Mucin type O-Glycan biosynthesis
2849	0.0003179	0.00159	0.0021645	1373.59	670.76	2.05	A_51_P337944	Info	ref	Bmp2k	BMP2 inducible kinase	140780
2973	0.0003694	0.00177	0.0021645	4673.95	2282.99	2.05	A_55_P2032267	Info	ref	Gm10767	predicted gene 10767	100038538
340	7e-07	2.88e-05	0.0021645	15018.7	7350.11	2.04	A_51_P173564	Info	ref	Ahsa1	AHA1, activator of heat shock protein ATPase 1	217737
1156	1.68e-05	0.000207	0.0021645	32083.4	15747.8	2.04	A_55_P1970867	Info	ref	Gm5779	predicted gene 5779	544707
1264	2.26e-05	0.000254	0.0021645	4251.54	2081.08	2.04	A_55_P1961039	Info	ref	Pnpla2	patatin-like phospholipase domain containing 2	66853
1320	2.55e-05	0.000275	0.0021645	827.47	406.17	2.04	A_51_P306047	Info	ref	Sec13	SEC13 homolog (S. cerevisiae)	110379	Protein processing in endoplasmic reticulum, RNA transport
1547	4.15e-05	0.000382	0.0021645	544.02	266.43	2.04	A_55_P2034400	Info	ref	Cdk8
1582	4.42e-05	0.000398	0.0021645	842.17	413.33	2.04	A_55_P2039566	Info	ref	Arhgap23	Rho GTPase activating protein 23	58996
3013	0.0003926	0.00186	0.0021645	1045.17	511.35	2.04	A_52_P623058	Info	ref	R3hdm4	R3H domain containing 4	109284
3342	0.0005697	0.00243	0.0021645	163.28	79.87	2.04	A_51_P314418	Info	ref	Blm	Bloom syndrome, RecQ helicase-like	12144	Homologous recombination
737	4.5e-06	8.7e-05	0.0021645	2056.91	1015.49	2.03	A_55_P2112701	Info	ens	ENSMUST00000122085
983	9.7e-06	0.000141	0.0021645	428.3	211.24	2.03	A_66_P139393	Info	ref	Psmd10
1106	1.44e-05	0.000185	0.0021645	1614.56	793.99	2.03	A_52_P199928	Info	ens	ENSMUST00000113617
2563	0.0002208	0.00123	0.0021645	152.78	75.33	2.03	A_55_P2092046	Info	ens	ENSMUST00000181115
3388	0.0005967	0.00251	0.0021645	699.46	343.74	2.03	A_55_P2108424	Info		A_55_P2108424
658	3.3e-06	7.07e-05	0.0021645	290.54	143.63	2.02	A_55_P2078645	Info	ref	Mettl5	methyltransferase like 5	75422
2238	0.000142	0.000903	0.0021645	22.61	11.17	2.02	A_52_P236777	Info	ens	ENSMUST00000147466
2268	0.0001465	0.00092	0.0021645	1225.59	607.91	2.02	A_55_P1967618	Info	ref	Med16	mediator complex subunit 16	216154
2438	0.0001907	0.00111	0.0021645	10374.1	5151.69	2.01	A_55_P2136880	Info	ref	Ppp1r15a			Protein processing in endoplasmic reticulum
2439	0.0001907	0.00111	0.0021645	35.7	17.73	2.01	A_55_P2053057	Info	ref	Ppp2r1b	protein phosphatase 2, regulatory subunit A, beta	73699	Chagas disease (American trypanosomiasis), Hepatitis C, Long-term depression, mRNA surveillance pathway, Oocyte meiosis, TGF-beta signaling pathway, Tight junction, Wnt signaling pathway
3022	0.0003957	0.00186	0.0021645	271.42	135.09	2.01	A_55_P2325803	Info	ref	Tnfrsf11a	tumor necrosis factor receptor superfamily, member 11a, NFKB activator	21934	Cytokine-cytokine receptor interaction, Osteoclast differentiation, Rheumatoid arthritis
3122	0.0004428	0.00202	0.004329	18158.7	9033.64	2.01	A_55_P2057390	Info	ref	Smap1	small ArfGAP 1	98366	Endocytosis
110	< 1e-07	9.07e-06	0.0021645	1134.31	567.03	2	A_55_P2159216	Info	nap	NAP062849-1
1829	7.19e-05	0.00056	0.0021645	339.06	169.52	2	A_55_P2187034	Info		A_55_P2187034
2275	0.0001485	0.00093	0.0021645	3782.58	1895.96	2	A_55_P1999576	Info	ref	Josd1	Josephin domain containing 1	74158
2907	0.0003425	0.00168	0.0021645	2243.36	1124.32	2	DCP_20_3	Info		DCP_20_3
2950	0.0003584	0.00173	0.0021645	89952.6	44886.5	2	A_55_P2164805	Info	ref	LOC105242736	uncharacterized LOC105242736	105242736
3215	0.000492	0.00218	0.0021645	9953.96	4988.89	2	A_51_P432851	Info	ref	Dhrs11	dehydrogenase/reductase (SDR family) member 11	192970
338	7e-07	2.88e-05	0.0021645	7201.59	3624.02	1.99	A_55_P2049072	Info		A_55_P2049072
475	1.6e-06	4.77e-05	0.0021645	551.35	277.14	1.99	A_52_P123354	Info	ref	Tusc2	tumor suppressor candidate 2	80385
874	7.1e-06	0.000115	0.0021645	1917.73	964.7	1.99	A_55_P2076631	Info	ref	Gypc			Malaria
1592	4.49e-05	0.000401	0.0021645	480.22	241.19	1.99	A_55_P2150025	Info	ref	Otub1	OTU domain, ubiquitin aldehyde binding 1	107260
1595	4.49e-05	0.000401	0.0021645	1554.37	783.01	1.99	A_55_P2156504	Info	ens	ENSMUST00000183298
2478	0.0002007	0.00115	0.0021645	2524.83	1269.05	1.99	A_55_P2073294	Info	ref	Hadhb			Fatty acid degradation, Fatty acid elongation, Metabolic pathways, Valine, leucine and isoleucine degradation
3773	0.0009153	0.00346	0.004329	333.16	167.64	1.99	A_55_P2060938	Info	ens	ENSMUST00000119811
1652	5.15e-05	0.000444	0.0021645	6824.97	3440.77	1.98	A_55_P1953485	Info	ref	Copz1	coatomer protein complex, subunit zeta 1	56447
3220	0.0004947	0.00219	0.0021645	87158.2	43925.6	1.98	A_52_P244193	Info	ref	Cd24a	CD24a antigen	12484
3345	0.0005707	0.00243	0.0021645	544.23	274.9	1.98	A_52_P82209	Info	ref	Wnk1	WNK lysine deficient protein kinase 1	232341
3820	0.0009557	0.00356	0.0021645	46.22	23.28	1.98	A_55_P2022128	Info	ref	Cntnap1	contactin associated protein-like 1	53321	Cell adhesion molecules (CAMs)
356	8e-07	3.17e-05	0.0021645	29384.9	14950.8	1.97	A_55_P2182423	Info		A_55_P2182423
714	4.2e-06	8.38e-05	0.0021645	174979	89036.3	1.97	A_55_P2097478	Info	ref	Gda	guanine deaminase	14544	Metabolic pathways, Purine metabolism
724	4.4e-06	8.57e-05	0.0021645	36640.8	18586	1.97	A_55_P2032039	Info	ref	Bola3	bolA-like 3 (E. coli)	78653
1035	1.14e-05	0.000157	0.0021645	2209.85	1122.26	1.97	A_52_P654437	Info	ens	ENSMUST00000122262
1229	2.04e-05	0.000236	0.0021645	7756.4	3928.54	1.97	A_55_P2104790	Info	ens	ENSMUST00000119217
1631	4.88e-05	0.000426	0.0021645	1068.13	541.28	1.97	A_51_P362881	Info	ref	Fbxo38	F-box protein 38	107035
2623	0.0002349	0.00128	0.0021645	863.82	437.41	1.97	A_52_P480939	Info	ref	Tnpo1	transportin 1	238799
2806	0.0003007	0.00153	0.0021645	18973.3	9639.32	1.97	A_55_P2184508	Info		A_55_P2184508
3000	0.0003868	0.00184	0.0021645	86744.1	44102.1	1.97	A_55_P2078266	Info	ref	H3f3a	H3 histone, family 3A	15078	Systemic lupus erythematosus
3010	0.0003911	0.00185	0.0021645	33.23	16.84	1.97	A_55_P2193809	Info	ref	9530062K07Rik	RIKEN cDNA 9530062K07 gene	78739
3493	0.0006788	0.00277	0.0021645	357.66	181.58	1.97	A_55_P2093764	Info	ref	Eif2s3x	eukaryotic translation initiation factor 2, subunit 3, structural gene X-linked	26905	Eukaryotic protein translation, Regulation of eIF2, Skeletal muscle hypertrophy is regulated via AKT/mTOR pathway
1086	1.34e-05	0.000176	0.0021645	4093.2	2089.64	1.96	A_51_P130994	Info	ens	ENSMUST00000019276
2284	0.0001508	0.00094	0.0021645	91.93	46.79	1.96	A_55_P2391065	Info	ref	Cep128	centrosomal protein 128	75216
2545	0.0002167	0.00121	0.0021645	705.34	359.47	1.96	A_66_P102046	Info	ens	ENSMUST00000182565
1443	3.36e-05	0.000332	0.0021645	9841.31	5050.28	1.95	A_51_P396752	Info	ref	Arl2bp
1806	6.91e-05	0.000545	0.0021645	1756	899.1	1.95	A_66_P140307	Info	ens	ENSMUST00000180794
2326	0.0001602	0.000981	0.0021645	69733.8	35803.2	1.95	A_55_P2078269	Info	nap	NAP062621-1
2380	0.0001737	0.00104	0.0021645	55284.7	28315.6	1.95	A_55_P2101739	Info	ens	ENSMUST00000183321
2567	0.0002214	0.00123	0.0021645	56925	29153.4	1.95	A_55_P2008898	Info		A_55_P2008898
427	1.3e-06	4.25e-05	0.0021645	458.46	235.99	1.94	A_51_P210395	Info	ref	Glrx	glutaredoxin	93692
1297	2.44e-05	0.000268	0.0021645	1575.27	811.74	1.94	A_55_P2160204	Info	nap	NAP060545-1
1357	2.83e-05	0.000297	0.0021645	2075.09	1069.14	1.94	A_55_P2000658	Info	ref	Gm15645	predicted gene 15645	626055
2330	0.000161	0.000984	0.0021645	501.94	258.16	1.94	A_51_P140607	Info	ref	Asun	asunder, spermatogenesis regulator	71177
3056	0.0004109	0.00192	0.0021645	133.1	68.53	1.94	A_52_P452787	Info	ref	Pdcd6ip	programmed cell death 6 interacting protein	18571	Endocytosis
469	1.6e-06	4.77e-05	0.0021645	39862.5	20652.8	1.93	A_55_P2152305	Info	ref	Atp5h	ATP synthase, H+ transporting, mitochondrial F0 complex, subunit D	71679	Alzheimer's disease, Huntington's disease, Metabolic pathways, Oxidative phosphorylation, Parkinson's disease
1564	4.27e-05	0.000389	0.0021645	544.21	281.61	1.93	A_52_P432685	Info	ref	Ctdsp2	CTD (carboxy-terminal domain, RNA polymerase II, polypeptide A) small phosphatase 2	52468
1682	5.51e-05	0.000467	0.0021645	9076.84	4706.07	1.93	A_55_P2075000	Info		A_55_P2075000
2077	0.0001118	0.000767	0.0021645	1984	1030.54	1.93	A_55_P2135049	Info	ens	ENSMUST00000182864
2514	0.0002097	0.00119	0.0021645	142.74	74.11	1.93	A_55_P2109983	Info	ref	Mpg			Base excision repair
2556	0.0002196	0.00122	0.0021645	1055.04	546.07	1.93	A_51_P416585	Info	ref	Hdlbp
2829	0.0003116	0.00157	0.0021645	30247.9	15698	1.93	A_55_P2153904	Info	ref	LOC102642045	histone H3.3-like	102642045
3295	0.000543	0.00235	0.004329	26207.9	13567.3	1.93	A_55_P2098801	Info		A_55_P2098801
3391	0.0005981	0.00251	0.004329	462.67	240.15	1.93	A_52_P272054	Info	ens	ENSMUST00000120913
3518	0.0006949	0.00281	0.004329	32.9	17.05	1.93	A_51_P416509	Info	ref	Hist1h1a	histone cluster 1, H1a	80838
918	8e-06	0.000124	0.0021645	2164.69	1127.45	1.92	A_55_P2145496	Info	ref	Wdr45	WD repeat domain 45	54636
1305	2.47e-05	0.00027	0.0021645	2180.98	1133.38	1.92	A_55_P2001072	Info	ens	ENSMUST00000184810
2053	0.0001058	0.000734	0.0021645	240.97	125.37	1.92	A_51_P189208	Info	ref	4933417G07Rik	RIKEN cDNA 4933417G07 gene	71182
2500	0.0002062	0.00117	0.0021645	41.77	21.77	1.92	A_55_P2303868	Info	ref	5033421B08Rik	RIKEN cDNA 5033421B08 gene	75990
3563	0.0007263	0.0029	0.0021645	1638.12	851.82	1.92	A_55_P2164139	Info	tc	TC1651530
731	4.4e-06	8.57e-05	0.0021645	22805.3	11947.2	1.91	A_55_P2079973	Info	tc	TC1646416
1011	1.06e-05	0.000149	0.0021645	1009.22	527.74	1.91	A_55_P2102628	Info	ref	Usp4	ubiquitin specific peptidase 4 (proto-oncogene)	22258
2815	0.0003043	0.00154	0.0021645	1154.49	605.93	1.91	A_55_P2162552	Info	ref	Txndc9	thioredoxin domain containing 9	98258
1062	1.25e-05	0.000167	0.0021645	5471.78	2880.05	1.9	A_55_P2086148	Info	ens	ENSMUST00000027979
1901	8.05e-05	0.000603	0.0021645	42.88	22.56	1.9	A_55_P2131452	Info		A_55_P2131452
2139	0.0001224	0.000815	0.0021645	63158.7	33247.7	1.9	A_55_P2129219	Info	nap	NAP113071-1
2837	0.0003131	0.00157	0.004329	2490.11	1309.49	1.9	A_55_P1954820	Info	ref	D1Ertd622e	DNA segment, Chr 1, ERATO Doi 622, expressed	52392
2961	0.0003639	0.00175	0.0021645	295.91	156.41	1.89	A_55_P2088905	Info	ref	Hpca	hippocalcin	15444
3174	0.0004734	0.00212	0.004329	85.05	44.98	1.89	A_55_P2294692	Info	DV050960	2810030D12Rik	RIKEN cDNA 2810030D12 gene	78335
3666	0.0008106	0.00315	0.0021645	131817	69785.7	1.89	A_55_P2084345	Info	ens	ENSMUST00000120752
1141	1.61e-05	0.000201	0.0021645	153.18	81.41	1.88	A_52_P650379	Info	ref	Strap	serine/threonine kinase receptor associated protein	20901	RNA transport
1213	1.97e-05	0.000231	0.0021645	18481.8	9833.16	1.88	A_51_P368903	Info	ref	Anapc13	anaphase promoting complex subunit 13	69010	Cell cycle, Oocyte meiosis, Progesterone-mediated oocyte maturation, Ubiquitin mediated proteolysis
1467	3.54e-05	0.000343	0.0021645	493.44	262.97	1.88	A_51_P305843	Info	ref	Chordc1	cysteine and histidine-rich domain (CHORD)-containing, zinc-binding protein 1	66917
2404	0.0001812	0.00107	0.0021645	624.96	333.18	1.88	A_52_P265877	Info	ref	Aldh9a1	aldehyde dehydrogenase 9, subfamily A1	56752	Arginine and proline metabolism, Ascorbate and aldarate metabolism, beta-Alanine metabolism, Fatty acid degradation, Glycerolipid metabolism, Glycolysis / Gluconeogenesis, Histidine metabolism, Lysine degradation, Metabolic pathways, Propanoate metabolism, Pyruvate metabolism, Tryptophan metabolism, Valine, leucine and isoleucine degradation
3430	0.0006265	0.0026	0.004329	30.37	16.12	1.88	A_51_P110888	Info	ref	Pck2			Adipocytokine signaling pathway, Citrate cycle (TCA cycle), Glycolysis / Gluconeogenesis, Insulin signaling pathway, Metabolic pathways, PPAR signaling pathway, Proximal tubule bicarbonate reclamation, Pyruvate metabolism
1125	1.54e-05	0.000195	0.0021645	38688.3	20667.8	1.87	A_51_P322273	Info	ref	Ptp4a3	protein tyrosine phosphatase 4a3	19245
1187	1.83e-05	0.00022	0.0021645	202.72	108.42	1.87	A_51_P392861	Info	ref	Med25	mediator complex subunit 25	75613
1713	5.8e-05	0.000482	0.0021645	39658.9	21158.5	1.87	A_55_P2168312	Info	nap	NAP062906-1
1938	8.59e-05	0.000631	0.0021645	6586.32	3515.94	1.87	A_51_P160372	Info	ref	Wbp1	WW domain binding protein 1	22377
2242	0.0001423	0.000904	0.0021645	3851.1	2062.51	1.87	A_55_P2047842	Info	ref	Clcn3	chloride channel 3	12725
2913	0.0003448	0.00169	0.0021645	779.67	416.3	1.87	A_55_P2055107	Info	ref	Agpat1	1-acylglycerol-3-phosphate O-acyltransferase 1 (lysophosphatidic acid acyltransferase, alpha)	55979	Fat digestion and absorption, Glycerolipid metabolism, Glycerophospholipid metabolism, Metabolic pathways
3368	0.0005829	0.00247	0.004329	3292.11	1759.7	1.87	A_52_P724940	Info	ref	Ndufa12	NADH dehydrogenase (ubiquinone) 1 alpha subcomplex, 12	66414	Alzheimer's disease, Huntington's disease, Oxidative phosphorylation, Parkinson's disease
3465	0.0006559	0.0027	0.0021645	7827.31	4188.3	1.87	A_52_P87503	Info	ref	Hbq1b	hemoglobin, theta 1B	544763
3729	0.0008608	0.00329	0.0021645	26.55	14.16	1.87	A_55_P2039215	Info	ref	Acyp2	acylphosphatase 2, muscle type	75572	Pyruvate metabolism
3843	0.0009915	0.00367	0.0064935	38.2	20.48	1.87	A_52_P99502	Info	ref	Scrn3	secernin 3	74616
1532	4.02e-05	0.000374	0.0021645	1478.1	796.72	1.86	A_55_P2173035	Info	ref	Dnajc8	DnaJ (Hsp40) homolog, subfamily C, member 8	68598
2100	0.000116	0.000787	0.0021645	1491.58	802.69	1.86	A_55_P2151506	Info	ref	Nudt9	nudix (nucleoside diphosphate linked moiety X)-type motif 9	74167	Purine metabolism
3097	0.0004313	0.00198	0.0021645	223.3	119.83	1.86	A_55_P1972182	Info	ref	Siah1b	seven in absentia 1B	20438
3155	0.0004634	0.00209	0.0021645	109.55	58.77	1.86	A_55_P2131348	Info	ref	Loxl2	lysyl oxidase-like 2	94352
3376	0.0005884	0.00248	0.004329	3452.64	1853.85	1.86	A_55_P2160032	Info	ref	Atp5f1	ATP synthase, H+ transporting, mitochondrial F0 complex, subunit B1	11950	Alzheimer's disease, Huntington's disease, Metabolic pathways, Oxidative phosphorylation, Parkinson's disease
3847	0.0009958	0.00369	0.0021645	660.05	354.3	1.86	A_55_P2087825	Info	ref	Ncoa2	nuclear receptor coactivator 2	17978
799	5.7e-06	0.000101	0.0021645	23006.9	12448	1.85	A_55_P1975087	Info	ens	ENSMUST00000195159
1324	2.56e-05	0.000275	0.0021645	429.28	232.52	1.85	A_51_P405985	Info	ref	Fig4	FIG4 homolog (S. cerevisiae)	103199
2259	0.0001446	0.000912	0.0021645	37647.4	20308.6	1.85	A_55_P2007733	Info	ref	Epn1	epsin 1	13854	Endocytotic role of NDK, Phosphins and Dynamin, Endocytosis
2725	0.0002708	0.00142	0.0021645	65.18	35.32	1.85	A_51_P265576	Info	ref	Rbm18	RNA binding motif protein 18	67889
725	4.4e-06	8.57e-05	0.0021645	19	10.31	1.84	A_55_P2320668	Info	ref	Med9os	mediator complex subunit 9, opposite strand	100504121
999	1.02e-05	0.000145	0.0021645	35914.8	19514	1.84	A_66_P126686	Info	ens	ENSMUST00000075898
2401	0.0001807	0.00107	0.0021645	2818.11	1533.66	1.84	A_55_P2176345	Info	ref	Psma5	proteasome (prosome, macropain) subunit, alpha type 5	26442	Proteasome
3442	0.0006334	0.00262	0.0021645	112359	60925.6	1.84	A_52_P37431	Info	nap	NAP114294-1
762	4.9e-06	9.12e-05	0.0021645	24910.5	13602.4	1.83	A_55_P2104791	Info	nap	NAP068528-1
1028	1.11e-05	0.000154	0.0021645	39813.1	21804.6	1.83	A_55_P2048454	Info	ref	Rps2	ribosomal protein S2	16898	Ribosome
2294	0.0001523	0.000946	0.0021645	4410.77	2414.36	1.83	A_51_P128648	Info	ref	Uqcrc2	ubiquinol cytochrome c reductase core protein 2	67003	Alzheimer's disease, Cardiac muscle contraction, Huntington's disease, Metabolic pathways, Oxidative phosphorylation, Parkinson's disease
2474	0.0001997	0.00115	0.004329	33038.3	18053.6	1.83	A_52_P675887	Info	ens	ENSMUST00000121977
2578	0.0002229	0.00123	0.0021645	39747.4	21689.5	1.83	A_51_P362054	Info	ref	Atp5e			Alzheimer's disease, Huntington's disease, Metabolic pathways, Oxidative phosphorylation, Parkinson's disease
2780	0.0002886	0.00148	0.0021645	64962.1	35578.4	1.83	A_55_P1985463	Info		A_55_P1985463
2065	0.0001086	0.000749	0.0021645	332.88	183.25	1.82	A_52_P149835	Info	ref	Irak1	interleukin-1 receptor-associated kinase 1	16179	Inactivation of Gsk3 by AKT causes accumulation of b-catenin in Alveolar Macrophages, NF-kB Signaling Pathway, Signal transduction through IL1R, Toll-Like Receptor Pathway, Apoptosis, Chagas disease (American trypanosomiasis), Leishmaniasis, Neurotrophin signaling pathway, Toll-like receptor signaling pathway, Toxoplasmosis
2158	0.0001252	0.000826	0.0021645	3256.29	1791.78	1.82	A_51_P155313	Info	ref	Gsto1	glutathione S-transferase omega 1	14873	Drug metabolism - cytochrome P450, Glutathione metabolism, Metabolism of xenobiotics by cytochrome P450
2932	0.0003516	0.00171	0.0021645	41929.5	23066.8	1.82	A_55_P2004833	Info	nap	NAP114269-1
3510	0.0006881	0.00279	0.0021645	46.82	25.7	1.82	A_55_P2128686	Info	ref	Cep85	centrosomal protein 85	70012
3636	0.0007859	0.00308	0.004329	3637.17	1996.96	1.82	DCP_20_1	Info		DCP_20_1
3827	0.0009704	0.00361	0.0021645	37098.6	20382.1	1.82	A_51_P121455	Info	ref	Slc25a39	solute carrier family 25, member 39	68066
3837	0.0009817	0.00364	0.0021645	5994.27	3300.07	1.82	A_55_P2019814	Info	ref	Rnf20	ring finger protein 20	109331
1119	1.51e-05	0.000192	0.0021645	15491.1	8552.02	1.81	A_55_P2099061	Info	ens	ENSMUST00000120203
1166	1.72e-05	0.000209	0.0021645	467.38	257.84	1.81	A_55_P2040518	Info		A_55_P2040518
1898	8.01e-05	0.000601	0.0021645	3912.76	2160.74	1.81	A_55_P2022987	Info	ref	Psmd2	proteasome (prosome, macropain) 26S subunit, non-ATPase, 2	21762	Proteasome
2365	0.0001705	0.00103	0.0021645	8024.3	4433.25	1.81	A_52_P658034	Info	ref	Tspyl1	testis-specific protein, Y-encoded-like 1	22110
2797	0.0002964	0.00151	0.0021645	1379.37	761.16	1.81	A_55_P2047748	Info	ens	ENSMUST00000058162
2889	0.0003343	0.00165	0.0021645	3294.88	1818.87	1.81	A_55_P1968108	Info	ens	ENSMUST00000121384
3538	0.000708	0.00285	0.0021645	8756.07	4826.23	1.81	A_51_P181365	Info	ref	Usmg5	upregulated during skeletal muscle growth 5	66477
195	2e-07	1.36e-05	0.0021645	642.7	357.69	1.8	A_65_P01783	Info	ref	Med28	mediator complex subunit 28	66999
891	7.4e-06	0.000118	0.0021645	401.58	223.32	1.8	A_51_P358243	Info	ref	Tstd3	thiosulfate sulfurtransferase (rhodanese)-like domain containing 3	77032
1611	4.64e-05	0.00041	0.0021645	123.91	68.87	1.8	A_55_P1994519	Info	ref	Tpd52l2	tumor protein D52-like 2	66314
1868	7.58e-05	0.000578	0.0021645	3411.43	1896.76	1.8	A_55_P2054128	Info	ens	ENSMUST00000182329
2367	0.0001706	0.00103	0.0021645	2431.72	1352.29	1.8	A_52_P221024	Info	ens	ENSMUST00000182150
2402	0.000181	0.00107	0.0021645	9899.81	5492.52	1.8	A_52_P76196	Info	nap	NAP000014-005
3833	0.0009761	0.00363	0.0021645	735.4	407.73	1.8	A_51_P261107	Info	ref	Ogt			Other types of O-glycan biosynthesis
1848	7.31e-05	0.000563	0.0021645	8830.47	4940.21	1.79	A_55_P2184551	Info	AK050822	BC043934	cDNA sequence BC043934	270185
1991	9.43e-05	0.000675	0.0021645	728.66	407.22	1.79	A_55_P2136154	Info	ref	Heca	headcase homolog (Drosophila)	380629
2142	0.0001228	0.000817	0.004329	1988.63	1108.03	1.79	A_51_P252410	Info	ref	Cope	coatomer protein complex, subunit epsilon	59042
2381	0.0001743	0.00104	0.004329	520.57	290.49	1.79	A_55_P2002212	Info	ref	Bre
135	1e-07	9.07e-06	0.0021645	593.45	333.76	1.78	A_55_P1975537	Info	ref	Nutf2	nuclear transport factor 2	68051
894	7.5e-06	0.000119	0.0021645	8555.17	4817.85	1.78	A_55_P1988033	Info	ref	Atp6v1g1	ATPase, H+ transporting, lysosomal V1 subunit G1	66290	Collecting duct acid secretion, Epithelial cell signaling in Helicobacter pylori infection, Metabolic pathways, Oxidative phosphorylation, Phagosome, Rheumatoid arthritis, Vibrio cholerae infection
1932	8.47e-05	0.000624	0.0021645	3267.1	1839.48	1.78	A_66_P118307	Info	ens	ENSMUST00000182962
2525	0.0002129	0.0012	0.0021645	2729.11	1529.37	1.78	A_55_P2027587	Info	ref	Gm3258	predicted gene 3258	100041294
683	3.6e-06	7.51e-05	0.0021645	1611.03	908.17	1.77	A_52_P190405	Info	ref	Ifnar2	interferon (alpha and beta) receptor 2	15976	IFN alpha signaling pathway, Cytokine-cytokine receptor interaction, Hepatitis C, Jak-STAT signaling pathway, Natural killer cell mediated cytotoxicity, Osteoclast differentiation, Toll-like receptor signaling pathway
1855	7.41e-05	0.000569	0.0021645	3298.63	1866.69	1.77	A_52_P200925	Info	ens	ENSMUST00000118653
2032	0.0001014	0.000711	0.0021645	3614.48	2047.8	1.77	A_55_P2093013	Info	ens	ENSMUST00000182021
2245	0.0001427	0.000905	0.0021645	1587.71	895.65	1.77	A_65_P09090	Info	ref	Arih2	ariadne homolog 2 (Drosophila)	23807
2873	0.0003257	0.00161	0.0021645	876.26	495.06	1.77	A_55_P2183549	Info	ens	ENSMUST00000119175
3357	0.0005766	0.00245	0.0021645	3027.03	1705.56	1.77	A_55_P2105152	Info	ref	Trim59	tripartite motif-containing 59	66949
3402	0.0006108	0.00256	0.0021645	285.25	161.06	1.77	A_52_P467140	Info	ref	Snd1	staphylococcal nuclease and tudor domain containing 1	56463
1255	2.2e-05	0.00025	0.0021645	433.12	245.6	1.76	A_55_P2004153	Info	ens	ENSMUST00000121403
1494	3.72e-05	0.000354	0.0021645	40141.1	22810.1	1.76	A_55_P2181162	Info	ens	ENSMUST00000120110
2014	9.87e-05	0.000698	0.0021645	42116.8	23945	1.76	A_55_P1980165	Info	ens	ENSMUST00000119247
3524	0.0006986	0.00282	0.004329	227.08	129.34	1.76	A_55_P2143095	Info	ref	LOC102634533	uncharacterized LOC102634533	102634533
3610	0.0007666	0.00302	0.0021645	185.64	105.74	1.76	A_55_P2400691	Info	ref	Arhgap21	Rho GTPase activating protein 21	71435
1790	6.79e-05	0.00054	0.0021645	4280.11	2447.05	1.75	A_55_P1979694	Info	ens	ENSMUST00000182394
2646	0.0002421	0.0013	0.0021645	3038.85	1740.78	1.75	A_51_P163378	Info	ref	Zwint	ZW10 interactor	52696
3003	0.0003881	0.00184	0.0021645	3341	1904.77	1.75	A_51_P294807	Info	ref	Stom	stomatin	13830
941	8.5e-06	0.000129	0.0021645	203.29	116.77	1.74	A_52_P228079	Info	ref	Atf1	activating transcription factor 1	11908	TNF/Stress Related Signaling
1254	2.2e-05	0.00025	0.0021645	89.37	51.36	1.74	A_55_P2175550	Info	ref	Atf2	activating transcription factor 2	11909	Angiotensin II mediated activation of JNK Pathway via Pyk2 dependent signaling, MAPKinase Signaling Pathway, p38 MAPK Signaling Pathway , The 4-1BB-dependent immune response, The information-processing pathway at the IFN-beta enhancer, MAPK signaling pathway
1679	5.47e-05	0.000464	0.0021645	808.24	464.98	1.74	A_52_P652316	Info	ref	Mapre2
3732	0.0008617	0.00329	0.0021645	84.41	48.62	1.74	A_52_P186672	Info	nap	NAP095248-001
3841	0.0009894	0.00367	0.004329	961.23	553.68	1.74	A_55_P1958314	Info	ref	Mospd1	motile sperm domain containing 1	70380
3102	0.0004346	0.002	0.004329	1163.21	671.24	1.73	A_55_P2004152	Info		A_55_P2004152
1031	1.12e-05	0.000154	0.0021645	121.06	70.29	1.72	A_52_P263201	Info	ref	Tmem33	transmembrane protein 33	67878
3027	0.0003979	0.00187	0.004329	57223.5	33255.3	1.72	A_55_P2030859	Info	ens	ENSMUST00000090257
3758	0.0008998	0.00341	0.004329	9359.09	5451.91	1.72	A_55_P2081405	Info	BC066226	BC052688
733	4.5e-06	8.7e-05	0.0021645	10617.9	6222.95	1.71	A_55_P2049071	Info		A_55_P2049071
1925	8.36e-05	0.000618	0.0021645	204.15	119.26	1.71	A_52_P354298	Info	ref	Ap2a2	adaptor-related protein complex 2, alpha 2 subunit	11772	Endocytosis, Huntington's disease
2860	0.0003208	0.0016	0.004329	154.25	90.12	1.71	A_52_P406828	Info	ref	Dkc1			Ribosome biogenesis in eukaryotes
3406	0.0006133	0.00256	0.0021645	3298.82	1934.24	1.71	A_55_P1955706	Info	ref	Spg7	spastic paraplegia 7 homolog (human)	234847
2355	0.0001667	0.00101	0.0021645	20465.2	12063.6	1.7	A_52_P315030	Info	nap	NAP030387-1
2701	0.0002629	0.00139	0.0021645	299.76	177.82	1.69	A_55_P2151672	Info	ens	ENSMUST00000050391
3256	0.0005155	0.00225	0.004329	46179.8	27348	1.69	A_55_P2054619	Info	ens	ENSMUST00000121348
3557	0.0007221	0.00289	0.004329	6025.15	3558.12	1.69	A_51_P413698	Info	ref	Mrpl20	mitochondrial ribosomal protein L20	66448
3617	0.0007724	0.00304	0.0021645	556.25	329.15	1.69	A_55_P2068877	Info	ref	Ibtk	inhibitor of Bruton agammaglobulinemia tyrosine kinase	108837
3784	0.0009217	0.00347	0.004329	50160.8	29713.9	1.69	A_55_P2099750	Info	ens	ENSMUST00000121695
1864	7.55e-05	0.000577	0.0021645	57689.6	34324.9	1.68	A_55_P2133901	Info	ens	ENSMUST00000085368
3068	0.0004172	0.00194	0.0021645	79.95	47.49	1.68	A_51_P165182	Info	ref	Batf2	basic leucine zipper transcription factor, ATF-like 2	74481
1787	6.78e-05	0.00054	0.0021645	560.93	336.82	1.67	A_55_P2114809	Info	ref	Gtf2e2	general transcription factor II E, polypeptide 2 (beta subunit)	68153	Basal transcription factors
2943	0.0003561	0.00172	0.0021645	1473.92	883.16	1.67	A_51_P335081	Info	ref	Gnb1	guanine nucleotide binding protein (G protein), beta 1	14688	Chemokine signaling pathway, Phototransduction, Taste transduction
3036	0.0004014	0.00188	0.004329	65876.6	39362.8	1.67	A_55_P2184478	Info	ens	ENSMUST00000117955
2684	0.0002588	0.00137	0.0021645	4094.76	2471.65	1.66	A_55_P2005719	Info	ens	ENSMUST00000119237
2766	0.0002844	0.00146	0.0021645	62427.3	37557	1.66	A_55_P1972118	Info	ens	ENSMUST00000186517
2081	0.0001126	0.000771	0.0021645	90	54.65	1.65	A_52_P53626	Info	ens	ENSMUST00000191672
2523	0.0002124	0.0012	0.0021645	2482.58	1500.4	1.65	A_66_P140858	Info	ens	ENSMUST00000117972
2827	0.0003114	0.00157	0.0021645	74.55	45.19	1.65	A_55_P1961725	Info	nap	NAP112750-1
2842	0.0003158	0.00158	0.004329	42036.2	25431.2	1.65	A_55_P2181508	Info	ref	Gm10653	predicted gene 10653	677044
3087	0.0004267	0.00197	0.0021645	87.2	52.84	1.65	A_55_P2004096	Info	ref	Asb8	ankyrin repeat and SOCS box-containing 8	78541
3314	0.0005572	0.00239	0.004329	38126.2	23087.8	1.65	A_55_P2060607	Info		A_55_P2060607
2358	0.0001674	0.00101	0.0021645	456.93	278.4	1.64	A_55_P2053083	Info	ens	ENSMUST00000180234
3253	0.0005148	0.00225	0.0021645	2806.28	1710.42	1.64	A_55_P2009576	Info	ref	Rnu12
3554	0.0007206	0.00289	0.004329	602.83	368.21	1.64	A_55_P2026945	Info	ref	Zranb2	zinc finger, RAN-binding domain containing 2	53861
2421	0.0001866	0.0011	0.0021645	16903.5	10404.6	1.62	A_52_P457411	Info	ref	Ubl5	ubiquitin-like 5	66177
2431	0.0001893	0.00111	0.0021645	308.5	190.84	1.62	A_55_P2141889	Info	ens	ENSMUST00000122443
701	4.1e-06	8.27e-05	0.0021645	179.17	111.59	1.61	A_55_P1971330	Info	ens	ENSMUST00000086601
1774	6.57e-05	0.000527	0.0021645	239.25	148.93	1.61	A_51_P270184	Info	ref	Nhlrc2	NHL repeat containing 2	66866
2122	0.00012	0.000805	0.0021645	15843.8	9861.23	1.61	A_52_P57526	Info	ref	Sin3b	transcriptional regulator, SIN3B (yeast)	20467	METS affect on Macrophage Differentiation
2589	0.0002259	0.00124	0.0021645	6053.91	3769.67	1.61	A_55_P1970399	Info	ens	ENSMUST00000118789
3032	0.0003999	0.00188	0.004329	59.98	37.3	1.61	A_52_P436318	Info	ref	Rps25	ribosomal protein S25	75617	Ribosome
3168	0.0004682	0.0021	0.0021645	6089.12	3786.2	1.61	A_66_P111217	Info	ens	ENSMUST00000118417
2775	0.0002857	0.00147	0.0021645	6422.51	4043.66	1.59	A_55_P2167005	Info	ens	ENSMUST00000182678
3543	0.0007113	0.00286	0.004329	8726.89	5486.28	1.59	A_55_P2060608	Info	ens	ENSMUST00000121190
1557	4.24e-05	0.000388	0.0021645	46608.9	29461.5	1.58	A_55_P1962314	Info	ens	ENSMUST00000169235
2119	0.0001191	0.000801	0.0021645	51021.3	32341.1	1.58	A_55_P2129911	Info		A_55_P2129911
3646	0.0007947	0.0031	0.0021645	4611.11	2914.01	1.58	A_55_P1961414	Info	ens	ENSMUST00000182237
1722	5.93e-05	0.00049	0.0021645	262231	167447	1.57	A_55_P1983959	Info	ref	Ftl1	ferritin light chain 1	14325
2952	0.0003596	0.00174	0.0021645	14362.5	9169.12	1.57	A_51_P384946	Info	ref	Ndufa2	NADH dehydrogenase (ubiquinone) 1 alpha subcomplex, 2	17991	Alzheimer's disease, Huntington's disease, Metabolic pathways, Oxidative phosphorylation, Parkinson's disease
3505	0.0006851	0.00278	0.004329	125.34	79.92	1.57	A_55_P2007001	Info	ref	Ctnnbip1	catenin beta interacting protein 1	67087	Wnt signaling pathway
2925	0.0003484	0.0017	0.0021645	7332.71	4708.68	1.56	A_55_P2186025	Info	ens	ENSMUST00000117402
3390	0.0005974	0.00251	0.0021645	180.45	115.82	1.56	A_55_P2440441	Info	ref	Wdhd1	WD repeat and HMG-box DNA binding protein 1	218973
1751	6.28e-05	0.000511	0.0021645	1047.62	677.85	1.55	A_55_P1978471	Info	ens	ENSMUST00000119095
2597	0.000228	0.00125	0.0021645	6752.51	4349.85	1.55	A_55_P2130448	Info		A_55_P2130448
3046	0.0004066	0.0019	0.004329	440.62	283.72	1.55	A_55_P2134427	Info	nap	NAP111310-1
3138	0.0004531	0.00206	0.004329	66242.5	42729.1	1.55	A_55_P2125743	Info	nap	NAP103488-1
3249	0.0005128	0.00225	0.004329	84601.6	54715	1.55	A_55_P2175451	Info		A_55_P2175451
3719	0.0008488	0.00325	0.0021645	359.93	231.7	1.55	A_52_P434974	Info	ref	Ubqln1	ubiquilin 1	56085	Gamma-aminobutyric Acid Receptor Life Cycle, Protein processing in endoplasmic reticulum
3187	0.000479	0.00214	0.0021645	26.65	17.74	1.5	A_55_P2419495	Info	BC096659	1110028F11Rik	RIKEN cDNA 1110028F11 gene	68690
3544	0.000712	0.00286	0.008658	46772.2	31102.2	1.5	A_55_P2029945	Info	nap	NAP000014-003
1846	7.3e-05	0.000563	0.0021645	27442.5	18440.1	1.49	A_51_P165435	Info	ref	Cox4i1	cytochrome c oxidase subunit IV isoform 1	12857	Alzheimer's disease, Cardiac muscle contraction, Huntington's disease, Metabolic pathways, Oxidative phosphorylation, Parkinson's disease
3789	0.0009239	0.00347	0.0021645	1212.24	814.56	1.49	A_55_P2065897	Info	ens	ENSMUST00000081132
3427	0.0006254	0.0026	0.0021645	7441.85	5070.19	1.47	A_55_P1998389	Info		A_55_P1998389
1220	2.01e-05	0.000235	0.0021645	1800.1	1252.48	1.44	A_55_P2071893	Info	ens	ENSMUST00000120315
2644	0.0002412	0.0013	0.0021645	508.53	353.18	1.44	A_55_P2165451	Info	ens	ENSMUST00000119073
3225	0.000497	0.00219	0.0021645	13337.4	9388.23	1.42	A_55_P2071532	Info	ens	ENSMUST00000180769
3589	0.0007507	0.00298	0.0021645	8416.15	5918.52	1.42	A_55_P2108689	Info	ens	ENSMUST00000095717
2786	0.000292	0.00149	0.0021645	1208.29	868.72	1.39	A_52_P556281	Info	ref	G3bp2	GTPase activating protein (SH3 domain) binding protein 2	23881
3005	0.0003882	0.00184	0.004329	1576.95	1137.26	1.39	A_52_P621418	Info	ens	ENSMUST00000117247
3600	0.0007611	0.00301	0.0021645	18515.8	13326	1.39	A_55_P2157992	Info	ens	ENSMUST00000119851
3609	0.000766	0.00302	0.0021645	11999	8693.84	1.38	A_55_P1993629	Info	ens	ENSMUST00000180973
3454	0.0006442	0.00266	0.004329	12374.1	9187.5	1.35	A_55_P2062733	Info	ens	ENSMUST00000181461
1386	3.02e-05	0.00031	0.0021645	21972.6	16537.6	1.33	A_52_P352563	Info	ref	1700073E17Rik
3573	0.000735	0.00293	0.004329	112437	86797.3	1.3	A_52_P84803	Info	ens	ENSMUST00000118208
2888	0.0003338	0.00165	0.0021645	35247	42642.7	0.83	A_55_P2061979	Info	ens	ENSMUST00000121130
3351	0.0005739	0.00244	0.0021645	2716.92	3356.78	0.81	A_55_P2003005	Info	ref	Capza1	capping protein (actin filament) muscle Z-line, alpha 1	12340
3007	0.0003906	0.00185	0.0021645	23983.1	30884	0.78	A_55_P1962110	Info	ens	ENSMUST00000071120
1617	4.69e-05	0.000413	0.0021645	88481.4	114891	0.77	A_55_P2047571	Info	ref	Rps9	ribosomal protein S9	76846	Ribosome
3200	0.0004863	0.00216	0.0021645	14586.6	19037	0.77	A_55_P2048684	Info	ref	Rpl27	ribosomal protein L27	19942	Ribosome
3415	0.0006192	0.00258	0.0021645	31008.6	40029.2	0.77	A_55_P1954896	Info	ref	Rpl17	ribosomal protein L17	319195	Ribosome
3648	0.000796	0.00311	0.0021645	145.71	191.45	0.76	A_55_P2094613	Info		A_55_P2094613
2956	0.0003615	0.00174	0.0021645	20335.2	27156.7	0.75	A_55_P1962122	Info	nap	NAP111971-1
3364	0.0005816	0.00246	0.004329	709.59	946.93	0.75	A_55_P2001064	Info	nap	NAP114164-1
3341	0.000569	0.00243	0.004329	740.3	999.83	0.74	A_55_P2008071	Info	ref	Prkcd	protein kinase C, delta	18753	HIV-I Nef: negative effector of Fas and TNF, Keratinocyte Differentiation, Chemokine signaling pathway, Fc epsilon RI signaling pathway, Fc gamma R-mediated phagocytosis, GnRH signaling pathway, Neurotrophin signaling pathway, Tight junction, Type II diabetes mellitus, Vascular smooth muscle contraction
1527	3.99e-05	0.000372	0.0021645	1121.15	1533.49	0.73	A_66_P133043	Info	ref	Mbd2	methyl-CpG binding domain protein 2	17191
2418	0.000186	0.0011	0.0021645	30738.8	41987.3	0.73	A_55_P1970087	Info	ref	Rpl35a	ribosomal protein L35A	57808	Ribosome
2471	0.0001994	0.00115	0.0021645	36051.7	49266.2	0.73	A_55_P1960775	Info	ref	Rps15a	ribosomal protein S15A	267019	Ribosome
3408	0.0006153	0.00257	0.004329	10.38	14.26	0.73	A_66_P137374	Info	ref	Gm30836	predicted gene, 30836	102632874
1407	3.14e-05	0.000318	0.0021645	45023.6	63111.9	0.71	A_55_P2011237	Info	ens	ENSMUST00000121199
3664	0.000808	0.00314	0.004329	53721.9	75713.1	0.71	A_55_P2185214	Info	ens	ENSMUST00000118311
3692	0.0008327	0.00321	0.004329	522.8	737.87	0.71	A_55_P2017491	Info	ref	Rbm43	RNA binding motif protein 43	71684
3706	0.0008386	0.00322	0.0064935	56980.3	80806.2	0.71	A_55_P2011235	Info	ref	Rpl13			Ribosome
2638	0.0002404	0.0013	0.0021645	544.34	781.74	0.7	A_52_P228031	Info	ref	Tmem179b	transmembrane protein 179B	67706
2688	0.0002593	0.00137	0.0021645	268.12	382.3	0.7	A_52_P473975	Info	ref	Cpsf4	cleavage and polyadenylation specific factor 4	54188	mRNA surveillance pathway
2757	0.0002826	0.00146	0.0021645	23972	34174.7	0.7	A_55_P2132844	Info	ref	Rps16	ribosomal protein S16	20055	Ribosome
3649	0.0007969	0.00311	0.004329	7419.76	10535.2	0.7	A_55_P2035590	Info	ens	ENSMUST00000180504
2205	0.0001337	0.000863	0.0021645	16755.9	24309.6	0.69	A_55_P2089507	Info	ens	ENSMUST00000117470
2696	0.0002619	0.00138	0.004329	33287.4	48697.7	0.68	A_55_P1972097	Info	ens	ENSMUST00000181937
3683	0.0008235	0.00318	0.004329	20903.3	30820	0.68	A_55_P1972234	Info	nap	NAP059608-1
1916	8.25e-05	0.000613	0.0021645	113.63	168.49	0.67	A_52_P163515	Info	ens	ENSMUST00000117213
1985	9.34e-05	0.00067	0.0021645	229.65	345.17	0.67	A_55_P2025273	Info	ref	Trabd	TraB domain containing	67976
2413	0.0001843	0.00109	0.0021645	22877.4	33934.1	0.67	A_55_P2012955	Info		A_55_P2012955
2655	0.0002457	0.00132	0.0021645	29.52	43.83	0.67	A_55_P2073845	Info	ref	Mrpl47	mitochondrial ribosomal protein L47	74600
3817	0.000952	0.00355	0.004329	386.28	574.77	0.67	A_55_P2063626	Info	ref	Matk	megakaryocyte-associated tyrosine kinase	17179
1540	4.1e-05	0.000379	0.0021645	47.48	72.11	0.66	A_51_P351413	Info	ref	Phospho2	phosphatase, orphan 2	73373	Metabolic pathways, Vitamin B6 metabolism
2528	0.0002133	0.0012	0.0021645	54.98	83.52	0.66	A_55_P2161690	Info	ref	Tomm40			Amyotrophic lateral sclerosis (ALS)
2703	0.0002642	0.00139	0.0021645	19548	29611.5	0.66	A_55_P2030225	Info		A_55_P2030225
2967	0.0003673	0.00176	0.0021645	68.47	104.51	0.66	A_55_P2037919	Info	ref	Gm36718	predicted gene, 36718	102640717
3173	0.0004727	0.00212	0.0021645	6576.47	9960.22	0.66	A_55_P2068566	Info	ens	ENSMUST00000170279
3316	0.0005587	0.0024	0.0021645	506.75	768.76	0.66	A_55_P1952166	Info	ref	Arid3a	AT rich interactive domain 3A (BRIGHT-like)	13496
3496	0.0006798	0.00277	0.0021645	12037.4	18338.7	0.66	A_55_P2175314	Info		A_55_P2175314
3746	0.0008809	0.00335	0.004329	104.6	157.62	0.66	A_55_P2075268	Info	ref	Tmem216	transmembrane protein 216	68642
3804	0.0009379	0.00351	0.0064935	10836.2	16423.2	0.66	A_55_P1997894	Info	ens	ENSMUST00000122341
1911	8.22e-05	0.000613	0.0021645	1608.35	2458.06	0.65	A_55_P1974134	Info	ref	Ict1	immature colon carcinoma transcript 1	68572
2406	0.0001823	0.00108	0.0021645	38.64	59.63	0.65	A_52_P582374	Info	ref	Epsti1	epithelial stromal interaction 1 (breast)	108670
2692	0.0002602	0.00138	0.0021645	12304.8	18951.2	0.65	A_55_P1984144	Info	ens	ENSMUST00000165944
2720	0.000269	0.00141	0.004329	169.1	260.58	0.65	A_51_P484832	Info	ref	Ppm1g	protein phosphatase 1G (formerly 2C), magnesium-dependent, gamma isoform	14208
1286	2.37e-05	0.000262	0.0021645	312.64	488.71	0.64	A_51_P176505	Info	ref	Rps19bp1	ribosomal protein S19 binding protein 1	66538
2155	0.0001247	0.000824	0.0021645	2553.98	3962.13	0.64	A_55_P1967983	Info	ref	Use1	unconventional SNARE in the ER 1 homolog (S. cerevisiae)	67023	SNARE interactions in vesicular transport
2934	0.0003531	0.00171	0.0021645	1488.87	2326.38	0.64	A_55_P2118675	Info	ref	Tnip1	TNFAIP3 interacting protein 1	57783
3136	0.0004518	0.00205	0.0021645	1937.96	3010.85	0.64	A_55_P1963878	Info		A_55_P1963878
3241	0.0005071	0.00223	0.004329	219.06	341.23	0.64	A_55_P2002703	Info	nap	NAP093440-001
3299	0.0005447	0.00235	0.004329	15872.7	24624.4	0.64	A_55_P1980817	Info	ref	Gm6548	predicted gene 6548	625054
3460	0.0006498	0.00267	0.0021645	27901.5	43484.1	0.64	A_55_P2010020	Info	ens	ENSMUST00000159750
3468	0.0006574	0.0027	0.004329	148.28	230.35	0.64	A_55_P2113066	Info	ref	Zkscan5	zinc finger with KRAB and SCAN domains 5	22757
3506	0.0006852	0.00278	0.0021645	2435.01	3799.91	0.64	A_55_P2008349	Info	ref	Prelid1	PRELI domain containing 1	66494
3547	0.0007146	0.00287	0.0021645	388.15	607.74	0.64	A_51_P332602	Info	ref	Surf1	surfeit gene 1	20930
3747	0.0008817	0.00335	0.0064935	80.97	126.81	0.64	A_51_P194479	Info	ref	1110059G10Rik	RIKEN cDNA 1110059G10 gene	66202
3775	0.0009166	0.00346	0.0021645	81.62	127.96	0.64	A_55_P1981599	Info	ref	Ccdc125	coiled-coil domain containing 125	76041
1383	2.98e-05	0.000307	0.0021645	268.69	429.55	0.63	A_55_P2140147	Info	ref	Smek2	SMEK homolog 2, suppressor of mek1 (Dictyostelium)	104570
1586	4.46e-05	0.0004	0.0021645	6914.87	10985.3	0.63	A_55_P2139407	Info	ref	Myl12b	myosin, light chain 12B, regulatory	67938	Focal adhesion, Leukocyte transendothelial migration, Regulation of actin cytoskeleton, Tight junction
2186	0.0001306	0.000851	0.0021645	49311.2	78587.2	0.63	A_55_P2162920	Info	nap	NAP111618-1
2327	0.0001605	0.000982	0.0021645	88.12	140.4	0.63	A_51_P229664	Info	ref	Cd27	CD27 antigen	21940	Cytokine-cytokine receptor interaction
2338	0.0001633	0.000995	0.0021645	2409.8	3800.84	0.63	A_55_P2076273	Info	ens	ENSMUST00000122447
2415	0.0001853	0.00109	0.0021645	66.27	104.65	0.63	A_55_P2068882	Info	ref	Ccng2	cyclin G2	12452	p53 signaling pathway
2658	0.000247	0.00132	0.0021645	340.04	539.28	0.63	A_51_P100289	Info	ref	Srf	serum response factor	20807	EGF Signaling Pathway, Growth Hormone Signaling Pathway, Hop Pathway in Cardiac Development, IGF-1 Signaling Pathway, IL 6 signaling pathway, Insulin Signaling Pathway, PDGF Signaling Pathway, Role of MAL in Rho-Mediated Activation of SRF, MAPK signaling pathway
2763	0.0002835	0.00146	0.0021645	931.56	1467.76	0.63	A_55_P2069875	Info	ref	Trim44	tripartite motif-containing 44	80985
2904	0.0003407	0.00167	0.0021645	9567.16	15173.9	0.63	A_55_P2114839	Info	ens	ENSMUST00000195812
2977	0.0003723	0.00178	0.0021645	65.9	104.19	0.63	A_55_P2063495	Info	ref	Dph3	diphthamine biosynthesis 3	105638
3084	0.0004255	0.00196	0.0021645	2509.88	3972.63	0.63	A_55_P1985569	Info	ref	Tomm6	translocase of outer mitochondrial membrane 6 homolog (yeast)	66119
3093	0.0004295	0.00198	0.0021645	7265.04	11621	0.63	A_55_P2095529	Info	nap	NAP060199-1
3118	0.0004388	0.002	0.0021645	239.88	383.38	0.63	A_51_P289987	Info	ref	Psmg3	proteasome (prosome, macropain) assembly chaperone 3	66506
3234	0.000503	0.00222	0.004329	2853.8	4505.1	0.63	A_55_P2096367	Info	ref	LOC102632770	ADP-ribosylation factor 1 pseudogene	102632770
3323	0.0005623	0.00241	0.0021645	363.93	576.19	0.63	A_52_P114494	Info	ref	Stat6	signal transducer and activator of transcription 6	20852	IL 4 signaling pathway, Jak-STAT signaling pathway
3562	0.000726	0.0029	0.004329	15234.9	24153.6	0.63	A_55_P1993589	Info		A_55_P1993589
3766	0.0009074	0.00343	0.0021645	18826.6	29904.9	0.63	A_55_P2104761	Info		A_55_P2104761
1301	2.45e-05	0.000268	0.0021645	116.15	187.51	0.62	A_51_P253537	Info	ref	Atf6b	activating transcription factor 6 beta	12915	Protein processing in endoplasmic reticulum
2887	0.0003338	0.00165	0.0021645	8351.48	13417.3	0.62	A_55_P1959838	Info	nap	NAP112819-1
3079	0.0004231	0.00196	0.0021645	248.82	398.81	0.62	A_55_P2116165	Info	ref	Pfkfb3	6-phosphofructo-2-kinase/fructose-2,6-biphosphatase 3	170768	Fructose and mannose metabolism
3150	0.0004615	0.00209	0.0021645	1109.17	1785.63	0.62	A_52_P680495	Info	ref	Pdcd10	programmed cell death 10	56426
3178	0.0004756	0.00213	0.0021645	150.54	243.77	0.62	A_66_P117659	Info	ref	Nfatc3	nuclear factor of activated T cells, cytoplasmic, calcineurin dependent 3	18021	BCR Signaling Pathway, Effects of calcineurin in Keratinocyte Differentiation, Fc Epsilon Receptor I Signaling in Mast Cells, fMLP induced chemokine gene expression in HMC-1 cells, NFAT and Hypertrophy of the heart (Transcription in the broken heart), Signaling Pathway from G-Protein Families, T Cell Receptor Signaling Pathway, Axon guidance, B cell receptor signaling pathway, Natural killer cell…
3255	0.0005155	0.00225	0.0021645	9316.75	15001.2	0.62	A_55_P1984861	Info	ens	ENSMUST00000193251
3307	0.0005519	0.00238	0.0021645	7891.2	12696.3	0.62	A_55_P1968448	Info	nap	NAP059069-1
3322	0.0005616	0.00241	0.0021645	131.93	212.13	0.62	A_51_P248644	Info	ref	Tdp1	tyrosyl-DNA phosphodiesterase 1	104884
3336	0.0005678	0.00242	0.0021645	864.35	1388.84	0.62	A_51_P275350	Info	ref	Pten	phosphatase and tensin homolog	19211	CTCF: First Multivalent Nuclear Factor, mTOR Signaling Pathway, PTEN dependent cell cycle arrest and apoptosis, Regulation of eIF4e and p70 S6 Kinase, Signaling of Hepatocyte Growth Factor Receptor, Skeletal muscle hypertrophy is regulated via AKT/mTOR pathway, Endometrial cancer, Focal adhesion, Glioma, Inositol phosphate metabolism, Melanoma, p53 signaling pathway, Pathways in cancer, Phosphati…
3432	0.0006273	0.0026	0.0021645	377.88	610.83	0.62	A_51_P179241	Info	ref	Tssc4	tumor-suppressing subchromosomal transferable fragment 4	56844
3478	0.0006669	0.00273	0.0021645	104.76	169.91	0.62	A_55_P1958088	Info	ref	Lyn	Yamaguchi sarcoma viral (v-yes-1) oncogene homolog	17096	BCR Signaling Pathway, Eph Kinases and ephrins support platelet aggregation, Fc Epsilon Receptor I Signaling in Mast Cells, Phosphoinositides and their downstream targets., B cell receptor signaling pathway, Chemokine signaling pathway, Epithelial cell signaling in Helicobacter pylori infection, Fc epsilon RI signaling pathway, Fc gamma R-mediated phagocytosis, Long-term depression
3559	0.0007232	0.00289	0.0021645	125.76	204.14	0.62	A_52_P445828	Info	ref	Abcf2	ATP-binding cassette, sub-family F (GCN20), member 2	27407
3605	0.0007636	0.00302	0.0021645	29.27	47.16	0.62	A_51_P122740	Info	ref	Slc37a3	solute carrier family 37 (glycerol-3-phosphate transporter), member 3	72144
3811	0.0009493	0.00355	0.0021645	184.31	296.09	0.62	A_51_P350214	Info	ref	Amz2	archaelysin family metallopeptidase 2	13929
292	5e-07	2.41e-05	0.0021645	49911.8	82358.6	0.61	A_55_P1954755	Info		A_55_P1954755
1531	4.02e-05	0.000374	0.0021645	10.19	16.83	0.61	A_55_P2123466	Info	ref	Kpna3	karyopherin (importin) alpha 3	16648
1810	7.02e-05	0.000552	0.0021645	267.58	437.18	0.61	A_51_P509211	Info	ref	Rnf34	ring finger protein 34	80751
2013	9.85e-05	0.000697	0.0021645	30.58	49.84	0.61	A_52_P391081	Info	ref	Hinfp	histone H4 transcription factor	102423
2224	0.0001394	0.000892	0.0021645	185.09	304.34	0.61	A_55_P2117043	Info	ref	Mtmr1	myotubularin related protein 1	53332	Fructose and mannose metabolism
3058	0.0004118	0.00192	0.0021645	85.51	139.92	0.61	A_55_P2109712	Info	ref	Csnk1g2	casein kinase 1, gamma 2	103236	Hedgehog signaling pathway
3203	0.000488	0.00217	0.0021645	150.74	248.31	0.61	A_55_P2089288	Info	ens	ENSMUST00000096639
3260	0.0005201	0.00227	0.0021645	1140.4	1856.46	0.61	A_51_P226053	Info	ref	Sra1	steroid receptor RNA activator 1	24068
3703	0.0008374	0.00322	0.004329	550.5	909.34	0.61	A_51_P195100	Info	ref	Vps4b	vacuolar protein sorting 4b (yeast)	20479	Endocytosis
1769	6.52e-05	0.000525	0.0021645	834.48	1401.03	0.6	A_55_P1959600	Info	ref	Tmem222	transmembrane protein 222	52174
2145	0.0001235	0.000819	0.0021645	4206.58	6995.44	0.6	A_55_P1982096	Info	ref	Drap1	Dr1 associated protein 1 (negative cofactor 2 alpha)	66556
2732	0.0002726	0.00142	0.0021645	210.9	354.36	0.6	A_51_P436483	Info	ref	Kin	antigenic determinant of rec-A protein	16588
3144	0.0004584	0.00208	0.004329	158.5	264.97	0.6	A_52_P112591	Info	ens	ENSMUST00000103740
3201	0.0004865	0.00216	0.0064935	430.55	721.92	0.6	A_51_P459368	Info	ref	Appbp2	amyloid beta precursor protein (cytoplasmic tail) binding protein 2	66884
3450	0.0006426	0.00265	0.004329	79.19	132.3	0.6	A_52_P552547	Info	ref	1110054M08Rik	RIKEN cDNA 1110054M08 gene	68841
3458	0.000649	0.00267	0.0021645	26.21	43.49	0.6	A_52_P442852	Info	ref	Kbtbd7	kelch repeat and BTB (POZ) domain containing 7	211255
3494	0.0006789	0.00277	0.0021645	225.72	375.64	0.6	A_51_P155196	Info	ref	Abtb2	ankyrin repeat and BTB (POZ) domain containing 2	99382
3800	0.0009345	0.0035	0.0021645	1579.69	2631.05	0.6	A_55_P2157872	Info	ref	Srsf5	serine/arginine-rich splicing factor 5	20384	Spliceosome
1598	4.52e-05	0.000403	0.0021645	115.27	194.69	0.59	A_51_P353856	Info	ref	Ubac2	ubiquitin associated domain containing 2	68889
1609	4.64e-05	0.00041	0.0021645	590.1	1002.49	0.59	A_52_P275408	Info	ref	Ppp4c	protein phosphatase 4, catalytic subunit	56420
1639	4.96e-05	0.000431	0.0021645	270.37	460.24	0.59	A_55_P2142863	Info	ref	Parp9	poly (ADP-ribose) polymerase family, member 9	80285
1770	6.54e-05	0.000526	0.0021645	554.26	945.6	0.59	A_55_P2163009	Info	ref	Mapkapk5	MAP kinase-activated protein kinase 5	17165	MAPKinase Signaling Pathway, p38 MAPK Signaling Pathway , MAPK signaling pathway
2016	9.88e-05	0.000698	0.0021645	10.82	18.46	0.59	A_55_P2186205	Info	ref	Trappc2	trafficking protein particle complex 2	66226
2147	0.0001235	0.000819	0.0021645	567.36	964.3	0.59	A_55_P2075359	Info	ref	Gm8994	predicted gene 8994	668137
2162	0.0001258	0.000829	0.0021645	140167	237333	0.59	A_55_P2109486	Info	ref	Milr1	mast cell immunoglobulin like receptor 1	380732
2449	0.0001927	0.00112	0.0021645	971.46	1653.59	0.59	A_52_P143477	Info	ref	Tgoln1	trans-golgi network protein	22134
2482	0.000201	0.00115	0.0021645	1532.87	2618.39	0.59	A_51_P235117	Info	ref	Zc3h11a	zinc finger CCCH type containing 11A	70579
2652	0.0002449	0.00132	0.0021645	60485.5	102102	0.59	A_52_P131372	Info	ens	ENSMUST00000181233
2792	0.0002946	0.0015	0.0021645	1432.95	2446.28	0.59	A_55_P1990573	Info	ref	Snrnp70	small nuclear ribonucleoprotein 70 (U1)	20637	Spliceosome
2858	0.00032	0.00159	0.0021645	6647.24	11201.5	0.59	A_52_P182331	Info	ens	ENSMUST00000120435
2859	0.0003205	0.0016	0.0021645	118.2	200.8	0.59	A_51_P151484	Info	ref	Atp1b1	ATPase, Na+/K+ transporting, beta 1 polypeptide	11931	Aldosterone-regulated sodium reabsorption, Bile secretion, Carbohydrate digestion and absorption, Cardiac muscle contraction, Gastric acid secretion, Pancreatic secretion, Protein digestion and absorption, Proximal tubule bicarbonate reclamation, Salivary secretion
2866	0.0003232	0.00161	0.0021645	7106.09	11975.6	0.59	A_55_P2100550	Info	ref	Mtif2	mitochondrial translational initiation factor 2	76784
3075	0.0004197	0.00194	0.0021645	83.66	141.61	0.59	A_51_P221428	Info	ref	Cbx6	chromobox 6	494448
3205	0.0004896	0.00218	0.0021645	160.97	274.5	0.59	A_52_P279425	Info	ref	Cd96	CD96 antigen	84544
3392	0.0005988	0.00251	0.0021645	2264.47	3855.49	0.59	A_52_P186033	Info	ref	Spn	sialophorin	20737	Cell adhesion molecules (CAMs)
3444	0.0006373	0.00264	0.0021645	720.94	1227.9	0.59	A_52_P263518	Info	ref	Gng2	guanine nucleotide binding protein (G protein), gamma 2	14702	Chemokine signaling pathway
3473	0.0006632	0.00272	0.0021645	434.77	741.79	0.59	A_52_P189957	Info	ref	Dbnl	drebrin-like	13169
3551	0.000718	0.00288	0.0021645	314.11	530.84	0.59	A_51_P515496	Info	ref	Rbm17	RNA binding motif protein 17	76938	Spliceosome
3621	0.0007735	0.00304	0.004329	1858.21	3151.79	0.59	A_51_P111259	Info	ref	Cdk2ap2	CDK2-associated protein 2	52004
780	5.3e-06	9.63e-05	0.0021645	1258.75	2174.59	0.58	A_52_P58524	Info	ref	Neu1	neuraminidase 1	18010	Lysosome, Other glycan degradation, Sphingolipid metabolism
889	7.4e-06	0.000118	0.0021645	586.48	1016.75	0.58	A_55_P1955869	Info		A_55_P1955869
1262	2.25e-05	0.000254	0.0021645	71.65	122.97	0.58	A_52_P283802	Info	ref	Tapt1	transmembrane anterior posterior transformation 1	231225
1430	3.3e-05	0.000328	0.0021645	264.48	453.37	0.58	A_55_P1962174	Info	ref	Rab8a	RAB8A, member RAS oncogene family	17274	Rab GTPases Mark Targets In The Endocytotic Machinery, Pancreatic secretion
1644	5.02e-05	0.000435	0.0021645	153.66	264.92	0.58	A_55_P2143209	Info	ref	Axin1	axin 1	12005	Inactivation of Gsk3 by AKT causes accumulation of b-catenin in Alveolar Macrophages, Multi-step Regulation of Transcription by Pitx2, Presenilin action in Notch and Wnt signaling, WNT Signaling Pathway, Basal cell carcinoma, Colorectal cancer, Endometrial cancer, Pathways in cancer, Wnt signaling pathway
1661	5.31e-05	0.000455	0.0021645	228.53	393.34	0.58	A_51_P382121	Info	ref	Ormdl1
1865	7.56e-05	0.000577	0.0021645	1191.51	2061.24	0.58	A_66_P110909	Info	ref	Ppp1r12a	protein phosphatase 1, regulatory (inhibitor) subunit 12A	17931	Focal adhesion, Long-term potentiation, Regulation of actin cytoskeleton, Vascular smooth muscle contraction
2177	0.0001293	0.000845	0.0021645	515.24	887.27	0.58	A_55_P2052892	Info	ref	Xiap	X-linked inhibitor of apoptosis	11798	B Cell Survival Pathway, Caspase Cascade in Apoptosis, HIV-I Nef: negative effector of Fas and TNF, Induction of apoptosis through DR3 and DR4/5 Death Receptors , Role of Mitochondria in Apoptotic Signaling, Apoptosis, Focal adhesion, NOD-like receptor signaling pathway, Pathways in cancer, Small cell lung cancer, Toxoplasmosis, Ubiquitin mediated proteolysis
2460	0.0001955	0.00113	0.0021645	62.74	108.12	0.58	A_51_P308254	Info	ref	Surf2	surfeit gene 2	20931
2863	0.0003218	0.0016	0.0021645	234.57	405.56	0.58	A_52_P151278	Info	ref	Lrch4	leucine-rich repeats and calponin homology (CH) domain containing 4	231798
2864	0.0003219	0.0016	0.0021645	187.48	321.37	0.58	A_51_P521374	Info	ref	Nudt13	nudix (nucleoside diphosphate linked moiety X)-type motif 13	67725
2868	0.0003234	0.00161	0.0021645	438.89	750.56	0.58	A_52_P73369	Info	ref	Hnrnpu	heterogeneous nuclear ribonucleoprotein U	51810	Spliceosome
3026	0.0003977	0.00187	0.0021645	322.62	556.91	0.58	A_51_P486512	Info	ref	Letmd1	LETM1 domain containing 1	68614
3189	0.0004806	0.00215	0.0021645	729.27	1265.61	0.58	A_51_P221625	Info	ref	Stk24	serine/threonine kinase 24	223255
3266	0.0005264	0.0023	0.0021645	645.82	1115.62	0.58	A_55_P2162452	Info	ref	Mpdu1	mannose-P-dolichol utilization defect 1	24070
3372	0.0005855	0.00247	0.0021645	586.19	1010.57	0.58	A_55_P2045916	Info	ens	ENSMUST00000172583
3374	0.0005873	0.00248	0.0021645	112.92	193.57	0.58	A_66_P134412	Info	ref	Mettl25	methyltransferase like 25	216292
3385	0.000596	0.00251	0.004329	54.95	94.69	0.58	A_52_P167511	Info	ens	ENSMUST00000118711
3414	0.0006181	0.00258	0.004329	304.5	523.39	0.58	A_51_P157297	Info	ens	ENSMUST00000106524
3486	0.0006733	0.00275	0.0021645	516.77	895.63	0.58	A_51_P183995	Info	ref	Paf1	Paf1, RNA polymerase II associated factor, homolog (S. cerevisiae)	54624
3500	0.0006822	0.00278	0.0021645	16.84	29.22	0.58	A_51_P120615	Info	ref	Rabl3	RAB, member RAS oncogene family-like 3	67657
3512	0.0006927	0.00281	0.0021645	238.35	413.95	0.58	A_51_P196895	Info	ref	Ist1	increased sodium tolerance 1 homolog (yeast)	71955
3658	0.0008051	0.00313	0.004329	52.19	90.46	0.58	A_55_P1963585	Info	ref	Mbd5	methyl-CpG binding domain protein 5	109241
3798	0.0009318	0.00349	0.0021645	76.16	131.75	0.58	A_55_P2018944	Info	ref	Snx27	sorting nexin family member 27	76742
3848	0.0009959	0.00369	0.0021645	845.24	1449.8	0.58	A_55_P2037712	Info	ref	Smc4	structural maintenance of chromosomes 4	70099
1245	2.15e-05	0.000246	0.0021645	1255.69	2198.15	0.57	A_51_P173961	Info	ref	Pdrg1	p53 and DNA damage regulated 1	68559
1379	2.91e-05	0.000301	0.0021645	318	553.73	0.57	A_51_P475249	Info	ref	Rnf44	ring finger protein 44	105239
1927	8.42e-05	0.000622	0.0021645	13589.5	23731.1	0.57	A_55_P2071326	Info	ref	Rpl36	ribosomal protein L36	54217	Ribosome
1947	8.76e-05	0.000641	0.0021645	12791.5	22618.2	0.57	A_55_P2136385	Info	ref	Rps3a1	ribosomal protein S3A1	20091
2091	0.0001148	0.000782	0.0021645	11886.4	20752.2	0.57	A_55_P2070352	Info	ref	Csf3r	colony stimulating factor 3 receptor (granulocyte)	12986	Cytokine-cytokine receptor interaction, Hematopoietic cell lineage, Jak-STAT signaling pathway, Pathways in cancer
2377	0.000173	0.00104	0.0021645	21428.5	37675.2	0.57	A_55_P1976984	Info	ens	ENSMUST00000136893
2445	0.0001917	0.00112	0.0021645	288.84	510.05	0.57	A_66_P124139	Info	ref	Ikzf1	IKAROS family zinc finger 1	22778
2562	0.0002206	0.00123	0.0021645	609.24	1067.01	0.57	A_51_P164495	Info	ref	Dda1	DET1 and DDB1 associated 1	66498
2569	0.0002216	0.00123	0.0021645	34.99	61.15	0.57	A_55_P2019463	Info	ref	Tnks1bp1	tankyrase 1 binding protein 1	228140
2585	0.0002252	0.00124	0.004329	626.67	1095.92	0.57	A_55_P2048011	Info	ref	Larp4b	La ribonucleoprotein domain family, member 4B	217980
2781	0.0002889	0.00148	0.0021645	3966.17	7000.24	0.57	A_55_P1966998	Info	ref	Arhgdib	Rho, GDP dissociation inhibitor (GDI) beta	11857	Caspase Cascade in Apoptosis, D4-GDI Signaling Pathway, FAS signaling pathway ( CD95 ), HIV-I Nef: negative effector of Fas and TNF, TNFR1 Signaling Pathway, Neurotrophin signaling pathway, Vasopressin-regulated water reabsorption
2805	0.0002999	0.00152	0.0021645	123.43	217.55	0.57	A_51_P249537	Info	ref	Wdr24	WD repeat domain 24	268933
2862	0.0003216	0.0016	0.0021645	2715.57	4771.62	0.57	A_51_P425048	Info	ref	H2-Q2	histocompatibility 2, Q region locus 2	15013
3182	0.0004768	0.00213	0.0021645	456.76	804.86	0.57	A_52_P644690	Info	ref	Flt3l	FMS-like tyrosine kinase 3 ligand	14256
3246	0.0005092	0.00223	0.0021645	719.48	1263.77	0.57	A_55_P2078765	Info	ref	Kmt2e	lysine (K)-specific methyltransferase 2E	69188
3313	0.0005564	0.00239	0.0021645	5393.1	9389.16	0.57	A_55_P2096283	Info	ens	ENSMUST00000091097
3326	0.0005634	0.00241	0.004329	308.95	545	0.57	A_51_P241074	Info	ref	Map2k1	mitogen-activated protein kinase kinase 1	26395	Angiotensin II mediated activation of JNK Pathway via Pyk2 dependent signaling, BCR Signaling Pathway, Bioactive Peptide Induced Signaling Pathway, Cadmium induces DNA synthesis and proliferation in macrophages, CCR3 signaling in Eosinophils, Ceramide Signaling Pathway, CXCR4 Signaling Pathway, EGF Signaling Pathway, EPO Signaling Pathway, Erk and PI-3 Kinase Are Necessary for Collagen Binding in…
3474	0.0006649	0.00273	0.0021645	325.45	571.36	0.57	A_55_P2121275	Info	ref	Gm4907	predicted gene 4907	236749
3627	0.0007788	0.00306	0.0021645	190.8	336.42	0.57	A_51_P455241	Info	ref	Rrp36	ribosomal RNA processing 36 homolog (S. cerevisiae)	224823
3691	0.0008313	0.00321	0.0021645	101.08	175.83	0.57	A_55_P1980416	Info	ref	Zkscan1	zinc finger with KRAB and SCAN domains 1	74570
3803	0.0009374	0.00351	0.0021645	487.11	851.19	0.57	A_51_P311096	Info	ref	Malsu1	mitochondrial assembly of ribosomal large subunit 1	75593
3835	0.0009777	0.00363	0.004329	1716.89	2989.78	0.57	A_55_P2162592	Info	ref	Lman2	lectin, mannose-binding 2	66890	Protein processing in endoplasmic reticulum
1037	1.17e-05	0.00016	0.0021645	382.68	683.74	0.56	A_55_P2186439	Info	ref	Chtop	chromatin target of PRMT1	66511
1085	1.33e-05	0.000175	0.0021645	98910.1	175752	0.56	A_55_P2053398	Info	ens	ENSMUST00000078451
1322	2.55e-05	0.000275	0.0021645	234.04	421.17	0.56	A_55_P2069083	Info	ref	Galnt12	UDP-N-acetyl-alpha-D-galactosamine:polypeptide N-acetylgalactosaminyltransferase 12	230145	Metabolic pathways, Mucin type O-Glycan biosynthesis
1645	5.03e-05	0.000436	0.0021645	12208.3	21908.9	0.56	A_55_P2139009	Info	nap	NAP113833-1
1856	7.42e-05	0.000569	0.0021645	797.93	1414.24	0.56	A_55_P1968276	Info	ref	Tomm22	translocase of outer mitochondrial membrane 22 homolog (yeast)	223696
1971	9.1e-05	0.000658	0.0021645	156.38	281.01	0.56	A_55_P2135027	Info		A_55_P2135027
1996	9.52e-05	0.000679	0.0021645	30.65	54.36	0.56	A_55_P2435504	Info	ref	Cep295	centrosomal protein 295	319675
2019	9.96e-05	0.000702	0.0021645	31.64	56.93	0.56	A_55_P2098335	Info	ref	Map2k4	mitogen-activated protein kinase kinase 4	26398	Angiotensin II mediated activation of JNK Pathway via Pyk2 dependent signaling, Ceramide Signaling Pathway, EGF Signaling Pathway, FAS signaling pathway ( CD95 ), Fc Epsilon Receptor I Signaling in Mast Cells, Inhibition of Cellular Proliferation by Gleevec, Keratinocyte Differentiation, Links between Pyk2 and Map Kinases, MAPKinase Signaling Pathway, p38 MAPK Signaling Pathway , PDGF Signaling P…
2187	0.0001306	0.000851	0.0021645	637.9	1135.07	0.56	A_51_P222590	Info	ref	Arf6	ADP-ribosylation factor 6	11845	Endocytosis, Fc gamma R-mediated phagocytosis
2217	0.0001376	0.000884	0.0021645	76.83	136.11	0.56	A_51_P366024	Info	ref	Ercc3	excision repair cross-complementing rodent repair deficiency, complementation group 3	13872	Nucleotide excision repair
2314	0.0001569	0.000966	0.0021645	15.71	28.05	0.56	A_55_P2080748	Info	ref	BC003965	cDNA sequence BC003965	214489
2317	0.0001581	0.000972	0.0021645	2122.88	3768.01	0.56	A_51_P408471	Info	ref	Cdipt			Glycerophospholipid metabolism, Inositol phosphate metabolism, Metabolic pathways, Phosphatidylinositol signaling system
2357	0.0001672	0.00101	0.004329	583.93	1043.82	0.56	A_55_P2043451	Info		A_55_P2043451
2437	0.0001907	0.00111	0.0021645	183.5	325.04	0.56	A_51_P517094	Info	ref	Sh3gl1	SH3-domain GRB2-like 1	20405	Endocytosis
2611	0.0002317	0.00126	0.0021645	228.38	407.01	0.56	A_55_P2068429	Info	ref	9030624G23Rik	RIKEN cDNA 9030624G23 gene	66808
2702	0.0002632	0.00139	0.0021645	105.36	188.41	0.56	A_66_P133189	Info	ens	ENSMUST00000103271
2727	0.0002714	0.00142	0.0021645	283.87	511.36	0.56	A_51_P349662	Info	ref	Taf5l	TAF5-like RNA polymerase II, p300/CBP-associated factor (PCAF)-associated factor	102162	Basal transcription factors
2828	0.0003115	0.00157	0.0021645	6787.84	12063.1	0.56	A_55_P2077114	Info		A_55_P2077114
2856	0.0003196	0.00159	0.0021645	564.98	1006.29	0.56	A_55_P1970636	Info	ref	Unc45a	unc-45 homolog A (C. elegans)	101869
3129	0.0004467	0.00203	0.0021645	871.01	1566.5	0.56	A_51_P384091	Info	ref	Rad21	RAD21 homolog (S. pombe)	19357	Cell cycle
3165	0.0004673	0.0021	0.0021645	36806.4	65823.8	0.56	A_55_P2093535	Info	ref	Rps8	ribosomal protein S8	20116	Ribosome
3251	0.0005135	0.00225	0.0021645	1507.14	2678.75	0.56	A_52_P338180	Info	ref	Timm13	translocase of inner mitochondrial membrane 13	30055
3258	0.000519	0.00227	0.0021645	249.81	445.24	0.56	A_55_P2050807	Info	ref	Mtg2	mitochondrial ribosome associated GTPase 2	52856
3426	0.0006253	0.0026	0.004329	536.08	962.65	0.56	A_55_P2026794	Info	ref	Unc50	unc-50 homolog (C. elegans)	67387
3556	0.0007207	0.00289	0.0021645	101.08	179.3	0.56	A_51_P151968	Info	ref	Eif2b5	eukaryotic translation initiation factor 2B, subunit 5 epsilon	224045	RNA transport
3578	0.0007417	0.00295	0.0021645	673.08	1208.1	0.56	A_55_P2150633	Info	ref	Gadd45gip1	growth arrest and DNA-damage-inducible, gamma interacting protein 1	102060
3588	0.0007505	0.00298	0.0021645	93.83	166.16	0.56	A_55_P1996329	Info	ref	Kat5	K(lysine) acetyltransferase 5	81601	Multi-step Regulation of Transcription by Pitx2
3684	0.0008239	0.00319	0.0021645	352.66	630.64	0.56	A_51_P177092	Info	ref	Stat4	signal transducer and activator of transcription 4	20849	IL12 and Stat4 Dependent Signaling Pathway in Th1 Development, NO2-dependent IL 12 Pathway in NK cells, Jak-STAT signaling pathway
3733	0.0008631	0.00329	0.004329	13.82	24.53	0.56	A_55_P2429432	Info	ref	2610301B20Rik	RIKEN cDNA 2610301B20 gene	67157
758	4.8e-06	9.02e-05	0.0021645	198932	364710	0.55	A_55_P1964364	Info	ref	Kctd14
1316	2.54e-05	0.000275	0.0021645	12572.5	23062.4	0.55	A_55_P2039439	Info	ref	Ppp1ca	protein phosphatase 1, catalytic subunit, alpha isoform	19045	Focal adhesion, Insulin signaling pathway, Long-term potentiation, Oocyte meiosis, Regulation of actin cytoskeleton, Vascular smooth muscle contraction
1353	2.78e-05	0.000293	0.0021645	38777.8	70416.9	0.55	A_52_P470956	Info	ens	ENSMUST00000091052
1663	5.33e-05	0.000456	0.0021645	49.49	90.6	0.55	A_55_P2055869	Info	ref	Dvl2	dishevelled 2, dsh homolog (Drosophila)	13543	Basal cell carcinoma, Melanogenesis, Notch signaling pathway, Pathways in cancer, Wnt signaling pathway
1948	8.8e-05	0.000643	0.0021645	3295.52	6009.5	0.55	A_55_P1979356	Info	ref	Morf4l1	mortality factor 4 like 1	21761
2141	0.0001226	0.000816	0.0021645	60.07	109.33	0.55	A_51_P199624	Info	ref	Sfswap	splicing factor, suppressor of white-apricot homolog (Drosophila)	231769
2160	0.0001257	0.000829	0.0021645	19717.3	35737.1	0.55	A_55_P1958102	Info		A_55_P1958102
2201	0.0001329	0.00086	0.0021645	142.41	259.55	0.55	A_51_P304527	Info	ref	Cluap1	clusterin associated protein 1	76779
2203	0.0001334	0.000862	0.0021645	1553.64	2826.33	0.55	A_55_P2072661	Info	ref	Prex1	phosphatidylinositol-3,4,5-trisphosphate-dependent Rac exchange factor 1	277360	Chemokine signaling pathway
2262	0.0001455	0.000916	0.0021645	24.44	44.28	0.55	A_55_P2010936	Info	ref	Fbxo17	F-box protein 17	50760
2301	0.0001541	0.000954	0.0021645	1003.3	1818.73	0.55	A_55_P2111459	Info	ref	Trpv2	transient receptor potential cation channel, subfamily V, member 2	22368
2323	0.0001593	0.000977	0.0021645	870.93	1594.64	0.55	A_66_P111430	Info	ref	2410006H16Rik	RIKEN cDNA 2410006H16 gene	69221
2362	0.0001697	0.00102	0.0021645	11.89	21.72	0.55	A_55_P2347529	Info	ref	3010003L21Rik
2397	0.0001794	0.00107	0.0021645	65.97	119.14	0.55	A_51_P500082	Info	ref	Gm14446	predicted gene 14446	667373
2427	0.0001877	0.0011	0.0021645	1646.89	3008.65	0.55	A_51_P507942	Info	ref	Atp13a2	ATPase type 13A2	74772
2464	0.0001969	0.00114	0.0021645	10.55	19.2	0.55	A_52_P364232	Info	ref	Pik3c2a	phosphatidylinositol 3-kinase, C2 domain containing, alpha polypeptide	18704	Inositol phosphate metabolism, Metabolic pathways, Phosphatidylinositol signaling system
2560	0.0002203	0.00123	0.0021645	821.93	1498.74	0.55	A_55_P2036559	Info	ref	Fbxl12os	F-box and leucine-rich repeat protein 12, opposite strand	66662
2822	0.0003086	0.00156	0.0021645	40.41	73.98	0.55	A_51_P482425	Info	ref	Lins	lines homolog (Drosophila)	72635
2916	0.0003455	0.00169	0.0021645	879.83	1594.49	0.55	A_51_P354572	Info	ref	Rab35	RAB35, member RAS oncogene family	77407
3025	0.0003966	0.00187	0.0021645	826.44	1494.24	0.55	A_55_P1967720	Info	ref	Polr2i	polymerase (RNA) II (DNA directed) polypeptide I	69920	Huntington's disease, Metabolic pathways, Purine metabolism, Pyrimidine metabolism, RNA polymerase
3140	0.0004552	0.00206	0.0021645	18.43	33.61	0.55	A_55_P2097560	Info		A_55_P2097560
3184	0.0004786	0.00214	0.0021645	506.81	921.89	0.55	A_52_P471395	Info	ref	Ifngr2	interferon gamma receptor 2	15980	IFN gamma signaling pathway , Selective expression of chemokine receptors during T-cell polarization, Th1/Th2 Differentiation, Chagas disease (American trypanosomiasis), Cytokine-cytokine receptor interaction, Jak-STAT signaling pathway, Leishmaniasis, Natural killer cell mediated cytotoxicity, Osteoclast differentiation, Toxoplasmosis
3212	0.0004911	0.00218	0.0021645	161.16	295.48	0.55	A_52_P245766	Info	ens	ENSMUST00000121815
3247	0.000512	0.00225	0.0021645	294.24	535.07	0.55	A_55_P2016034	Info	ref	Nlrc5	NLR family, CARD domain containing 5	434341
3285	0.0005363	0.00232	0.004329	108.14	196.07	0.55	A_51_P244504	Info	ref	Oraov1	oral cancer overexpressed 1	72284
3339	0.0005688	0.00243	0.004329	254.68	461.82	0.55	A_51_P233788	Info	ref	Dmap1	DNA methyltransferase 1-associated protein 1	66233
3387	0.0005964	0.00251	0.004329	145.71	263.99	0.55	A_51_P421734	Info	ref	Slc12a7	solute carrier family 12, member 7	20499	Collecting duct acid secretion
3553	0.0007185	0.00288	0.0021645	44.5	80.84	0.55	A_51_P259318	Info	ref	Fbrs	fibrosin	14123
3576	0.0007384	0.00294	0.0021645	1171.75	2117.92	0.55	A_55_P2151951	Info		A_55_P2151951
3655	0.0007999	0.00312	0.0021645	22.82	41.78	0.55	A_52_P219913	Info	ref	Cdan1	congenital dyserythropoietic anemia, type I (human)	68968
3744	0.0008786	0.00334	0.004329	608.38	1108.55	0.55	A_52_P93933	Info	ref	Mcl1	myeloid cell leukemia sequence 1	17210
3774	0.0009159	0.00346	0.0064935	903.62	1635.07	0.55	A_55_P2148744	Info		A_55_P2148744
3808	0.0009446	0.00353	0.004329	156.76	284.41	0.55	A_55_P2005753	Info	ref	Manbal	mannosidase, beta A, lysosomal-like	69161
635	3.1e-06	6.9e-05	0.0021645	118.9	219.92	0.54	A_52_P92557	Info	ref	Kdm2a	lysine (K)-specific demethylase 2A	225876
997	1.02e-05	0.000145	0.0021645	121.92	224.13	0.54	A_55_P2016708	Info	ref	Msl1	male-specific lethal 1 homolog (Drosophila)	74026
1122	1.52e-05	0.000193	0.0021645	4021.04	7378.58	0.54	A_55_P2127139	Info	ref	Hist1h3d	histone cluster 1, H3d	319149	Systemic lupus erythematosus
1252	2.19e-05	0.000249	0.0021645	440.96	820.74	0.54	A_51_P351238	Info	ref	Plgrkt	plasminogen receptor, C-terminal lysine transmembrane protein	67759
1492	3.71e-05	0.000354	0.0021645	447.44	832.11	0.54	A_55_P2034705	Info	ref	Nmi			IL-2 Receptor Beta Chain in T cell Activation, IL-7 Signal Transduction
1726	5.97e-05	0.000492	0.0021645	362.36	665.1	0.54	A_55_P2089477	Info	ref	Sypl	synaptophysin-like protein	19027
1984	9.32e-05	0.000669	0.0021645	159.43	296.11	0.54	A_55_P2059650	Info	ref	Atpaf2	ATP synthase mitochondrial F1 complex assembly factor 2	246782
1999	9.54e-05	0.000679	0.0021645	138.61	256.5	0.54	A_51_P298666	Info	ref	Scaf4	SR-related CTD-associated factor 4	224432
2060	0.0001073	0.000742	0.0021645	422.16	786.51	0.54	A_55_P2075996	Info	ref	Cpne1	copine I	266692
2097	0.0001159	0.000787	0.0021645	198.53	368.83	0.54	A_51_P321651	Info	ref	Fam192a	family with sequence similarity 192, member A	102122
2351	0.0001655	0.001	0.0021645	43.19	80	0.54	A_55_P2043662	Info	ref	Zfp607	zinc finger proten 607	545938
2396	0.0001793	0.00107	0.0021645	587.44	1091.41	0.54	A_55_P2034042	Info	ref	Gga3	golgi associated, gamma adaptin ear containing, ARF binding protein 3	260302	Lysosome
2479	0.0002008	0.00115	0.0021645	263.51	491.7	0.54	A_51_P492482	Info	ref	Cstf2t	cleavage stimulation factor, 3' pre-RNA subunit 2, tau	83410	mRNA surveillance pathway
2518	0.0002111	0.00119	0.0021645	671.24	1240	0.54	A_52_P541833	Info	ref	Vps37b	vacuolar protein sorting 37B (yeast)	330192	Endocytosis
2723	0.0002704	0.00141	0.0021645	23228.8	43031.9	0.54	A_55_P1996613	Info		A_55_P1996613
2893	0.0003351	0.00165	0.004329	26.98	50.21	0.54	A_55_P1965308	Info	ref	Ccdc66	coiled-coil domain containing 66	320234
2940	0.0003554	0.00172	0.0021645	295.37	546.82	0.54	A_55_P2155942	Info	ref	Ezh1	enhancer of zeste homolog 1 (Drosophila)	14055	The PRC2 Complex Sets Long-term Gene Silencing Through Modification of Histone Tails
3012	0.0003923	0.00186	0.0021645	375.12	697.97	0.54	A_51_P133582	Info	ref	Cbx4	chromobox 4	12418	The PRC2 Complex Sets Long-term Gene Silencing Through Modification of Histone Tails
3034	0.0004009	0.00188	0.0021645	116.07	216.65	0.54	A_55_P1978023	Info	tc	TC1762773
3166	0.0004676	0.0021	0.004329	129.9	240.81	0.54	A_55_P2011084	Info	ens	ENSMUST00000164410
3242	0.0005074	0.00223	0.0021645	193.19	357.25	0.54	A_52_P67995	Info	ref	Eif4a3	eukaryotic translation initiation factor 4A3	192170	mRNA surveillance pathway, RNA transport, Spliceosome
3282	0.0005345	0.00232	0.0021645	368.86	676.84	0.54	A_51_P234833	Info	ref	Strn4	striatin, calmodulin binding protein 4	97387
3310	0.0005546	0.00239	0.0021645	7712.06	14233.5	0.54	A_55_P2171463	Info	ref	Nptn	neuroplastin	20320
3329	0.0005651	0.00242	0.0021645	1600.65	2987.96	0.54	A_55_P2056285	Info	ref	Sf3b5	splicing factor 3b, subunit 5	66125	Spliceosome
3356	0.0005758	0.00244	0.0021645	309.06	570.47	0.54	A_52_P335609	Info	ref	Idnk	idnK gluconokinase homolog (E. coli)	75731
3438	0.0006295	0.00261	0.0021645	9934.76	18566.6	0.54	A_55_P1987264	Info	ref	Gnb2	guanine nucleotide binding protein (G protein), beta 2	14693	Chemokine signaling pathway
3472	0.0006626	0.00272	0.0021645	1859.91	3438.08	0.54	A_55_P1952127	Info	ref	Psma3	proteasome (prosome, macropain) subunit, alpha type 3	19167	Proteasome
3503	0.0006837	0.00278	0.0021645	104.01	191.62	0.54	A_55_P2105052	Info	ref	Tfb2m	transcription factor B2, mitochondrial	15278
3607	0.0007658	0.00302	0.0021645	448.41	837.22	0.54	A_55_P2025851	Info	ref	Heatr3	HEAT repeat containing 3	234549
3608	0.000766	0.00302	0.0064935	1972.58	3670.56	0.54	A_55_P1975445	Info		A_55_P1975445
3622	0.0007742	0.00304	0.0021645	689.81	1277.71	0.54	A_52_P135873	Info	tc	TC1574886
3657	0.0008047	0.00313	0.0021645	582.37	1085.68	0.54	A_55_P2108486	Info		A_55_P2108486
3677	0.0008203	0.00318	0.0021645	306.62	564.15	0.54	A_55_P1987449	Info	ref	Ep400
3727	0.0008585	0.00328	0.004329	49	90.39	0.54	A_51_P519369	Info	ref	Agtpbp1	ATP/GTP binding protein 1	67269
288	5e-07	2.41e-05	0.0021645	10.39	19.45	0.53	A_55_P2165324	Info	ref	Acsl3	acyl-CoA synthetase long-chain family member 3	74205	Adipocytokine signaling pathway, Fatty acid degradation, Metabolic pathways, Peroxisome, PPAR signaling pathway
612	2.8e-06	6.48e-05	0.0021645	109.36	204.7	0.53	A_55_P2045697	Info	ref	Sirt7	sirtuin 7	209011
626	3e-06	6.8e-05	0.0021645	22442	42344.3	0.53	A_55_P1952690	Info	ref	Rpl12	ribosomal protein L12	269261	Ribosome
979	9.7e-06	0.000141	0.0021645	83.63	158.85	0.53	A_55_P1974189	Info	ref	Ptges	prostaglandin E synthase	64292	Eicosanoid Metabolism, Arachidonic acid metabolism, Metabolic pathways
1304	2.47e-05	0.00027	0.0021645	176787	332896	0.53	A_55_P1954986	Info	ref	Elk1	ELK1, member of ETS oncogene family	13712	Angiotensin II mediated activation of JNK Pathway via Pyk2 dependent signaling, BCR Signaling Pathway, EGF Signaling Pathway, EPO Signaling Pathway, Erk1/Erk2 Mapk Signaling pathway, Fc Epsilon Receptor I Signaling in Mast Cells, fMLP induced chemokine gene expression in HMC-1 cells, IGF-1 Signaling Pathway, IL 2 signaling pathway, IL 6 signaling pathway, Insulin Signaling Pathway, MAPKinase Sign…
1584	4.45e-05	0.0004	0.0021645	543.47	1017.55	0.53	A_55_P2066274	Info		A_55_P2066274
1724	5.96e-05	0.000492	0.0021645	265.86	501.21	0.53	A_55_P2096305	Info	ref	Rc3h1
1728	5.99e-05	0.000494	0.0021645	159.05	300.88	0.53	A_51_P405423	Info	ref	Smcr8	Smith-Magenis syndrome chromosome region, candidate 8 homolog (human)	237782
1799	6.86e-05	0.000543	0.0021645	348.48	658.49	0.53	A_55_P2019113	Info	ref	Apol7b	apolipoprotein L 7b	278679
2125	0.0001201	0.000805	0.0021645	67.9	128.7	0.53	A_52_P439159	Info	ref	Prkrir	protein-kinase, interferon-inducible double stranded RNA dependent inhibitor, repressor of (P58 repressor)	72981
2198	0.0001327	0.00086	0.0021645	787.41	1494.01	0.53	A_55_P2125229	Info	ref	Arhgef2	rho/rac guanine nucleotide exchange factor (GEF) 2	16800	Pathogenic Escherichia coli infection
2213	0.0001356	0.000873	0.0021645	261.92	496.71	0.53	A_51_P118603	Info	ref	Wdr82	WD repeat domain containing 82	77305
2266	0.0001464	0.00092	0.0021645	819.45	1544.98	0.53	A_55_P2174895	Info	ref	Mrpl43	mitochondrial ribosomal protein L43	94067
2282	0.0001503	0.000938	0.0021645	1579.22	2963.61	0.53	A_55_P1990324	Info	ref	Ptprc	protein tyrosine phosphatase, receptor type, C	19264	Activation of Csk by cAMP-dependent Protein Kinase Inhibits Signaling through the T Cell Receptor, B Lymphocyte Cell Surface Molecules, Lck and Fyn tyrosine kinases in initiation of TCR Activation, T Cytotoxic Cell Surface Molecules, T Helper Cell Surface Molecules, Cell adhesion molecules (CAMs), Fc gamma R-mediated phagocytosis, Primary immunodeficiency, T cell receptor signaling pathway
2291	0.0001515	0.000942	0.0021645	448.81	850.24	0.53	A_51_P371119	Info	ref	Cops4	COP9 (constitutive photomorphogenic) homolog, subunit 4 (Arabidopsis thaliana)	26891
2352	0.0001655	0.001	0.0021645	20.37	38.2	0.53	A_51_P460420	Info	ref	Rsf1	remodeling and spacing factor 1	233532
2447	0.0001919	0.00112	0.0021645	105.91	198.7	0.53	A_55_P2086536	Info	ref	Safb2	scaffold attachment factor B2	224902
2452	0.000194	0.00113	0.0021645	336.08	628.82	0.53	A_55_P2082529	Info	ref	Sav1	salvador homolog 1 (Drosophila)	64010
2505	0.0002072	0.00118	0.0021645	2429.31	4626.1	0.53	A_55_P2081223	Info	ref	Sptbn1	spectrin beta, non-erythrocytic 1	20742
2548	0.0002179	0.00122	0.0021645	1067.26	2016.27	0.53	A_51_P153486	Info	ref	Dnajb1	DnaJ (Hsp40) homolog, subfamily B, member 1	81489	Protein processing in endoplasmic reticulum
2595	0.0002271	0.00125	0.0021645	13829.2	26107.1	0.53	A_55_P1955239	Info	ref	Rps6	ribosomal protein S6	20104	Insulin signaling pathway, mTOR signaling pathway, Ribosome
2612	0.0002317	0.00126	0.0021645	250.26	474.87	0.53	A_51_P468762	Info	ref	Alkbh6	alkB, alkylation repair homolog 6 (E. coli)	233065
2637	0.0002404	0.0013	0.0021645	73.73	139.3	0.53	A_55_P1959064	Info	ref	Oas1b	2'-5' oligoadenylate synthetase 1B	23961
2761	0.0002833	0.00146	0.0021645	153.86	291.2	0.53	A_55_P2046101	Info	ref	Xlr4b	X-linked lymphocyte-regulated 4B	27083
2838	0.0003133	0.00157	0.0021645	62.51	118.42	0.53	A_55_P2000304	Info	ref	Terf1	telomeric repeat binding factor 1	21749	Telomeres, Telomerase, Cellular Aging, and Immortality
2897	0.0003367	0.00166	0.0021645	198.51	376.12	0.53	A_55_P2185595	Info	ref	Samd4b	sterile alpha motif domain containing 4B	233033
2966	0.0003671	0.00176	0.0021645	11617.2	21751.5	0.53	A_55_P2081353	Info	ens	ENSMUST00000121487
3041	0.0004042	0.00189	0.0021645	634.65	1189.28	0.53	A_51_P462692	Info	ref	Ptbp1	polypyrimidine tract binding protein 1	19205	Internal Ribosome entry pathway
3062	0.0004154	0.00193	0.0021645	134.23	252.89	0.53	A_66_P107585	Info	ref	Taf2	TAF2 RNA polymerase II, TATA box binding protein (TBP)-associated factor	319944	Basal transcription factors
3147	0.0004603	0.00208	0.0021645	631.86	1192.72	0.53	A_51_P439876	Info	ref	Map4k4	mitogen-activated protein kinase kinase kinase kinase 4	26921	MAPKinase Signaling Pathway, MAPK signaling pathway
3231	0.0005009	0.00221	0.004329	5084.89	9677.94	0.53	A_55_P2030433	Info	ref	Gpi1	glucose phosphate isomerase 1	14751
3240	0.0005071	0.00223	0.0021645	9567.13	17956	0.53	A_55_P1993390	Info	ens	ENSMUST00000118824
3289	0.0005397	0.00234	0.004329	421.9	794.88	0.53	A_51_P365912	Info	ref	Narfl	nuclear prelamin A recognition factor-like	67563
3317	0.000559	0.0024	0.0021645	136.73	259.84	0.53	A_55_P2133225	Info	ref	Mmgt2	membrane magnesium transporter 2	216829
3439	0.0006295	0.00261	0.0021645	91.59	173.69	0.53	A_51_P348280	Info	ref	Il17ra	interleukin 17 receptor A	16172	Cytokine-cytokine receptor interaction
3457	0.0006478	0.00267	0.004329	541.63	1015.05	0.53	A_55_P2025155	Info	tc	TC1781719
3675	0.0008186	0.00317	0.0021645	107.77	202.91	0.53	A_51_P368543	Info	ref	Abhd8	abhydrolase domain containing 8	64296
3705	0.0008381	0.00322	0.0021645	59.33	111.24	0.53	A_52_P84353	Info	ref	Homez	homeodomain leucine zipper-encoding gene	239099
3707	0.0008398	0.00323	0.0021645	11.2	21.09	0.53	A_55_P2032553	Info	AK020436	9430024F10Rik	RIKEN cDNA 9430024F10 gene	77271
3770	0.0009109	0.00344	0.0021645	2480.97	4721.79	0.53	A_55_P2033863	Info	ref	Psmc1	protease (prosome, macropain) 26S subunit, ATPase 1	19179	Proteasome
3795	0.0009275	0.00348	0.0021645	785.63	1484.99	0.53	A_51_P325485	Info	ref	Utp3	UTP3, small subunit (SSU) processome component, homolog (S. cerevisiae)	65961
3797	0.0009291	0.00349	0.0021645	622.94	1170.12	0.53	A_55_P1952537	Info	ref	Rrp7a	ribosomal RNA processing 7 homolog A (S. cerevisiae)	74778	Ribosome biogenesis in eukaryotes
3829	0.0009726	0.00362	0.0064935	49.58	92.85	0.53	A_55_P2437253	Info	ref	Nae1	NEDD8 activating enzyme E1 subunit 1	234664	Alzheimer's disease
694	3.9e-06	8e-05	0.0021645	211.81	408.86	0.52	A_55_P1982578	Info	ref	Kdm3a	lysine (K)-specific demethylase 3A	104263
1063	1.25e-05	0.000167	0.0021645	90.95	174.99	0.52	A_65_P16796	Info	ref	Psd4	pleckstrin and Sec7 domain containing 4	215632	Endocytosis
1257	2.22e-05	0.000252	0.0021645	1164.44	2260.33	0.52	A_55_P1970017	Info	ref	Zer1	zyg-11 related, cell cycle regulator	227693
1347	2.73e-05	0.000288	0.0021645	1163.68	2240.22	0.52	A_55_P1972907	Info	ref	Cab39	calcium binding protein 39	12283	mTOR signaling pathway
1380	2.94e-05	0.000303	0.0021645	346.12	661.16	0.52	A_66_P108567	Info	ref	Xrcc6	X-ray repair complementing defective repair in Chinese hamster cells 6	14375	Telomeres, Telomerase, Cellular Aging, and Immortality, Non-homologous end-joining
1545	4.13e-05	0.000381	0.0021645	79.94	154.56	0.52	A_52_P222967	Info	ref	Adck2	aarF domain containing kinase 2	57869
1626	4.81e-05	0.000421	0.0021645	61.85	119.87	0.52	A_55_P2020743	Info	ref	Abcc10	ATP-binding cassette, sub-family C (CFTR/MRP), member 10	224814	ABC transporters
1674	5.41e-05	0.00046	0.0021645	25.27	48.36	0.52	A_66_P124958	Info	ref	Ccdc47	coiled-coil domain containing 47	67163
1675	5.41e-05	0.00046	0.0021645	69.89	134.06	0.52	A_52_P5213	Info	ref	Chd1l	chromodomain helicase DNA binding protein 1-like	68058
1817	7.06e-05	0.000553	0.0021645	275.54	525.51	0.52	A_51_P291388	Info	U95116	Pafah1b1	platelet-activating factor acetylhydrolase, isoform 1b, subunit 1	18472	Lissencephaly gene (LIS1) in neuronal migration and development, Ether lipid metabolism, Metabolic pathways
1822	7.11e-05	0.000556	0.0021645	457.32	873.01	0.52	A_55_P2053202	Info	ref	Itsn2	intersectin 2	20403
1884	7.85e-05	0.000593	0.0021645	5803.47	11069.3	0.52	A_55_P2060445	Info	ref	Apopt1	apoptogenic, mitochondrial 1	68020
1902	8.07e-05	0.000604	0.0021645	26037	49616.6	0.52	A_55_P2056190	Info	ens	ENSMUST00000119822
2021	9.97e-05	0.000702	0.0021645	94.45	182.73	0.52	A_51_P106952	Info	ref	Rbm26	RNA binding motif protein 26	74213
2170	0.0001279	0.000839	0.0021645	865.02	1665.69	0.52	A_51_P443702	Info	ref	Mrps34	mitochondrial ribosomal protein S34	79044
2206	0.0001338	0.000863	0.0021645	17045.1	33026.8	0.52	A_55_P2157676	Info	ref	Wdr34	WD repeat domain 34	71820
2274	0.0001476	0.000924	0.0021645	134.61	259.37	0.52	A_51_P374772	Info	ref	Arfgef1	ADP-ribosylation factor guanine nucleotide-exchange factor 1(brefeldin A-inhibited)	211673
2476	0.0002004	0.00115	0.0021645	4276.14	8262.84	0.52	A_55_P1984886	Info	ref	Hcst	hematopoietic cell signal transducer	23900	Natural killer cell mediated cytotoxicity
2495	0.0002045	0.00117	0.0021645	223.21	428.42	0.52	A_55_P2091364	Info	ref	Cep164	centrosomal protein 164	214552
2529	0.0002136	0.0012	0.0021645	5717.77	10900.5	0.52	A_51_P377452	Info	ref	Ncf4	neutrophil cytosolic factor 4	17972	Leishmaniasis, Leukocyte transendothelial migration, Osteoclast differentiation, Phagosome
2642	0.0002408	0.0013	0.0021645	380.19	733.96	0.52	A_51_P290601	Info	ref	Znhit2	zinc finger, HIT domain containing 2	29805
2741	0.0002768	0.00144	0.0021645	163.94	314.62	0.52	A_55_P1994074	Info	ref	Mkl1	MKL (megakaryoblastic leukemia)/myocardin-like 1	223701
2834	0.0003127	0.00157	0.0021645	10361.8	19874.3	0.52	A_66_P108692	Info	nap	NAP111292-1
2876	0.0003277	0.00162	0.0021645	241.17	468.1	0.52	A_55_P2072556	Info	ref	Ncoa6	nuclear receptor coactivator 6	56406
2922	0.0003477	0.00169	0.0021645	82.72	158.16	0.52	A_52_P365005	Info	ref	Zbtb22	zinc finger and BTB domain containing 22	81630
2962	0.0003639	0.00175	0.0021645	156.69	299.33	0.52	A_65_P06611	Info	ref	Wtap	Wilms tumour 1-associating protein	60532
2999	0.000386	0.00183	0.0021645	2720.91	5231.51	0.52	A_55_P2041131	Info		A_55_P2041131
3019	0.0003952	0.00186	0.0021645	15.91	30.79	0.52	A_52_P100242	Info	ref	Ftsj2	FtsJ homolog 2 (E. coli)	68017
3123	0.0004442	0.00203	0.0021645	1513.91	2934.22	0.52	A_55_P2151952	Info	ref	Gm6570	predicted gene 6570	625281
3133	0.0004492	0.00204	0.0021645	155.02	297	0.52	A_51_P289414	Info	ref	Spg11	spastic paraplegia 11	214585
3276	0.0005303	0.00231	0.0021645	6359.37	12127.8	0.52	A_55_P2033461	Info	ens	ENSMUST00000182000
3293	0.0005421	0.00234	0.0021645	2593.31	5031.78	0.52	A_55_P2095345	Info	ref	Rara	retinoic acid receptor, alpha	19401	Degradation of the RAR and RXR by the proteasome, Map Kinase Inactivation of SMRT Corepressor, Nuclear receptors coordinate the activities of chromatin remodeling complexes and coactivators to facilitate initiation of transcription in carcinoma cells, Nuclear Receptors in Lipid Metabolism and Toxicity, Regulation of transcriptional activity by PML, Transcription Regulation by Methyltransferase of…
3347	0.0005713	0.00243	0.004329	38.59	74.93	0.52	A_55_P1952788	Info	ens	ENSMUST00000119368
3355	0.0005753	0.00244	0.0021645	123.44	238.72	0.52	A_55_P2077608	Info	ref	Hdac1	histone deacetylase 1	433759	Cell cycle, Chronic myeloid leukemia, Huntington's disease, Notch signaling pathway, Pathways in cancer
3362	0.0005806	0.00246	0.004329	71.64	136.76	0.52	A_51_P215489	Info	ref	Slc37a1	solute carrier family 37 (glycerol-3-phosphate transporter), member 1	224674
3366	0.0005821	0.00246	0.0021645	13323.5	25692.7	0.52	A_51_P357341	Info	ref	Clic1	chloride intracellular channel 1	114584
3371	0.0005853	0.00247	0.0021645	484.24	933.51	0.52	A_55_P1954306	Info	ref	Esrra	estrogen related receptor, alpha	26379	Regulation of PGC-1a
3373	0.0005868	0.00248	0.0021645	61.34	117.23	0.52	A_55_P2034858	Info	ref	Pias4	protein inhibitor of activated STAT 4	59004	Hepatitis C, Jak-STAT signaling pathway, Pathways in cancer, Small cell lung cancer, Ubiquitin mediated proteolysis
3382	0.0005928	0.0025	0.0021645	45.96	89.02	0.52	A_52_P188042	Info	ref	Trat1	T cell receptor associated transmembrane adaptor 1	77647
3412	0.0006178	0.00258	0.0021645	42.64	82.75	0.52	A_51_P151775	Info	ref	Mief1	mitochondrial elongation factor 1	239555
3413	0.0006181	0.00258	0.0021645	143.14	273.49	0.52	A_55_P2171303	Info	ref	Bin3	bridging integrator 3	57784
3652	0.0007987	0.00311	0.004329	602.7	1160.72	0.52	A_51_P301311	Info	ref	Ciz1	CDKN1A interacting zinc finger protein 1	68379
3653	0.0007992	0.00312	0.0021645	264.61	512.59	0.52	A_55_P2060962	Info	ref	Tm2d3	TM2 domain containing 3	68634
3679	0.0008214	0.00318	0.0021645	13615.8	26087.5	0.52	A_51_P318640	Info	ref	Rps3			Ribosome
3768	0.0009085	0.00343	0.004329	81.54	157.45	0.52	A_51_P520106	Info	ref	Adprhl2	ADP-ribosylhydrolase like 2	100206
371	1e-06	3.71e-05	0.0021645	61.9	120.4	0.51	A_55_P1965313	Info	ref	Mctp2	multiple C2 domains, transmembrane 2	244049
422	1.3e-06	4.25e-05	0.0021645	11.04	21.81	0.51	A_52_P423021	Info	ref	Zfp654	zinc finger protein 654	72020
501	1.8e-06	5.04e-05	0.0021645	65.76	127.91	0.51	A_51_P161021	Info	ref	Ifit2	interferon-induced protein with tetratricopeptide repeats 2	15958
1070	1.27e-05	0.000168	0.0021645	4571.42	8917.72	0.51	A_55_P1980548	Info		A_55_P1980548
1452	3.43e-05	0.000336	0.0021645	109.8	215.98	0.51	A_66_P139568	Info	ref	Helz	helicase with zinc finger domain	78455
1566	4.28e-05	0.000389	0.0021645	796.43	1562.86	0.51	A_55_P1994224	Info	ref	Ythdf1	YTH domain family 1	228994
1893	7.94e-05	0.000597	0.0021645	97.41	191.83	0.51	A_55_P1981780	Info	ref	Cul4b	cullin 4B	72584	Nucleotide excision repair, Ubiquitin mediated proteolysis
2007	9.76e-05	0.000692	0.0021645	117.73	229.86	0.51	A_51_P248666	Info	ref	Cd274	CD274 antigen	60533	Cell adhesion molecules (CAMs)
2038	0.000103	0.00072	0.0021645	362.52	717.35	0.51	A_51_P400773	Info	ref	Hdgfrp2	hepatoma-derived growth factor, related protein 2	15193
2094	0.0001156	0.000786	0.0021645	14.62	28.77	0.51	A_66_P122060	Info	ref	4833418N02Rik	RIKEN cDNA 4833418N02 gene	74597
2109	0.0001171	0.000791	0.0021645	1073.94	2106.74	0.51	A_55_P2126489	Info	ref	Atxn7l3b	ataxin 7-like 3B	382423
2149	0.0001238	0.00082	0.0021645	50.78	100.34	0.51	A_55_P2230688	Info	ref	Pigm	phosphatidylinositol glycan anchor biosynthesis, class M	67556	Glycosylphosphatidylinositol(GPI)-anchor biosynthesis, Metabolic pathways
2165	0.0001267	0.000834	0.0021645	894.99	1754.16	0.51	A_55_P2161829	Info	ref	Hmgb1-rs17
2219	0.000138	0.000885	0.0021645	182.72	355.81	0.51	A_51_P141521	Info	ref	Sap130	Sin3A associated protein	269003
2225	0.0001394	0.000892	0.0021645	253.85	497.15	0.51	A_51_P476711	Info	ref	Skiv2l2	superkiller viralicidic activity 2-like 2 (S. cerevisiae)	72198	RNA degradation
2243	0.0001424	0.000904	0.0021645	25.91	50.32	0.51	A_55_P2133187	Info	ens	ENSMUST00000163185
2264	0.0001461	0.000919	0.0021645	3144.77	6137.91	0.51	A_52_P56751	Info	ref	Lcp1	lymphocyte cytosolic protein 1	18826
2376	0.0001729	0.00104	0.0021645	12.65	24.98	0.51	A_51_P169614	Info	ref	Utp15	UTP15, U3 small nucleolar ribonucleoprotein, homolog (yeast)	105372	Ribosome biogenesis in eukaryotes
2387	0.0001764	0.00105	0.004329	364.17	709.55	0.51	A_55_P2115245	Info	ref	Zfyve19	zinc finger, FYVE domain containing 19	72008
2400	0.0001803	0.00107	0.0021645	11.05	21.78	0.51	A_55_P2410325	Info	AK011582	2610028D06Rik	RIKEN cDNA 2610028D06 gene	76359
2473	0.0001996	0.00115	0.0021645	727.45	1435.48	0.51	A_55_P2116853	Info	ref	Brpf1	bromodomain and PHD finger containing, 1	78783
2533	0.0002142	0.0012	0.0021645	192.98	376.72	0.51	A_55_P2090055	Info	ref	Phrf1	PHD and ring finger domains 1	101471
2554	0.0002191	0.00122	0.0021645	73.33	143.77	0.51	A_55_P2095732	Info	ref	Fbrsl1	fibrosin-like 1	381668
2561	0.0002203	0.00123	0.0021645	351.5	691.11	0.51	A_55_P2057792	Info	DV052864	DV052864
2565	0.0002211	0.00123	0.0021645	7077.56	13881.8	0.51	A_66_P119429	Info	nap	NAP111330-1
2590	0.0002259	0.00124	0.0021645	231.57	451.85	0.51	A_55_P2059134	Info	ref	Smarca5	SWI/SNF related, matrix associated, actin dependent regulator of chromatin, subfamily a, member 5	93762
2651	0.0002447	0.00131	0.004329	73.58	144.26	0.51	A_52_P684057	Info	ref	Snupn	snurportin 1	66069	RNA transport
2777	0.0002867	0.00147	0.0021645	39.29	77.58	0.51	A_55_P2359436	Info	AK020890	A930026B05Rik	RIKEN cDNA A930026B05 gene	77956
2796	0.0002963	0.00151	0.0021645	415.2	812.36	0.51	A_52_P29151	Info	ref	Ankrd44	ankyrin repeat domain 44	329154
2832	0.0003122	0.00157	0.0021645	2588.98	5100.14	0.51	A_55_P2076580	Info	ref	Acaa1a	acetyl-Coenzyme A acyltransferase 1A	113868
2870	0.000324	0.00161	0.0021645	1036.04	2020.19	0.51	A_51_P158772	Info	ref	Elof1	elongation factor 1 homolog (ELF1, S. cerevisiae)	66126
2886	0.0003334	0.00165	0.0021645	22.75	45.04	0.51	A_52_P327610	Info	AK047780	Gm9993	predicted gene 9993	791280
2902	0.0003399	0.00167	0.0021645	51.14	101.25	0.51	A_55_P2125006	Info	ref	Gpatch1	G patch domain containing 1	67471
2972	0.0003685	0.00177	0.0021645	123.18	239.51	0.51	A_52_P540470	Info	ref	Zfp407	zinc finger protein 407	240476
3086	0.0004265	0.00197	0.0021645	1353.31	2675.89	0.51	A_55_P2068607	Info	ref	Rnf19b	ring finger protein 19B	75234
3105	0.0004357	0.002	0.0021645	193.9	381.56	0.51	A_51_P373369	Info	ref	Med4	mediator complex subunit 4	67381
3169	0.0004684	0.00211	0.0021645	19.03	37.34	0.51	A_55_P2114789	Info	ref	Gtf2a2			Basal transcription factors
3198	0.0004836	0.00215	0.0021645	158.31	308.7	0.51	A_51_P443443	Info	ref	5830417I10Rik	RIKEN cDNA 5830417I10 gene	100302730
3261	0.0005202	0.00227	0.0021645	599.21	1186.33	0.51	A_55_P2009857	Info	nap	NAP114927-1
3278	0.0005318	0.00231	0.0021645	74.64	147.29	0.51	A_65_P14951	Info	ref	Cblb			Bacterial invasion of epithelial cells, Chronic myeloid leukemia, Endocytosis, ErbB signaling pathway, Insulin signaling pathway, Jak-STAT signaling pathway, Pathways in cancer, T cell receptor signaling pathway, Ubiquitin mediated proteolysis
3331	0.0005662	0.00242	0.0021645	296.07	578.62	0.51	A_55_P2154880	Info	ens	ENSMUST00000117907
3405	0.0006131	0.00256	0.004329	369.71	720.4	0.51	A_55_P2052685	Info	ref	Dguok	deoxyguanosine kinase	27369	Metabolic pathways, Purine metabolism
3497	0.0006806	0.00277	0.004329	13.92	27.07	0.51	A_55_P2263971	Info	AK018221	6330526H18Rik	RIKEN cDNA 6330526H18 gene	76174
3525	0.0006989	0.00282	0.0021645	112.3	219.76	0.51	A_55_P2155062	Info	ref	Naa40	N(alpha)-acetyltransferase 40, NatD catalytic subunit, homolog (S. cerevisiae)	70999
3580	0.0007433	0.00296	0.0021645	573.65	1132.99	0.51	A_51_P315085	Info	ref	Mia3	melanoma inhibitory activity 3	338366
3640	0.0007908	0.00309	0.004329	178.1	350.99	0.51	A_55_P1991516	Info	ref	E4f1	E4F transcription factor 1	13560
3650	0.0007981	0.00311	0.0021645	89.08	175.75	0.51	A_51_P325592	Info	ref	2410004B18Rik	RIKEN cDNA 2410004B18 gene	66421
3672	0.0008164	0.00317	0.0021645	82.81	162.39	0.51	A_51_P393078	Info	ref	Tigd2	tigger transposable element derived 2	68140
3742	0.0008779	0.00334	0.0021645	333.51	655.52	0.51	A_51_P474468	Info	ref	Utp11l	UTP11-like, U3 small nucleolar ribonucleoprotein, (yeast)	67205
3757	0.0008997	0.00341	0.0021645	6736.94	13133.5	0.51	A_55_P2056260	Info	tc	TC1725193
3824	0.0009635	0.00359	0.0021645	60.86	119.81	0.51	A_55_P2203996	Info	ref	Prdm10	PR domain containing 10	382066
3838	0.0009854	0.00366	0.0064935	10276	20257.2	0.51	A_55_P2087374	Info		A_55_P2087374
3839	0.0009861	0.00366	0.0021645	6121.41	11889.1	0.51	A_55_P2149906	Info	nap	NAP114238-1
375	1e-06	3.71e-05	0.0021645	173.31	344.23	0.5	A_55_P1962344	Info	ref	Trim21	tripartite motif-containing 21	20821	Systemic lupus erythematosus
570	2.4e-06	5.94e-05	0.0021645	118.88	239.28	0.5	A_55_P2003246	Info	ref	Asxl2	additional sex combs like 2 (Drosophila)	75302
936	8.4e-06	0.000128	0.0021645	142.35	284.74	0.5	A_55_P1958082	Info	ref	Prpsap2	phosphoribosyl pyrophosphate synthetase-associated protein 2	212627
1162	1.71e-05	0.000209	0.0021645	1286.3	2561.68	0.5	A_55_P2059318	Info	ref	Dgkz			Glycerolipid metabolism, Glycerophospholipid metabolism, Metabolic pathways, Phosphatidylinositol signaling system
1289	2.38e-05	0.000263	0.0021645	188.83	379.98	0.5	A_51_P377948	Info	ref	Gimap9	GTPase, IMAP family member 9	317758
1333	2.62e-05	0.00028	0.0021645	504.01	1008.59	0.5	A_55_P1990755	Info	ref	Ppp3r1	protein phosphatase 3, regulatory subunit B, alpha isoform (calcineurin B, type I)	19058	Alzheimer's disease, Amyotrophic lateral sclerosis (ALS), Apoptosis, Axon guidance, B cell receptor signaling pathway, Calcium signaling pathway, Long-term potentiation, MAPK signaling pathway, Natural killer cell mediated cytotoxicity, Oocyte meiosis, T cell receptor signaling pathway, VEGF signaling pathway, Wnt signaling pathway
1342	2.67e-05	0.000283	0.0021645	220.21	438.61	0.5	A_52_P199633	Info	ref	Trim30d	tripartite motif-containing 30D	209387
1427	3.27e-05	0.000326	0.0021645	6696.97	13488	0.5	A_55_P2002632	Info	ref	Rap1b			Eph Kinases and ephrins support platelet aggregation, Signaling of Hepatocyte Growth Factor Receptor, Chemokine signaling pathway, Focal adhesion, Leukocyte transendothelial migration, Long-term potentiation, MAPK signaling pathway, Neurotrophin signaling pathway, Pancreatic secretion, Renal cell carcinoma
1512	3.84e-05	0.000361	0.0021645	267.32	535.33	0.5	A_55_P2126780	Info	ref	Pgam5	phosphoglycerate mutase family member 5	72542
1569	4.29e-05	0.000389	0.0021645	607.41	1220.64	0.5	A_52_P686136	Info	ref	Prrc2b	proline-rich coiled-coil 2B	227723
1660	5.3e-05	0.000455	0.0021645	187.63	371.9	0.5	A_52_P235479	Info	ref	Usp38	ubiquitin specific peptidase 38	74841
1706	5.76e-05	0.000481	0.0021645	6932.91	13786.8	0.5	A_55_P2125049	Info	ref	Gm11127	predicted gene 11127	100529082
1732	6.01e-05	0.000494	0.0021645	25.24	50.38	0.5	A_51_P139096	Info	ref	1700122O11Rik	RIKEN cDNA 1700122O11 gene	76651
1756	6.4e-05	0.000519	0.0021645	942.67	1893.95	0.5	A_55_P2136501	Info	ref	Midn	midnolin	59090
1897	8e-05	0.000601	0.0021645	20110.8	40224.5	0.5	A_55_P1980831	Info	ref	Arpc2	actin related protein 2/3 complex, subunit 2	76709	Bacterial invasion of epithelial cells, Fc gamma R-mediated phagocytosis, Pathogenic Escherichia coli infection, Regulation of actin cytoskeleton, Shigellosis
1981	9.24e-05	0.000664	0.0021645	1393.92	2787.23	0.5	A_51_P279127	Info	ref	Fam173a	family with sequence similarity 173, member A	214917
1989	9.42e-05	0.000674	0.0021645	1229.45	2464.69	0.5	A_52_P367060	Info	ref	Atxn2l	ataxin 2-like	233871
2020	9.96e-05	0.000702	0.0021645	1092.76	2184.35	0.5	A_51_P167263	Info	ref	Cd5	CD5 antigen	12507	Hematopoietic cell lineage
2027	0.0001008	0.000708	0.0021645	1191.13	2369.57	0.5	A_55_P2144666	Info	ref	Prpsap1	phosphoribosyl pyrophosphate synthetase-associated protein 1	67763
2039	0.0001032	0.000721	0.0021645	21.58	43.02	0.5	A_52_P6798	Info	ref	Rbm22	RNA binding motif protein 22	66810	Spliceosome
2189	0.0001308	0.000851	0.0021645	1356.04	2699.5	0.5	A_55_P2059110	Info	ref	Skap1	src family associated phosphoprotein 1	78473
2208	0.0001345	0.000868	0.0021645	191.6	379.77	0.5	A_55_P1975832	Info	ref	1810009N02Rik	RIKEN cDNA 1810009N02 gene	69099
2276	0.0001486	0.00093	0.004329	12.06	24.3	0.5	A_51_P193863	Info	ref	Gtf3c4	general transcription factor IIIC, polypeptide 4	269252
2334	0.0001619	0.000988	0.0021645	79.69	158.67	0.5	A_55_P2120466	Info	ref	Snx11	sorting nexin 11	74479
2378	0.0001735	0.00104	0.0021645	451.4	895.83	0.5	A_55_P2140328	Info		A_55_P2140328
2451	0.0001931	0.00112	0.0021645	1816.34	3602.76	0.5	A_51_P396854	Info	ref	Timm10b	translocase of inner mitochondrial membrane 10B	14356
2490	0.0002031	0.00116	0.0021645	57.08	115.29	0.5	A_52_P81630	Info	ref	2810001G20Rik	RIKEN cDNA 2810001G20 gene	66456
2714	0.0002679	0.00141	0.0021645	368.34	736.05	0.5	A_51_P506312	Info	ref	Cdkn2aipnl	CDKN2A interacting protein N-terminal like	52626
2724	0.0002705	0.00141	0.0021645	48.7	97.86	0.5	A_55_P2122718	Info	ref	Gpr19	G protein-coupled receptor 19	14760
2818	0.000307	0.00155	0.0021645	13.71	27.24	0.5	A_55_P2147397	Info	ref	Nt5dc1	5'-nucleotidase domain containing 1	319638
2857	0.0003196	0.00159	0.0021645	12823.3	25662.8	0.5	A_55_P2147291	Info	ens	ENSMUST00000117559
2871	0.0003252	0.00161	0.0021645	114.58	227.86	0.5	A_55_P1963645	Info	ens	ENSMUST00000181079
2906	0.0003415	0.00167	0.004329	10.67	21.16	0.5	A_55_P2069974	Info	ref	Kctd1	potassium channel tetramerisation domain containing 1	106931
2910	0.0003443	0.00169	0.0021645	234.35	464.52	0.5	A_52_P95910	Info	ref	Ugcg	UDP-glucose ceramide glucosyltransferase	22234	Metabolic pathways, Sphingolipid metabolism
2914	0.0003454	0.00169	0.0021645	513.17	1034.73	0.5	A_51_P116027	Info	ref	Med27	mediator complex subunit 27	68975
3054	0.0004104	0.00191	0.0021645	349.55	703.52	0.5	A_55_P2151082	Info		A_55_P2151082
3167	0.000468	0.0021	0.004329	371.38	740.06	0.5	A_51_P295420	Info	ref	Zc3h7a	zinc finger CCCH type containing 7 A	106205
3175	0.0004735	0.00212	0.0021645	924.09	1847.06	0.5	A_52_P346458	Info	ref	Tollip	toll interacting protein	54473	Toll-like receptor signaling pathway
3216	0.000493	0.00218	0.0021645	13.59	27.09	0.5	A_55_P2037236	Info	ens	ENSMUST00000162923
3301	0.000547	0.00236	0.0021645	222.45	442.05	0.5	A_55_P1978740	Info	ref	Rpgrip1	retinitis pigmentosa GTPase regulator interacting protein 1	77945
3480	0.0006681	0.00273	0.0021645	44.19	88.25	0.5	A_52_P663742	Info	ref	Ganc	glucosidase, alpha; neutral C	76051	Galactose metabolism, Metabolic pathways, Starch and sucrose metabolism
3489	0.0006756	0.00276	0.0021645	117.61	237.55	0.5	A_66_P122173	Info	ref	Mkl2	MKL/myocardin-like 2	239719
3511	0.000691	0.0028	0.0021645	31.7	63.15	0.5	A_52_P123738	Info	ref	Rnf41	ring finger protein 41	67588	Neuroregulin receptor degredation protein-1 Controls ErbB3 receptor recycling, Endocytosis
3527	0.0007005	0.00283	0.0021645	11.91	23.83	0.5	A_51_P423509	Info	ref	2310003H01Rik	RIKEN cDNA 2310003H01 gene	71885
3591	0.0007513	0.00298	0.0021645	982.3	1951.55	0.5	A_51_P229816	Info	ref	Eif2b2	eukaryotic translation initiation factor 2B, subunit 2 beta	217715	RNA transport
3602	0.000762	0.00301	0.0021645	36.61	73.54	0.5	A_55_P2187206	Info		A_55_P2187206
3625	0.000778	0.00306	0.004329	30.19	59.99	0.5	A_52_P140497	Info	ens	ENSMUST00000112512
3644	0.0007934	0.0031	0.0021645	3061.57	6066.38	0.5	A_55_P2029642	Info	ens	ENSMUST00000121488
3651	0.0007985	0.00311	0.004329	109.52	218.14	0.5	A_66_P115323	Info	ref	Cirh1a	cirrhosis, autosomal recessive 1A (human)	21771	Ribosome biogenesis in eukaryotes
3660	0.0008054	0.00313	0.0021645	255.97	512.78	0.5	A_52_P511381	Info	ref	Tesk1	testis specific protein kinase 1	21754
3670	0.0008122	0.00315	0.004329	50.15	99.64	0.5	A_51_P170641	Info	ref	Dcaf4	DDB1 and CUL4 associated factor 4	73828
3712	0.0008452	0.00324	0.0064935	40.1	79.98	0.5	A_55_P2105286	Info	ref	Lrrc56	leucine rich repeat containing 56	70552
3716	0.0008472	0.00325	0.0064935	640.47	1276.22	0.5	A_51_P394190	Info	ref	Lmo4	LIM domain only 4	16911
3734	0.0008654	0.0033	0.0021645	992.52	1997.32	0.5	A_55_P1979605	Info	ref	Eif3m	eukaryotic translation initiation factor 3, subunit M	98221
3806	0.000943	0.00353	0.0021645	404.42	805.64	0.5	A_55_P2052166	Info	ref	Akap13
357	8e-07	3.17e-05	0.0021645	10495.7	21639.3	0.49	A_55_P2064901	Info		A_55_P2064901
526	2e-06	5.42e-05	0.0021645	52.55	106.73	0.49	A_55_P2037294	Info	AK011106	AK011106
1057	1.23e-05	0.000165	0.0021645	138.7	282.56	0.49	A_55_P2002117	Info	ref	Kbtbd4	kelch repeat and BTB (POZ) domain containing 4	67136
1087	1.35e-05	0.000177	0.0021645	65.4	132.39	0.49	A_51_P297586	Info	ref	Birc6	baculoviral IAP repeat-containing 6	12211	Ubiquitin mediated proteolysis
1232	2.07e-05	0.000239	0.0021645	11.29	23.18	0.49	A_66_P132787	Info	ens	ENSMUST00000103277
1238	2.11e-05	0.000243	0.0021645	470.03	962.62	0.49	A_51_P283708	Info	ref	Msh2	mutS homolog 2 (E. coli)	17685	Colorectal cancer, Mismatch repair, Pathways in cancer
1275	2.3e-05	0.000257	0.0021645	431.47	884.74	0.49	A_55_P1981040	Info	ref	Ddx6	DEAD (Asp-Glu-Ala-Asp) box polypeptide 6	13209	RNA degradation
1395	3.08e-05	0.000314	0.0021645	259.72	531.29	0.49	A_51_P384754	Info	ref	Ldb1	LIM domain binding 1	16825	Multi-step Regulation of Transcription by Pitx2
1509	3.83e-05	0.000361	0.0021645	12.53	25.37	0.49	A_55_P1999556	Info	ref	Ccdc62	coiled-coil domain containing 62	208908
1524	3.97e-05	0.000371	0.0021645	59.25	120.75	0.49	A_55_P2062133	Info	ref	Etv3	ets variant 3	27049	METS affect on Macrophage Differentiation
1559	4.25e-05	0.000388	0.0021645	474.48	966.53	0.49	A_51_P222467	Info	ref	Abcg1	ATP-binding cassette, sub-family G (WHITE), member 1	11307	Nuclear Receptors in Lipid Metabolism and Toxicity, ABC transporters
1670	5.4e-05	0.00046	0.0021645	6941.78	14141.3	0.49	A_55_P2026156	Info	ens	ENSMUST00000071515
1714	5.82e-05	0.000484	0.0021645	627.03	1281.42	0.49	A_55_P1960941	Info	ref	Wac	WW domain containing adaptor with coiled-coil	225131
1785	6.73e-05	0.000537	0.0021645	1833.12	3758.71	0.49	A_55_P2183808	Info	ens	ENSMUST00000117490
1804	6.9e-05	0.000545	0.0021645	780.22	1591.38	0.49	A_52_P194805	Info	ref	Zfp706	zinc finger protein 706	68036
1833	7.21e-05	0.00056	0.0021645	9243.51	18675.9	0.49	A_55_P1960813	Info	ens	ENSMUST00000118301
1970	9.1e-05	0.000658	0.0021645	40.02	81.26	0.49	A_55_P2449750	Info	ref	1700047I17Rik2	RIKEN cDNA 1700047I17 gene 2	100101807
2043	0.0001039	0.000724	0.0021645	58416.5	120053	0.49	A_55_P2022263	Info	ens	ENSMUST00000118083
2116	0.0001185	0.000798	0.0021645	102.88	208.14	0.49	A_51_P428578	Info	ref	Fam134b	family with sequence similarity 134, member B	66270
2169	0.0001275	0.000837	0.0021645	1442.6	2967.68	0.49	A_51_P240864	Info	ref	Sppl3	signal peptide peptidase 3	74585
2234	0.0001412	0.0009	0.0021645	183.79	375.52	0.49	A_55_P2011440	Info	ref	Ralgapb	Ral GTPase activating protein, beta subunit (non-catalytic)	228850
2247	0.000143	0.000906	0.0021645	886.94	1816.86	0.49	A_55_P2003951	Info	ref	Tmem192	transmembrane protein 192	73067
2422	0.000187	0.0011	0.004329	945.72	1933.95	0.49	A_55_P2005190	Info	ref	Herc4	hect domain and RLD 4	67345	Ubiquitin mediated proteolysis
2456	0.0001948	0.00113	0.0021645	37.76	77.81	0.49	A_55_P2123716	Info	ref	Tug1	taurine upregulated gene 1	544752
2519	0.0002117	0.0012	0.004329	116.86	236.58	0.49	A_55_P1984635	Info	ref	Parp4	poly (ADP-ribose) polymerase family, member 4	328417	Base excision repair
2553	0.0002188	0.00122	0.0021645	113.52	233.31	0.49	A_51_P407999	Info	ref	1500011B03Rik	RIKEN cDNA 1500011B03 gene	66236
2577	0.0002229	0.00123	0.0021645	166.57	339.48	0.49	A_55_P2028345	Info	ref	Ccser2	coiled-coil serine rich 2	72972
2648	0.0002436	0.00131	0.0021645	334.7	686.52	0.49	A_51_P286142	Info	ref	Znrd1	zinc ribbon domain containing, 1	66136	Metabolic pathways, Purine metabolism, Pyrimidine metabolism, RNA polymerase
2668	0.0002518	0.00134	0.0021645	66.9	137.5	0.49	A_52_P429364	Info	ref	Ccdc69	coiled-coil domain containing 69	52570
2710	0.0002661	0.0014	0.0021645	118.1	239.75	0.49	A_51_P151254	Info	ref	Slc35b3	solute carrier family 35, member B3	108652
2743	0.0002774	0.00144	0.0021645	4408.34	8921.14	0.49	A_52_P9437	Info	ref	Psmb3	proteasome (prosome, macropain) subunit, beta type 3	26446	Proteasome
2747	0.0002785	0.00144	0.0021645	83.35	168.87	0.49	A_52_P16563	Info	ref	Lsm14b	LSM14 homolog B (SCD6, S. cerevisiae)	241846
2804	0.0002996	0.00152	0.0021645	24.52	50.2	0.49	A_51_P245393	Info	ref	L3mbtl2	l(3)mbt-like 2 (Drosophila)	214669
2853	0.0003192	0.00159	0.0021645	43.25	87.6	0.49	A_55_P2032363	Info	ref	Tomm40l	translocase of outer mitochondrial membrane 40 homolog-like (yeast)	641376	Amyotrophic lateral sclerosis (ALS)
2909	0.0003436	0.00168	0.0021645	83.08	169.12	0.49	A_51_P127756	Info	ref	Ddx20	DEAD (Asp-Glu-Ala-Asp) box polypeptide 20	53975	METS affect on Macrophage Differentiation, RNA transport
3098	0.0004319	0.00199	0.0021645	50.82	103.08	0.49	A_51_P174434	Info	ref	Cenpj	centromere protein J	219103
3103	0.0004349	0.002	0.0021645	1861.02	3812.27	0.49	A_51_P399985	Info	ref	Myo9b	myosin IXb	17925
3109	0.0004359	0.002	0.0021645	35.2	72.35	0.49	A_51_P507851	Info	ref	Gcc1	golgi coiled coil 1	74375
3112	0.000437	0.002	0.0021645	176.17	358.94	0.49	A_51_P120461	Info	ref	Mina	myc induced nuclear antigen	67014
3142	0.000457	0.00207	0.004329	74.53	150.77	0.49	A_51_P429246	Info	ref	Fbxl6	F-box and leucine-rich repeat protein 6	30840
3149	0.0004608	0.00208	0.004329	33.14	67.6	0.49	A_52_P205797	Info	ref	Vgll4	vestigial like 4 (Drosophila)	232334
3185	0.0004786	0.00214	0.0021645	13.52	27.64	0.49	A_52_P116120	Info	ref	Coro2a
3208	0.0004907	0.00218	0.0021645	11.86	23.97	0.49	A_55_P1997153	Info	ref	Zfp68	zinc finger protein 68	24135
3210	0.0004909	0.00218	0.0021645	326.21	663.54	0.49	A_51_P458384	Info	ref	Slc38a2	solute carrier family 38, member 2	67760	Protein digestion and absorption
3211	0.000491	0.00218	0.004329	13.49	27.56	0.49	A_52_P464062	Info	ref	Hdac8	histone deacetylase 8	70315
3227	0.0004985	0.0022	0.004329	38.79	79.66	0.49	A_55_P2034350	Info	ref	Terf2	telomeric repeat binding factor 2	21750
3274	0.0005288	0.0023	0.0021645	356.29	727.91	0.49	A_51_P184910	Info	ref	Phpt1	phosphohistidine phosphatase 1	75454	Fructose and mannose metabolism
3300	0.0005466	0.00236	0.0021645	44.27	89.9	0.49	A_55_P2165544	Info	ref	Aebp2	AE binding protein 2	11569
3363	0.000581	0.00246	0.004329	97.35	200.21	0.49	A_55_P2102295	Info	ref	Tmem184c	transmembrane protein 184C	234463
3396	0.0006026	0.00253	0.0021645	200.33	405.49	0.49	A_55_P1964375	Info	ref	Gm9731	predicted gene 9731	732482
3407	0.0006134	0.00256	0.0021645	109.31	221.92	0.49	A_55_P2001168	Info	ens	ENSMUST00000120036
3475	0.0006654	0.00273	0.0064935	14.35	29.12	0.49	A_51_P328883	Info	ref	Zfp810	zinc finger protein 810	235050
3523	0.0006984	0.00282	0.004329	35.74	72.31	0.49	A_55_P1982593	Info	ref	Rad51d	RAD51 homolog D	19364	Homologous recombination
3531	0.0007038	0.00284	0.0021645	161.95	330.64	0.49	A_52_P35304	Info	ref	Chkb	choline kinase beta	12651	Glycerophospholipid metabolism, Metabolic pathways
3565	0.0007283	0.00291	0.004329	144.34	296.12	0.49	A_52_P585124	Info	ref	Cxcr4	chemokine (C-X-C motif) receptor 4	12767	CXCR4 Signaling Pathway, Pertussis toxin-insensitive CCR5 Signaling in Macrophage, Selective expression of chemokine receptors during T-cell polarization, Axon guidance, Chemokine signaling pathway, Cytokine-cytokine receptor interaction, Endocytosis, Intestinal immune network for IgA production, Leukocyte transendothelial migration
3575	0.0007371	0.00294	0.0021645	46.12	94.16	0.49	A_55_P2093727	Info	ref	Gemin6	gem (nuclear organelle) associated protein 6	67242	RNA transport
3587	0.0007496	0.00298	0.0021645	614.59	1260.01	0.49	A_51_P389957	Info	ref	Rgs14	regulator of G-protein signaling 14	51791
3633	0.0007826	0.00307	0.0021645	1864.98	3786.97	0.49	A_55_P1974582	Info	ref	Eif4h	eukaryotic translation initiation factor 4H	22384
3634	0.0007835	0.00307	0.0021645	85.17	174.66	0.49	A_51_P125050	Info	ref	Wdr74	WD repeat domain 74	107071
3635	0.0007844	0.00307	0.0021645	1443.86	2928.13	0.49	A_55_P2113912	Info	ens	ENSMUST00000179326
3704	0.000838	0.00322	0.0021645	83.02	169.34	0.49	A_52_P670874	Info	ref	Ebag9	estrogen receptor-binding fragment-associated gene 9	55960
3730	0.0008609	0.00329	0.0021645	518.23	1049.03	0.49	A_55_P2077033	Info	ref	Ube2e1	ubiquitin-conjugating enzyme E2E 1	22194	Protein processing in endoplasmic reticulum, Ubiquitin mediated proteolysis
3737	0.0008677	0.00331	0.0021645	305.18	626.9	0.49	A_51_P438666	Info	ref	Keap1	kelch-like ECH-associated protein 1	50868	Oxidative Stress Induced Gene Expression Via Nrf2, Ubiquitin mediated proteolysis
3750	0.0008862	0.00337	0.0021645	38.49	78.5	0.49	A_51_P286034	Info	ref	Ccdc117	coiled-coil domain containing 117	104479
3782	0.0009205	0.00347	0.0021645	123.75	254.24	0.49	A_52_P301495	Info	ref	Vamp2	vesicle-associated membrane protein 2	22318	Salivary secretion, SNARE interactions in vesicular transport, Vasopressin-regulated water reabsorption
3783	0.0009216	0.00347	0.0021645	4084.75	8293.42	0.49	A_55_P2050040	Info	ref	Rpl36al	ribosomal protein L36A-like	66483	Ribosome
3788	0.0009236	0.00347	0.004329	42.41	87.15	0.49	A_52_P197095	Info	ref	Cdk17	cyclin-dependent kinase 17	237459
3809	0.0009448	0.00353	0.004329	861.24	1760.6	0.49	A_55_P2164998	Info	ens	ENSMUST00000165299
3816	0.0009514	0.00355	0.0021645	74.33	152.41	0.49	A_51_P260639	Info	ref	Elp3	elongator acetyltransferase complex subunit 3	74195
3825	0.0009664	0.0036	0.0021645	58.46	119.4	0.49	A_55_P2065519	Info		A_55_P2065519
3832	0.0009753	0.00363	0.0021645	90.06	185.13	0.49	A_52_P271155	Info	ref	Mtpap	mitochondrial poly(A) polymerase	67440
3850	0.001	0.0037	0.004329	3497.54	7087.96	0.49	A_55_P2090194	Info	ens	ENSMUST00000033486
672	3.5e-06	7.36e-05	0.0021645	10012.3	20900	0.48	A_55_P1993121	Info		A_55_P1993121
717	4.3e-06	8.48e-05	0.0021645	1183.35	2470.58	0.48	A_55_P2005570	Info	ref	Celf2	CUGBP, Elav-like family member 2	14007
870	6.9e-06	0.000113	0.0021645	680.19	1423.44	0.48	A_55_P2031043	Info	ref	Stat5b	signal transducer and activator of transcription 5B	20851	EPO Signaling Pathway, Growth Hormone Signaling Pathway, IL 2 signaling pathway, IL 3 signaling pathway, IL-2 Receptor Beta Chain in T cell Activation, IL22 Soluble Receptor Signaling Pathway , IL-7 Signal Transduction, Inhibition of Cellular Proliferation by Gleevec, TPO Signaling Pathway, Acute myeloid leukemia, Chemokine signaling pathway, Chronic myeloid leukemia, ErbB signaling pathway, Jak-…
1120	1.52e-05	0.000193	0.0021645	8724.05	18322.1	0.48	A_55_P1972481	Info	tc	NP883496
1217	1.98e-05	0.000232	0.0021645	15117.5	31625.6	0.48	A_55_P2093483	Info	nap	NAP062858-1
1237	2.1e-05	0.000242	0.0021645	4565.84	9545.11	0.48	A_55_P1978618	Info	ref	Grcc10	gene rich cluster, C10 gene	14790
1263	2.25e-05	0.000254	0.0021645	321.62	666.78	0.48	A_51_P275454	Info	ref	Trim30a	tripartite motif-containing 30A	20128
1284	2.35e-05	0.000261	0.0021645	7064.91	14606.4	0.48	A_55_P2002567	Info	ref	Gm9234	predicted pseudogene 9234	668548
1285	2.36e-05	0.000262	0.0021645	8426.84	17401.7	0.48	A_55_P2024012	Info	ref	Rpl5			Ribosome
1298	2.44e-05	0.000268	0.0021645	316.21	660.29	0.48	A_51_P184197	Info	ref	Smarcd2	SWI/SNF related, matrix associated, actin dependent regulator of chromatin, subfamily d, member 2	83796
1505	3.8e-05	0.00036	0.0021645	160228	333882	0.48	A_55_P2034740	Info	ref	Exosc2	exosome component 2	227715	RNA degradation
1539	4.1e-05	0.000379	0.0021645	1428.71	2982.59	0.48	A_55_P2149763	Info	ref	Tapbp	TAP binding protein	21356	Antigen processing and presentation
1608	4.63e-05	0.00041	0.0021645	8693.35	17986.3	0.48	A_55_P2104941	Info	ref	Rpl30	ribosomal protein L30	19946	Ribosome
1636	4.94e-05	0.00043	0.0021645	3891.09	8154.5	0.48	A_55_P2049757	Info	nap	NAP112865-1
1827	7.18e-05	0.000559	0.0021645	206.76	434.66	0.48	A_52_P594049	Info	ref	Actr5	ARP5 actin-related protein 5	109275
1888	7.89e-05	0.000595	0.0021645	11.66	24.45	0.48	A_55_P1965605	Info	ref	Smyd3	SET and MYND domain containing 3	69726
1917	8.26e-05	0.000613	0.0021645	15520.3	32585	0.48	A_55_P1968053	Info	nap	NAP111715-1
1951	8.84e-05	0.000645	0.0021645	1037.58	2178.26	0.48	A_55_P2100700	Info	ref	Pygo2	pygopus 2	68911
2030	0.0001012	0.00071	0.0021645	352.25	741.34	0.48	A_66_P101755	Info	ref	Sp1	trans-acting transcription factor 1	20683	Agrin in Postsynaptic Differentiation, Effects of calcineurin in Keratinocyte Differentiation, Human Cytomegalovirus and Map Kinase Pathways, Keratinocyte Differentiation, MAPKinase Signaling Pathway, Overview of telomerase protein component gene hTert Transcriptional Regulation , Overview of telomerase RNA component gene hTerc Transcriptional Regulation, Huntington's disease, TGF-beta signaling …
2031	0.0001013	0.00071	0.0021645	13.36	27.73	0.48	A_52_P585699	Info	ref	Ciao1	cytosolic iron-sulfur protein assembly 1	26371
2084	0.0001132	0.000774	0.0021645	149.68	312.57	0.48	A_55_P1994668	Info	ref	Tti1	TELO2 interacting protein 1	75425
2128	0.0001208	0.000809	0.0021645	7377.32	15408.3	0.48	A_55_P1974228	Info	nap	NAP096432-001
2204	0.0001336	0.000863	0.0021645	384.24	796.7	0.48	A_55_P2086258	Info	ref	Pan3			RNA degradation
2232	0.0001408	0.000898	0.0021645	14.64	30.24	0.48	A_66_P132037	Info	ref	Jmjd4	jumonji domain containing 4	194952
2233	0.0001411	0.0009	0.0021645	7481.24	15714.6	0.48	A_55_P2171977	Info	ens	ENSMUST00000171632
2303	0.0001544	0.000955	0.0021645	3114.4	6484.56	0.48	A_66_P137516	Info	ens	ENSMUST00000163337
2364	0.0001704	0.00103	0.0021645	105.01	217.36	0.48	A_55_P1979973	Info	ref	Nuak2	NUAK family, SNF1-like kinase, 2	74137
2373	0.0001723	0.00103	0.0021645	444.18	921.23	0.48	A_55_P2059337	Info	ref	Fastk	Fas-activated serine/threonine kinase	66587
2410	0.0001832	0.00108	0.0021645	467.86	981.45	0.48	A_51_P367060	Info	ref	Ifrd1	interferon-related developmental regulator 1	15982
2601	0.0002287	0.00125	0.0021645	549.15	1138.9	0.48	A_55_P1953683	Info	ref	Nsmaf	neutral sphingomyelinase (N-SMase) activation associated factor	18201	Ceramide Signaling Pathway
2602	0.000229	0.00125	0.0021645	165.97	346.56	0.48	A_55_P2079344	Info	ref	Zfp362	zinc finger protein 362	230761
2605	0.0002304	0.00126	0.0021645	509.59	1072.52	0.48	A_51_P353592	Info	ref	Commd4	COMM domain containing 4	66199
2734	0.0002737	0.00143	0.0021645	62.3	130.88	0.48	A_51_P328669	Info	ref	Ncbp1			mRNA surveillance pathway, RNA transport, Spliceosome
2739	0.0002765	0.00144	0.0021645	140.85	295.96	0.48	A_55_P1985094	Info	ref	Wrap73	WD repeat containing, antisense to Trp73	59002
2851	0.0003184	0.00159	0.0021645	97.13	203.92	0.48	A_55_P2373852	Info	AK009987	2310058N22Rik	RIKEN cDNA 2310058N22 gene	71921
2869	0.0003236	0.00161	0.0021645	69.75	144.2	0.48	A_51_P399614	Info	ref	Zkscan14	zinc finger with KRAB and SCAN domains 14	67235
2947	0.0003574	0.00173	0.004329	580.45	1218.94	0.48	A_55_P2033510	Info	ref	Ppm1m	protein phosphatase 1M	67905
2955	0.0003615	0.00174	0.0021645	19.45	40.9	0.48	A_55_P2412409	Info	X61758	Tcrb-J	T cell receptor beta, joining region	21580
2958	0.0003616	0.00174	0.0021645	39.84	83.32	0.48	A_55_P2077343	Info	ref	Ahdc1	AT hook, DNA binding motif, containing 1	230793
3015	0.0003936	0.00186	0.0021645	165.63	343.27	0.48	A_55_P2026380	Info	ref	Pdcd2l	programmed cell death 2-like	68079
3044	0.0004053	0.0019	0.0021645	1871.31	3883.93	0.48	A_51_P451346	Info	ref	Klf6	Kruppel-like factor 6	23849
3045	0.0004062	0.0019	0.0021645	1341.71	2793.71	0.48	A_51_P225083	Info	ref	Snx17	sorting nexin 17	266781
3070	0.0004182	0.00194	0.0021645	724.69	1504.62	0.48	A_51_P326191	Info	ref	Serpina3g	serine (or cysteine) peptidase inhibitor, clade A, member 3G	20715
3131	0.0004469	0.00203	0.0021645	1006.61	2111.42	0.48	A_52_P228318	Info	ref	Smu1	smu-1 suppressor of mec-8 and unc-52 homolog (C. elegans)	74255
3151	0.0004616	0.00209	0.0021645	73.22	151.87	0.48	A_66_P103231	Info	AK041614	AK041614
3159	0.0004659	0.0021	0.0021645	19.22	39.87	0.48	A_52_P574214	Info	ref	Rrp1b	ribosomal RNA processing 1 homolog B (S. cerevisiae)	72462
3217	0.0004938	0.00219	0.0021645	112.88	236.28	0.48	A_66_P135192	Info	ref	Msl2	male-specific lethal 2 homolog (Drosophila)	77853
3302	0.0005475	0.00236	0.004329	29.95	62.4	0.48	A_55_P2065268	Info		A_55_P2065268
3343	0.0005699	0.00243	0.0021645	2214.39	4638.46	0.48	A_51_P192130	Info	ref	Stk10	serine/threonine kinase 10	20868
3352	0.0005748	0.00244	0.0021645	294.61	618.15	0.48	A_55_P2117689	Info	ref	Rmnd1	required for meiotic nuclear division 1 homolog (S. cerevisiae)	66084
3455	0.0006448	0.00266	0.004329	606.81	1277.02	0.48	A_66_P130882	Info	ref	Eif3e	eukaryotic translation initiation factor 3, subunit E	16341	Hepatitis C, RNA transport
3469	0.0006575	0.0027	0.0021645	146.33	305.83	0.48	A_51_P158584	Info	ref	Poll	polymerase (DNA directed), lambda	56626	Base excision repair, Non-homologous end-joining
3504	0.0006843	0.00278	0.004329	113	236.62	0.48	A_51_P393305	Info	ref	Sidt1	SID1 transmembrane family, member 1	320007
3529	0.0007015	0.00283	0.004329	50.52	105.54	0.48	A_52_P113916	Info	ens	ENSMUST00000116079
3561	0.000726	0.0029	0.0021645	12.26	25.77	0.48	A_51_P491800	Info	ref	Taf1b	TATA box binding protein (Tbp)-associated factor, RNA polymerase I, B	21340
3564	0.0007268	0.0029	0.0021645	663.13	1370.97	0.48	A_55_P2136020	Info	ref	Uba2	ubiquitin-like modifier activating enzyme 2	50995	Basic Mechanisms of SUMOylation, ER-associated degradation (ERAD) Pathway, Regulation of transcriptional activity by PML, Role of Parkin in the Ubiquitin-Proteasomal Pathway, SUMOylation as a mechanism to modulate CtBP-dependent gene responses, Sumoylation by RanBP2 Regulates Transcriptional Repression, Ubiquitin mediated proteolysis
3583	0.0007441	0.00296	0.0021645	107.74	223.94	0.48	A_51_P391825	Info	ref	Exosc10	exosome component 10	50912	RNA degradation
3611	0.0007676	0.00303	0.0021645	104.25	217.11	0.48	A_55_P2150058	Info	ref	Zfp593	zinc finger protein 593	68040
3616	0.0007708	0.00304	0.0021645	53.94	111.87	0.48	A_52_P3412	Info	ref	Med17	mediator complex subunit 17	234959
3715	0.0008469	0.00325	0.0021645	84.67	176.12	0.48	A_51_P415519	Info	ref	Tmem39a	transmembrane protein 39a	67846
3738	0.0008736	0.00333	0.0021645	53.33	110.04	0.48	A_55_P2159830	Info	ref	Yaf2	YY1 associated factor 2	67057
3818	0.0009522	0.00355	0.0021645	85.43	176.14	0.48	A_51_P185108	Info	ref	Dpy30	dpy-30 homolog (C. elegans)	66310
3821	0.0009561	0.00356	0.0021645	74.14	154.87	0.48	A_55_P2109564	Info	ref	AI504432
3828	0.0009707	0.00361	0.004329	25.27	52.77	0.48	A_55_P2005420	Info		A_55_P2005420
401	1.1e-06	3.87e-05	0.0021645	10.9	22.98	0.47	A_55_P1966189	Info	ref	Il4ra	interleukin 4 receptor, alpha	16190	IL 4 signaling pathway, Selective expression of chemokine receptors during T-cell polarization, Th1/Th2 Differentiation
785	5.4e-06	9.76e-05	0.0021645	3857.82	8143.66	0.47	A_55_P2019699	Info	ref	Samhd1	SAM domain and HD domain, 1	56045
909	7.8e-06	0.000122	0.0021645	10.73	22.8	0.47	A_66_P124732	Info	ref	Zfp606	zinc finger protein 606	67370
949	8.7e-06	0.00013	0.0021645	12012.3	25461.3	0.47	A_51_P237754	Info	ref	H2-T23	histocompatibility 2, T region locus 23	15040
1145	1.63e-05	0.000203	0.0021645	13.22	27.98	0.47	A_51_P375509	Info	ref	Spty2d1	SPT2, Suppressor of Ty, domain containing 1 (S. cerevisiae)	101685
1192	1.86e-05	0.000222	0.0021645	460.86	985.89	0.47	A_55_P2151466	Info	ref	Casc3	cancer susceptibility candidate 3	192160	mRNA surveillance pathway, RNA transport
1243	2.14e-05	0.000245	0.0021645	1601.37	3390.07	0.47	A_51_P267454	Info	ref	Slc25a11	solute carrier family 25 (mitochondrial carrier oxoglutarate carrier), member 11	67863	Malate-aspartate shuttle, Shuttle for transfer of acetyl groups from mitochondria to the cytosol
1271	2.29e-05	0.000256	0.0021645	8084.59	17196.1	0.47	A_55_P2072373	Info	ref	Msn	moesin	17698	Leukocyte transendothelial migration, Regulation of actin cytoskeleton
1417	3.17e-05	0.000319	0.0021645	12.9	27.17	0.47	A_55_P1990022	Info	ref	Cd200r3	CD200 receptor 3	74603
1459	3.47e-05	0.000339	0.0021645	1934.07	4110.28	0.47	A_51_P220407	Info	ref	Rnpepl1	arginyl aminopeptidase (aminopeptidase B)-like 1	108657
1516	3.9e-05	0.000366	0.0021645	772.08	1653.37	0.47	A_55_P1974452	Info	ref	Lime1	Lck interacting transmembrane adaptor 1	72699
1526	3.99e-05	0.000372	0.0021645	7192.56	15207.6	0.47	A_55_P1956130	Info	ens	ENSMUST00000174699
1620	4.71e-05	0.000414	0.0021645	384.99	814.36	0.47	A_51_P224575	Info	ref	Gnpat	glyceronephosphate O-acyltransferase	14712	Glycerophospholipid metabolism, Peroxisome
1651	5.13e-05	0.000443	0.0021645	2905.97	6194.67	0.47	A_55_P2052210	Info	ref	Gdi2
1655	5.21e-05	0.000448	0.0021645	41.02	88.12	0.47	A_51_P105017	Info	ref	Rad52	RAD52 homolog (S. cerevisiae)	19365	Homologous recombination
1686	5.54e-05	0.000468	0.0021645	112.1	239.56	0.47	A_51_P100327	Info	ref	Tap1	transporter 1, ATP-binding cassette, sub-family B (MDR/TAP)	21354	ABC transporters, Antigen processing and presentation, Phagosome, Primary immunodeficiency
1824	7.14e-05	0.000557	0.0021645	9675.58	20520.7	0.47	A_55_P1963105	Info	ref	Gm6109	predicted gene 6109	619883
1839	7.26e-05	0.000562	0.0021645	458.11	965.33	0.47	A_52_P603976	Info	ref	Jtb	jumping translocation breakpoint	23922
1915	8.24e-05	0.000613	0.0021645	5572.44	11916.2	0.47	A_51_P230977	Info	ref	Cdc42	cell division cycle 42	12540	Agrin in Postsynaptic Differentiation, p38 MAPK Signaling Pathway , Ras Signaling Pathway, Role of MAL in Rho-Mediated Activation of SRF, Role of PI3K subunit p85 in regulation of Actin Organization and Cell Migration, Adherens junction, Axon guidance, Bacterial invasion of epithelial cells, Chemokine signaling pathway, Endocytosis, Epithelial cell signaling in Helicobacter pylori infection, Fc g…
1955	8.87e-05	0.000646	0.0021645	21193	45339.4	0.47	A_55_P2069306	Info	ref	Ptpn18	protein tyrosine phosphatase, non-receptor type 18	19253
1956	8.91e-05	0.000649	0.0021645	120.06	258.01	0.47	A_51_P239286	Info	ref	Bcl2l12	BCL2-like 12 (proline rich)	75736
1965	9.05e-05	0.000656	0.0021645	6598.65	13947.2	0.47	A_52_P412046	Info	ens	ENSMUST00000096279
2035	0.0001028	0.000719	0.0021645	8143.28	17145.7	0.47	A_55_P1996421	Info	ens	ENSMUST00000192374
2040	0.0001035	0.000723	0.0021645	1473.57	3130.54	0.47	A_51_P174016	Info	ref	Slc39a7	solute carrier family 39 (zinc transporter), member 7	14977
[truncated: 1,875 more rows]

## Sheet: Dose_5%
Dose5	Parametric p-value	FDR	Permutation p-value	Geom mean of intensities in class 1	Geom mean of intensities in class 2	Fold-change	UniqueID	Anno-	Accession	Symbol	Name	EntrezID	DefinedGenelist
								tations
372	7e-07	2.66e-05	0.0021645	510.33	14.18	35.99	A_55_P2164443	Info	nap	NAP113319-1
189	2e-07	1.33e-05	0.0021645	459.04	13.75	33.4	A_52_P406181	Info	ref	Nacad	NAC alpha domain containing	192950
514	1.5e-06	4.13e-05	0.0021645	332.71	10.88	30.59	A_55_P2001078	Info	ref	Mmel1	membrane metallo-endopeptidase-like 1	27390
46	< 1e-07	< 1e-07	0.0021645	1406.62	52.2	26.95	A_51_P246317	Info	ref	Mt2	metallothionein 2	17750
240	3e-07	1.62e-05	0.0021645	5131.93	198.33	25.88	A_52_P239086	Info	ref	Apol10a	apolipoprotein L 10A	245282
2210	0.0001025	0.00066	0.0021645	7714.68	326.7	23.61	A_55_P2024841	Info	ref	Gstt1	glutathione S-transferase, theta 1	14871	Drug metabolism - cytochrome P450, Glutathione metabolism, Metabolism of xenobiotics by cytochrome P450
259	3e-07	1.62e-05	0.0021645	2935.87	126.95	23.13	A_66_P111660	Info	ref	Mt1	metallothionein 1	17748
3625	0.0008087	0.00318	0.004329	4412.67	214.32	20.59	A_66_P106238	Info	ref	Gm5106	predicted gene 5106	330031
43	< 1e-07	< 1e-07	0.0021645	1375.99	67.39	20.42	A_52_P628067	Info	ref	Cdca3	cell division cycle associated 3	14793
3515	0.0006926	0.00281	0.004329	34635.9	1754.58	19.74	A_66_P101764	Info	AK042950	Gm9924	predicted gene 9924	791336
411	1e-06	3.33e-05	0.0021645	205.41	10.48	19.59	A_51_P149422	Info	ref	Gng13	guanine nucleotide binding protein (G protein), gamma 13	64337	Chemokine signaling pathway, Taste transduction
3514	0.0006921	0.00281	0.004329	2610.94	138.07	18.91	A_55_P1953169	Info	ref	Saa3	serum amyloid A 3	20210
2338	0.0001301	0.000793	0.0021645	1477.75	85.08	17.37	A_52_P554451	Info	ref	1300017J02Rik	RIKEN cDNA 1300017J02 gene	71775
243	3e-07	1.62e-05	0.0021645	5621.53	339.01	16.58	A_55_P2073377	Info	ref	Mki67	antigen identified by monoclonal antibody Ki 67	17345
3305	0.0005302	0.00228	0.0021645	1409.03	86.2	16.35	A_51_P371750	Info	ref	Marco	macrophage receptor with collagenous structure	17167	Phagosome
115	< 1e-07	8.48e-06	0.0021645	176478	10832.7	16.29	A_52_P534583	Info	ref	Ahsp	alpha hemoglobin stabilizing protein	170812
625	2.3e-06	5.2e-05	0.0021645	1960.58	132.1	14.84	A_55_P1959748	Info	ref	Asns			Alanine, aspartate and glutamate metabolism, Metabolic pathways, Nitrogen metabolism
247	3e-07	1.62e-05	0.0021645	222.75	15.54	14.33	A_55_P2005828	Info	ref	Hbb-bh1	hemoglobin Z, beta-like embryonic chain	15132
539	1.7e-06	4.43e-05	0.0021645	138.96	10.11	13.75	A_55_P2070316	Info	ref	Ankrd36	ankyrin repeat domain 36	76389
763	3.7e-06	6.86e-05	0.0021645	18766.3	1376.56	13.63	A_55_P2105858	Info	ref	Atf5	activating transcription factor 5	107503
3490	0.0006714	0.00274	0.004329	2038.32	151.19	13.48	A_55_P2022211	Info	ref	Plxdc2	plexin domain containing 2	67448
1206	1.3e-05	0.000153	0.0021645	535.17	40.55	13.2	A_55_P2100088	Info	ref	E130309D14Rik	RIKEN cDNA E130309D14 gene	432582
872	5.3e-06	8.63e-05	0.0021645	287.15	22.32	12.86	A_55_P2042918	Info	ref	Trim37			Ubiquitin mediated proteolysis
3619	0.0008012	0.00315	0.0021645	445.68	36.4	12.25	A_55_P2103412	Info	ref	Golt1a	golgi transport 1 homolog A (S. cerevisiae)	68338
2906	0.000296	0.00145	0.0021645	2706.95	224.4	12.06	A_55_P2008599	Info	ref	Pcx	pyruvate carboxylase	18563	Shuttle for transfer of acetyl groups from mitochondria to the cytosol
1373	2.01e-05	0.000208	0.0021645	853.83	73.08	11.68	A_55_P1990870	Info	ens	ENSMUST00000034133
777	3.9e-06	7.09e-05	0.0021645	1256.78	109.29	11.5	A_52_P184149	Info	ref	Mthfd2	methylenetetrahydrofolate dehydrogenase (NAD+ dependent), methenyltetrahydrofolate cyclohydrolase	17768	Metabolic pathways, One carbon pool by folate
1224	1.38e-05	0.00016	0.0021645	542.14	47.65	11.38	A_55_P2063376	Info	ref	Add2	adducin 2 (beta)	11519
2297	0.0001193	0.000739	0.0021645	226.62	20.68	10.96	A_55_P2029498	Info	ref	Osbpl1a	oxysterol binding protein-like 1A	64291
190	2e-07	1.33e-05	0.0021645	1183.76	110.81	10.68	A_55_P2035286	Info	ref	Uhrf1	ubiquitin-like, containing PHD and RING finger domains, 1	18140
3660	0.0008422	0.00328	0.0021645	1081.25	101.42	10.66	A_55_P1982568	Info	ref	Blcap
3591	0.000768	0.00305	0.0021645	564.33	54.8	10.3	A_55_P2034027	Info	ref	Nos3	nitric oxide synthase 3, endothelial cell	18127	Corticosteroids and cardioprotection, Arginine and proline metabolism, Calcium signaling pathway, Metabolic pathways, VEGF signaling pathway
1652	3.62e-05	0.000312	0.0021645	1527.95	151.32	10.1	A_51_P297069	Info	ref	Tmod1	tropomodulin 1	21916
79	< 1e-07	< 1e-07	0.0021645	5249.44	520.71	10.08	A_51_P314397	Info	ref	Crip2	cysteine rich protein 2	68337
816	4.5e-06	7.76e-05	0.0021645	1194.35	121.22	9.85	A_55_P2040873	Info	ref	Gm867	predicted gene 867	333670
725	3.3e-06	6.45e-05	0.0021645	170.19	17.44	9.76	A_52_P633489	Info	ref	C1qtnf4	C1q and tumor necrosis factor related protein 4	67445
780	3.9e-06	7.09e-05	0.0021645	483.71	50.55	9.57	A_52_P67643	Info	ens	ENSMUST00000123566
3651	0.0008312	0.00324	0.0021645	1057.49	111.44	9.49	A_55_P2084980	Info	ref	Dcaf12l2	DDB1 and CUL4 associated factor 12-like 2	245403
409	1e-06	3.33e-05	0.0021645	1636.01	173.27	9.44	A_51_P257258	Info	ref	Cpox	coproporphyrinogen oxidase	12892	Metabolic pathways, Porphyrin and chlorophyll metabolism
812	4.4e-06	7.69e-05	0.0021645	7570.08	803.1	9.43	A_51_P241769	Info	ref	Rhd	Rh blood group, D antigen	19746
336	6e-07	2.46e-05	0.0021645	234.67	25.12	9.34	A_51_P386612	Info	ref	Pir
194	2e-07	1.33e-05	0.0021645	170.71	18.6	9.18	A_52_P28806	Info	ref	Foxm1	forkhead box M1	14235
511	1.5e-06	4.13e-05	0.0021645	251.94	27.73	9.08	A_52_P183524	Info	ref	Tmem86b	transmembrane protein 86B	68255
81	< 1e-07	< 1e-07	0.0021645	485.81	54.71	8.88	A_51_P108252	Info	ref	Gpsm2	G-protein signalling modulator 2 (AGS3-like, C. elegans)	76123
1098	1.06e-05	0.000138	0.0021645	399.27	45.05	8.86	A_51_P235726	Info	ref	Icam4	intercellular adhesion molecule 4, Landsteiner-Wiener blood group	78369
566	1.8e-06	4.53e-05	0.0021645	106.03	12.01	8.83	A_55_P2147566	Info	ref	Tac2	tachykinin 2	21334
736	3.4e-06	6.57e-05	0.0021645	14475.5	1651.3	8.77	A_51_P300506	Info	ref	Cox6b2	cytochrome c oxidase subunit VIb polypeptide 2	333182	Alzheimer's disease, Cardiac muscle contraction, Huntington's disease, Metabolic pathways, Oxidative phosphorylation, Parkinson's disease
1229	1.41e-05	0.000163	0.0021645	680.56	77.66	8.76	A_51_P346575	Info	ref	Rhag	Rhesus blood group-associated A glycoprotein	19743
661	2.6e-06	5.6e-05	0.0021645	2927.76	345.93	8.46	A_51_P457528	Info	ref	Ccnb2	cyclin B2	12442	Estrogen-responsive protein Efp controls cell cycle and breast tumors growth, Cell cycle, Oocyte meiosis, p53 signaling pathway, Progesterone-mediated oocyte maturation
1307	1.69e-05	0.000184	0.0021645	1560.96	188.33	8.29	A_55_P2175502	Info	ref	M1ap	meiosis 1 associated protein	110958
172	2e-07	1.33e-05	0.0021645	484.88	58.67	8.26	A_52_P609024	Info	ref	Cenpw	centromere protein W	66311
1778	4.72e-05	0.000378	0.0021645	199.65	24.73	8.07	A_55_P2067727	Info	ref	Mxra7	matrix-remodelling associated 7	67622
177	2e-07	1.33e-05	0.0021645	375.88	46.75	8.04	A_55_P2056473	Info	ref	Spc24	SPC24, NDC80 kinetochore complex component, homolog (S. cerevisiae)	67629
2932	0.0003067	0.00149	0.004329	1741.9	221.21	7.87	A_55_P2108389	Info	ref	D830030K20Rik	RIKEN cDNA D830030K20 gene	320333
159	1e-07	8.48e-06	0.0021645	50137.3	6487.96	7.73	A_51_P453736	Info	ref	Apol11b	apolipoprotein L 11b	328563
1065	9.2e-06	0.000123	0.0021645	719.46	94.56	7.61	A_51_P424338	Info	ref	Nqo1	NAD(P)H dehydrogenase, quinone 1	18104
974	7.3e-06	0.000106	0.0021645	108.1	14.31	7.56	A_55_P2072872	Info	ens	ENSMUST00000156570
903	5.8e-06	9.13e-05	0.0021645	319.98	42.79	7.48	A_55_P2005859	Info	ref	Fn3k	fructosamine 3 kinase	63828
355	7e-07	2.66e-05	0.0021645	2303.96	309.42	7.45	A_55_P2173982	Info	ref	Rrm2	ribonucleotide reductase M2	20135	Glutathione metabolism, Metabolic pathways, p53 signaling pathway, Purine metabolism, Pyrimidine metabolism
829	4.6e-06	7.86e-05	0.0021645	1103.86	148.58	7.43	A_55_P1996504	Info	ref	Abcg2	ATP-binding cassette, sub-family G (WHITE), member 2	26357	ABC transporters, Bile secretion
902	5.8e-06	9.13e-05	0.0021645	165.39	22.34	7.4	A_66_P124969	Info	ref	A930009A15Rik	RIKEN cDNA A930009A15 gene	77798
541	1.7e-06	4.43e-05	0.0021645	192.39	26.02	7.39	A_52_P267824	Info	ref	Ces2g	carboxylesterase 2G	72361
592	2e-06	4.78e-05	0.0021645	244.66	33.12	7.39	A_55_P2063312	Info	ref	Mgll	monoglyceride lipase	23945	Glycerolipid metabolism, Metabolic pathways
1974	6.69e-05	0.000482	0.0021645	1507.56	205.73	7.33	A_55_P2157048	Info	ref	Mllt3	myeloid/lymphoid or mixed-lineage leukemia (trithorax homolog, Drosophila); translocated to, 3	70122
727	3.3e-06	6.45e-05	0.0021645	767.68	104.84	7.32	A_51_P134030	Info	ref	Oas1e	2'-5' oligoadenylate synthetase 1E	231699
1577	3.05e-05	0.000275	0.0021645	251.33	34.34	7.32	A_51_P391716	Info	ref	Ermap	erythroblast membrane-associated protein	27028
764	3.7e-06	6.86e-05	0.0021645	4719.17	649.82	7.26	A_66_P120380	Info	ref	Apol10b	apolipoprotein L 10B	328561
1954	6.55e-05	0.000477	0.0021645	342.52	47.46	7.22	A_55_P1953236	Info	AK158370	Epb4.2	erythrocyte protein band 4.2	13828
1126	1.14e-05	0.000144	0.0021645	953.5	132.39	7.2	A_51_P122035	Info	ref	Nipa1	non imprinted in Prader-Willi/Angelman syndrome 1 homolog (human)	233280
1634	3.52e-05	0.000307	0.0021645	792.42	110.13	7.2	A_66_P135176	Info	ref	Trak2	trafficking protein, kinesin binding 2	70827
1297	1.65e-05	0.000181	0.0021645	1108.45	154.74	7.16	A_55_P2019349	Info	ens	ENSMUST00000115604
3738	0.0009398	0.00358	0.0021645	1647.27	231	7.13	A_55_P2108143	Info	nap	NAP069259-1
290	4e-07	1.96e-05	0.0021645	585.64	82.53	7.1	A_55_P1981664	Info	ref	2017-09-08	septin 8	20362
166	1e-07	8.48e-06	0.0021645	608.01	85.87	7.08	A_51_P435068	Info	ref	Acadsb	acyl-Coenzyme A dehydrogenase, short/branched chain	66885	Fatty acid degradation, Metabolic pathways, Valine, leucine and isoleucine degradation
1422	2.21e-05	0.000221	0.0021645	7940.68	1131.03	7.02	A_52_P354373	Info	ref	1190002F15Rik
2193	9.99e-05	0.000649	0.004329	3469.94	495.71	7	A_55_P2091323	Info	ref	Wdr26	WD repeat domain 26	226757
1849	5.48e-05	0.000422	0.0021645	249.55	35.68	6.99	A_55_P2045931	Info	ref	Btnl10	butyrophilin-like 10	192194
1094	1.06e-05	0.000138	0.0021645	83.35	12.04	6.92	A_66_P132121	Info	ref	Gm33602	predicted gene, 33602	102636575
466	1.3e-06	3.83e-05	0.0021645	2989.02	433.4	6.9	A_55_P1979551	Info	ref	Pitrm1	pitrilysin metallepetidase 1	69617
717	3.2e-06	6.3e-05	0.0021645	142.08	20.93	6.79	A_55_P1983769	Info	ref	Birc5	baculoviral IAP repeat-containing 5	11799	B Cell Survival Pathway, Colorectal cancer, Pathways in cancer
1213	1.33e-05	0.000156	0.0021645	662.86	97.87	6.77	A_51_P215559	Info	ref	BC021614	cDNA sequence BC021614	225884
2309	0.0001217	0.00075	0.0021645	224.55	33.17	6.77	A_51_P469568	Info	ref	Cldn13	claudin 13	57255
1492	2.58e-05	0.000246	0.0021645	3251.75	481.3	6.76	A_52_P650855	Info	ref	Myo1d
1590	3.14e-05	0.000281	0.0021645	2696.48	404.98	6.66	A_55_P2063785	Info	ref	Ank1	ankyrin 1, erythroid	11733
760	3.7e-06	6.86e-05	0.0021645	501.17	75.44	6.64	A_52_P551011	Info	ref	Smim1	small integral membrane protein 1	68859
1763	4.5e-05	0.000364	0.0021645	456.17	68.69	6.64	A_52_P228236	Info	ref	Tfrc	transferrin receptor	22042	The role of FYVE-finger proteins in vesicle transport, Endocytosis, Hematopoietic cell lineage, Phagosome
2805	0.00026	0.00132	0.004329	75.78	11.49	6.6	A_51_P115471	Info	ens	ENSMUST00000089450
2395	0.000142	0.000844	0.004329	73.48	11.23	6.54	A_55_P1990864	Info		A_55_P1990864
745	3.5e-06	6.65e-05	0.0021645	434.37	67.06	6.48	A_55_P2029420	Info	ref	2610318N02Rik	RIKEN cDNA 2610318N02 gene	70458
273	4e-07	1.96e-05	0.0021645	152.82	23.67	6.46	A_55_P2041828	Info	ref	Tubb3	tubulin, beta 3 class III	22152	Gap junction, Pathogenic Escherichia coli infection, Phagosome
1235	1.42e-05	0.000164	0.0021645	351.04	54.59	6.43	A_55_P2078675	Info	tc	TC1657454
569	1.9e-06	4.63e-05	0.0021645	38818.1	6055.5	6.41	A_51_P282092	Info	ref	Urod	uroporphyrinogen decarboxylase	22275	Metabolic pathways, Porphyrin and chlorophyll metabolism
427	1e-06	3.33e-05	0.0021645	2995.12	469.77	6.38	A_55_P2145531	Info	ref	Mpst			Cysteine and methionine metabolism, Metabolic pathways, Sulfur relay system
142	< 1e-07	8.48e-06	0.0021645	822.7	129.16	6.37	A_51_P227004	Info	ref	Cks1b	CDC28 protein kinase 1b	54124	Regulation of p27 Phosphorylation during Cell Cycle Progression, Pathways in cancer, Small cell lung cancer
1598	3.2e-05	0.000285	0.0021645	388.93	61.2	6.35	A_66_P136844	Info	ref	Dppa2	developmental pluripotency associated 2	73703
1562	2.95e-05	0.000269	0.0021645	1000.74	157.95	6.34	A_55_P1967478	Info	ref	Hbb-y	hemoglobin Y, beta-like embryonic chain	15135
2370	0.0001381	0.00083	0.0021645	611.52	96.82	6.32	A_66_P111562	Info	ref	Ccnd1	cyclin D1	12443	BTG family proteins and cell cycle regulation, Cell Cycle: G1/S Check Point , Cyclins and Cell Cycle Regulation, Inactivation of Gsk3 by AKT causes accumulation of b-catenin in Alveolar Macrophages, Influence of Ras and Rho proteins on G1 to S Transition, p53 Signaling Pathway, WNT Signaling Pathway, Acute myeloid leukemia, Bladder cancer, Cell cycle, Chronic myeloid leukemia, Colorectal cancer, …
1054	9e-06	0.000122	0.0021645	495.5	78.61	6.3	A_52_P763938	Info	ref	Gm4285	predicted gene 4285	100043189
1337	1.83e-05	0.000195	0.0021645	1477.69	236.24	6.26	A_55_P2243566	Info	ref	Redrum	Redrum, erythroid developmental long intergenic non-protein coding transcript	77433
205	2e-07	1.33e-05	0.0021645	1033.94	166.26	6.22	A_55_P1968664	Info	nap	NAP111351-1
1764	4.51e-05	0.000364	0.0021645	153.98	24.75	6.22	A_55_P2094044	Info	ref	Gm15800	predicted gene 15800	269700
1484	2.53e-05	0.000243	0.0021645	2396.32	387.87	6.18	A_55_P2093770	Info		A_55_P2093770
60	< 1e-07	< 1e-07	0.0021645	634.41	103.29	6.14	A_51_P323521	Info	ref	Snx21	sorting nexin family member 21	101113
125	< 1e-07	8.48e-06	0.0021645	457.88	74.96	6.11	A_55_P2141311	Info	ref	AU022252
913	6e-06	9.34e-05	0.0021645	2852.46	468.75	6.09	A_55_P2008258	Info	ref	Larp1b	La ribonucleoprotein domain family, member 1B	214048
1188	1.26e-05	0.00015	0.0021645	2954.04	491.07	6.02	A_51_P481920	Info	ref	Ccna2	cyclin A2	12428	Cell cycle, Progesterone-mediated oocyte maturation
1173	1.23e-05	0.000149	0.0021645	882.44	147.14	6	A_66_P124445	Info	ref	3110002H16Rik
1509	2.68e-05	0.000253	0.0021645	5024.08	838.41	5.99	A_55_P2056342	Info	ref	Mgst3	microsomal glutathione S-transferase 3	66447	Drug metabolism - cytochrome P450, Glutathione metabolism, Metabolism of xenobiotics by cytochrome P450
851	5e-06	8.35e-05	0.0021645	3335.89	558.75	5.97	A_55_P1973838	Info	ref	Slc6a9	solute carrier family 6 (neurotransmitter transporter, glycine), member 9	14664
1340	1.85e-05	0.000196	0.0021645	2867.29	481.43	5.96	A_51_P463452	Info	ref	Acsl1	acyl-CoA synthetase long-chain family member 1	14081	Adipocytokine signaling pathway, Fatty acid degradation, Metabolic pathways, Peroxisome, PPAR signaling pathway
1036	8.5e-06	0.000117	0.0021645	3371.1	567.99	5.94	A_51_P480982	Info	ref	Glo1			Pyruvate metabolism
1200	1.28e-05	0.000152	0.0021645	182.01	30.64	5.94	A_51_P363947	Info	ref	Cdkn1a	cyclin-dependent kinase inhibitor 1A (P21)	12575	ATM Signaling Pathway, Cell Cycle: G1/S Check Point , Cell Cycle: G2/M Checkpoint, Cyclins and Cell Cycle Regulation, Effects of calcineurin in Keratinocyte Differentiation, Erythropoietin mediated neuroprotection through NF-kB, Influence of Ras and Rho proteins on G1 to S Transition, p53 Signaling Pathway, Bladder cancer, Cell cycle, Chronic myeloid leukemia, ErbB signaling pathway, Glioma, Hepa…
1520	2.74e-05	0.000257	0.0021645	498.64	84.29	5.92	A_55_P2086949	Info	ref	Cntf	ciliary neurotrophic factor	12803	Cytokine-cytokine receptor interaction, Jak-STAT signaling pathway
1895	5.99e-05	0.00045	0.0021645	1772.38	299.91	5.91	A_55_P2110032	Info	ref	Akap7
1103	1.08e-05	0.000139	0.0021645	107.17	18.28	5.86	A_55_P2140941	Info	ref	Tinagl1	tubulointerstitial nephritis antigen-like 1	94242
3541	0.000723	0.00291	0.004329	1365.51	234.94	5.81	A_51_P414115	Info	ref	Naprt	nicotinate phosphoribosyltransferase	223646
792	4.1e-06	7.34e-05	0.0021645	45828.6	7912.14	5.79	A_55_P2064547	Info	BC022182	Tuba1c	tubulin, alpha 1C	22146	Downregulated of MTA-3 in ER-negative Breast Tumors, Gap junction, Pathogenic Escherichia coli infection, Phagosome
357	7e-07	2.66e-05	0.0021645	906.4	157.35	5.76	A_65_P09523	Info	ens	ENSMUST00000112050
2431	0.0001508	0.000883	0.0021645	617.42	107.35	5.75	A_55_P2014066	Info	AK189234	AK189234
1451	2.38e-05	0.000234	0.004329	58	10.11	5.74	A_55_P2096035	Info	ref	Rundc3a	RUN domain containing 3A	51799
721	3.2e-06	6.3e-05	0.0021645	69.63	12.22	5.7	A_55_P2108599	Info	ref	Tlcd1	TLC domain containing 1	68385
1214	1.34e-05	0.000157	0.0021645	3115.83	549.31	5.67	A_55_P1992487	Info	ens	ENSMUST00000193396
1571	3.04e-05	0.000275	0.0021645	849.04	150.57	5.64	A_55_P1988102	Info	ref	Hmbs	hydroxymethylbilane synthase	15288	Metabolic pathways, Porphyrin and chlorophyll metabolism
2387	0.0001406	0.000839	0.0021645	4008.92	719.38	5.57	A_55_P1994927	Info	ref	Rab3il1	RAB3A interacting protein (rabin3)-like 1	74760
1236	1.43e-05	0.000165	0.0021645	454.37	82.13	5.53	A_51_P345316	Info	ref	Cep76	centrosomal protein 76	225659
3558	0.0007403	0.00296	0.0021645	125.11	22.65	5.52	A_51_P182303	Info	ref	Col1a2	collagen, type I, alpha 2	12843	Amoebiasis, ECM-receptor interaction, Focal adhesion, Protein digestion and absorption
2520	0.0001695	0.000958	0.0021645	456.52	82.87	5.51	A_55_P1985749	Info	ref	Rad23a	RAD23a homolog (S. cerevisiae)	19358	Nucleotide excision repair, Protein processing in endoplasmic reticulum
1523	2.76e-05	0.000258	0.0021645	1129.52	205.2	5.5	A_51_P385773	Info	ref	Eif2ak1	eukaryotic translation initiation factor 2 alpha kinase 1	15467	Regulation of eIF2, Hepatitis C, Protein processing in endoplasmic reticulum
1183	1.25e-05	0.00015	0.0021645	69.78	12.7	5.49	A_55_P2054315	Info	ref	Mcpt2	mast cell protease 2	17225
428	1e-06	3.33e-05	0.0021645	462.48	84.54	5.47	A_55_P1993698	Info	ref	Celf1	CUGBP, Elav-like family member 1	13046
3785	0.0009963	0.00375	0.0021645	856.31	156.41	5.47	A_55_P2088905	Info	ref	Hpca	hippocalcin	15444
1857	5.6e-05	0.00043	0.0021645	1916.4	353.86	5.42	A_55_P2036813	Info	ens	ENSMUST00000078267
2688	0.0002237	0.00118	0.0021645	196.66	36.62	5.37	A_55_P2108324	Info	ref	Med12	mediator complex subunit 12	59024
282	4e-07	1.96e-05	0.0021645	182.22	34.2	5.33	A_55_P1995205	Info	ref	Top2a	topoisomerase (DNA) II alpha	21973	Apoptotic DNA fragmentation and tissue homeostasis
1547	2.87e-05	0.000264	0.0021645	142033	27031.6	5.25	A_51_P455647	Info	ref	Car2	carbonic anhydrase 2	12349
596	2e-06	4.78e-05	0.0021645	141565	27206.4	5.2	A_55_P1952220	Info	ref	Pnpo	pyridoxine 5'-phosphate oxidase	103711	Metabolic pathways, Vitamin B6 metabolism
1733	4.22e-05	0.000347	0.0021645	237.57	45.68	5.2	A_51_P394585	Info	ref	Snx22	sorting nexin 22	382083
2580	0.0001862	0.00103	0.0021645	406.44	78.83	5.16	A_55_P2003586	Info	ref	Unkl	unkempt-like (Drosophila)	74154
3640	0.00082	0.00321	0.0021645	1904.86	371.43	5.13	A_55_P2057132	Info	ref	Scn8a
92	< 1e-07	< 1e-07	0.0021645	477.23	93.72	5.09	A_55_P2053374	Info	ref	Sorbs1	sorbin and SH3 domain containing 1	20411	Adherens junction, Insulin signaling pathway, PPAR signaling pathway
1025	8.2e-06	0.000114	0.0021645	257.91	50.64	5.09	A_52_P117999	Info	ref	Selt	selenoprotein T	69227
2444	0.0001542	0.000899	0.0021645	139.89	27.61	5.07	A_55_P2004732	Info	ref	Ttc39a	tetratricopeptide repeat domain 39A	230603
2346	0.0001325	0.000804	0.0021645	2082.05	413.4	5.04	A_55_P2034230	Info	ref	Polr2c	polymerase (RNA) II (DNA directed) polypeptide C	20021	Huntington's disease, Metabolic pathways, Purine metabolism, Pyrimidine metabolism, RNA polymerase
1896	5.99e-05	0.00045	0.0021645	549.5	109.34	5.03	A_55_P2443935	Info	ref	Xpo7	exportin 7	65246
2356	0.0001355	0.000819	0.0021645	325.33	64.65	5.03	A_52_P494930	Info	ref	Fnip2	folliculin interacting protein 2	329679
958	6.9e-06	0.000102	0.0021645	3023.46	607.9	4.97	A_51_P459350	Info	ref	Dstn	destrin	56431
1410	2.13e-05	0.000215	0.0021645	102.21	20.65	4.95	A_55_P2047360	Info		A_55_P2047360
3037	0.0003571	0.00167	0.004329	1420.42	287.53	4.94	A_51_P454993	Info	ref	Tmcc2	transmembrane and coiled-coil domains 2	68875
1973	6.67e-05	0.000482	0.0021645	126.39	25.64	4.93	A_51_P168630	Info	ref	Klf1	Kruppel-like factor 1 (erythroid)	16596
3059	0.0003688	0.00172	0.0021645	262.43	53.35	4.92	A_55_P2082625	Info	nap	NAP061666-1
1179	1.24e-05	0.00015	0.0021645	55.02	11.24	4.9	A_51_P414637	Info	ref	Col5a1	collagen, type V, alpha 1	12831	Amoebiasis, ECM-receptor interaction, Focal adhesion, Protein digestion and absorption
1554	2.9e-05	0.000266	0.0021645	1729.63	353.84	4.89	A_51_P483280	Info	ref	Prnp	prion protein	19122	Prion Pathway, Prion diseases
1844	5.43e-05	0.000419	0.0021645	309.99	63.39	4.89	A_55_P1972277	Info	ref	Samd11	sterile alpha motif domain containing 11	231004
1417	2.17e-05	0.000218	0.0021645	4527.11	933.07	4.85	A_51_P172251	Info	ref	Ifrd2	interferon-related developmental regulator 2	15983
994	7.6e-06	0.000109	0.0021645	167.42	34.69	4.83	A_55_P1953226	Info	ref	Gm14484	predicted gene 14484	547160
3670	0.0008529	0.00331	0.0064935	132.6	27.58	4.81	A_55_P2125963	Info	ref	Gm13247	predicted gene 13247	100041433
714	3.2e-06	6.3e-05	0.0021645	7069.9	1481.42	4.77	A_52_P400224	Info	ref	Ccs	copper chaperone for superoxide dismutase	12460	Amyotrophic lateral sclerosis (ALS)
1711	4.01e-05	0.000334	0.0021645	316.94	66.5	4.77	A_55_P2009988	Info	ref	Trib3	tribbles homolog 3 (Drosophila)	228775
1090	1.05e-05	0.000137	0.0021645	84.85	17.86	4.75	A_55_P2138718	Info	ref	Gm14483	predicted gene 14483	100042922
2249	0.0001092	0.000692	0.004329	17071	3596.66	4.75	A_51_P417891	Info	ref	Trim10	tripartite motif-containing 10	19824
379	8e-07	2.93e-05	0.0021645	3289.32	695.87	4.73	A_55_P2056348	Info	ens	ENSMUST00000067298
3433	0.0006216	0.00258	0.004329	103.18	21.88	4.71	A_55_P2427150	Info	ref	C430002N11Rik	RIKEN cDNA C430002N11 gene	319707
2989	0.0003324	0.00158	0.0021645	2291.04	487.88	4.7	A_55_P2089080	Info	ref	Ssbp2	single-stranded DNA binding protein 2	66970
1688	3.9e-05	0.000328	0.0021645	836.93	178.69	4.68	A_55_P2045886	Info	ref	Stk3	serine/threonine kinase 3	56274	MAPK signaling pathway
3153	0.0004179	0.00189	0.0021645	200.96	43.21	4.65	A_55_P2064486	Info	ref	Trim58	tripartite motif-containing 58	216781
3132	0.0004056	0.00184	0.0021645	99.4	21.48	4.63	A_55_P2175356	Info	ref	Uros	uroporphyrinogen III synthase	22276	Metabolic pathways, Porphyrin and chlorophyll metabolism
2642	0.0002086	0.00112	0.0021645	2849.59	616.5	4.62	A_55_P1975090	Info	tc	TC1663799
1798	4.92e-05	0.00039	0.0021645	149.63	32.42	4.61	A_55_P2036883	Info	ref	Hist2h2bb	histone cluster 2, H2bb	319189
1303	1.68e-05	0.000183	0.0021645	3033.62	660.18	4.6	A_51_P249118	Info	ref	Abcb4	ATP-binding cassette, sub-family B (MDR/TAP), member 4	18670	ABC transporters, Bile secretion
1233	1.42e-05	0.000164	0.0021645	98.88	21.58	4.58	A_51_P501248	Info	ref	Sphk1	sphingosine kinase 1	20698	Phospholipids as signalling intermediaries, Calcium signaling pathway, Fc gamma R-mediated phagocytosis, Metabolic pathways, Sphingolipid metabolism, VEGF signaling pathway
1881	5.81e-05	0.00044	0.0021645	3136.78	685.26	4.58	A_51_P299062	Info	ref	Kel	Kell blood group	23925
2656	0.0002124	0.00114	0.004329	4495.93	985.9	4.56	A_55_P1997126	Info	ref	Ctse	cathepsin E	13034	Lysosome
507	1.5e-06	4.13e-05	0.0021645	136.02	29.92	4.55	A_52_P339791	Info	ref	Hdgf	hepatoma-derived growth factor	15191
2612	0.0001985	0.00108	0.0021645	1551.33	341.27	4.55	A_52_P155708	Info	ref	Creg1	cellular repressor of E1A-stimulated genes 1	433375
1714	4.03e-05	0.000335	0.0021645	291.97	64.29	4.54	A_55_P1976898	Info	ref	Pnp2	purine-nucleoside phosphorylase 2	667034
617	2.2e-06	5.04e-05	0.0021645	147.47	32.53	4.53	A_52_P607683	Info	ref	Ppm1e	protein phosphatase 1E (PP2C domain containing)	320472
3241	0.0004755	0.00209	0.004329	85.01	18.82	4.52	A_55_P2024555	Info	ref	Ppap2a	phosphatidic acid phosphatase type 2A	19012	Ether lipid metabolism, Fat digestion and absorption, Fc gamma R-mediated phagocytosis, Glycerolipid metabolism, Glycerophospholipid metabolism, Metabolic pathways, Sphingolipid metabolism
2390	0.0001409	0.000839	0.0021645	528.35	117.08	4.51	A_55_P1982291	Info	ref	Clca3a1	chloride channel calcium activated 3A1	12722
767	3.7e-06	6.86e-05	0.0021645	37224.4	8341.81	4.46	A_55_P1973006	Info	ref	Bag1	BCL2-associated athanogene 1	12017	Protein processing in endoplasmic reticulum
2871	0.0002838	0.00141	0.0021645	76.76	17.22	4.46	A_51_P462192	Info	ref	Olr1			Phagosome, PPAR signaling pathway
2328	0.0001263	0.000773	0.004329	17992.7	4041.28	4.45	A_51_P343309	Info	ref	Cmas	cytidine monophospho-N-acetylneuraminic acid synthetase	12764	Amino sugar and nucleotide sugar metabolism, Metabolic pathways
2422	0.0001477	0.000869	0.0021645	1570.01	352.74	4.45	A_55_P2156288	Info	ref	Gm42151	predicted gene, 42151	105246959
1766	4.55e-05	0.000367	0.0021645	65.37	14.79	4.42	A_55_P2150901	Info	ref	Foxo4	forkhead box O4	54601	AKT Signaling Pathway, Ras Signaling Pathway
2707	0.0002291	0.00121	0.0021645	119.75	27.08	4.42	A_51_P413507	Info	ref	2010109A12Rik	RIKEN cDNA 2010109A12 gene	75610
1741	4.32e-05	0.000353	0.0021645	239.12	54.16	4.41	A_51_P492087	Info	ref	Pole3	polymerase (DNA directed), epsilon 3 (p17 subunit)	59001	Base excision repair, DNA replication, Metabolic pathways, Nucleotide excision repair, Purine metabolism, Pyrimidine metabolism
2870	0.0002836	0.00141	0.0021645	71.46	16.21	4.41	A_55_P1966144	Info	ref	Slfn14	schlafen 14	237890
1346	1.86e-05	0.000196	0.0021645	3932.09	893.35	4.4	A_51_P376347	Info	ref	Hebp1	heme binding protein 1	15199
3105	0.0003936	0.00181	0.0021645	1385.93	314.79	4.4	A_55_P2005315	Info	ens	ENSMUST00000065533
1894	5.98e-05	0.00045	0.0021645	2213.48	504.39	4.39	A_55_P2045258	Info	ref	Ehd1	EH-domain containing 1	13660	Endocytosis
1623	3.42e-05	0.0003	0.0021645	8122.46	1852.68	4.38	A_55_P2117630	Info	ref	Snrnp25	small nuclear ribonucleoprotein 25 (U11/U12)	78372
3373	0.0005725	0.00242	0.0021645	640.49	146.25	4.38	A_55_P2108248	Info	ref	Art4
2440	0.0001532	0.000894	0.0021645	1826.3	417.67	4.37	A_55_P2065567	Info	ref	Chac2	ChaC, cation transport regulator 2	68044
788	4e-06	7.23e-05	0.0021645	19513.5	4471.2	4.36	A_51_P307325	Info	ref	Rbbp4	retinoblastoma binding protein 4	19646	The PRC2 Complex Sets Long-term Gene Silencing Through Modification of Histone Tails
2451	0.0001554	0.000903	0.0021645	63.2	14.5	4.36	A_52_P77227	Info	ref	Rnf212
1862	5.64e-05	0.000431	0.0021645	508.93	117.02	4.35	A_55_P2159289	Info	ref	Ap5s1	adaptor-related protein 5 complex, sigma 1 subunit	69596
2446	0.0001546	0.0009	0.0021645	2203.44	510.06	4.32	A_52_P50478	Info	ref	Rnf123	ring finger protein 123	84585
2528	0.0001714	0.000966	0.004329	414.2	95.78	4.32	A_55_P2029203	Info	ref	Dopey2	dopey family member 2	70028
346	6e-07	2.46e-05	0.0021645	285.41	66.27	4.31	A_55_P2082989	Info	ref	5430435G22Rik
2663	0.0002145	0.00115	0.0021645	105.66	24.54	4.3	A_55_P1993153	Info	ref	Smtnl1	smoothelin-like 1	68678
3398	0.000594	0.00249	0.0021645	9967.37	2319.4	4.3	A_66_P101942	Info	ref	Gm9706	predicted gene 9706	677168
1333	1.81e-05	0.000193	0.0021645	89.6	20.9	4.29	A_52_P252121	Info	AK003786	Nfs1	nitrogen fixation gene 1 (S. cerevisiae)	18041	Sulfur relay system, Thiamine metabolism
2503	0.0001655	0.000942	0.0021645	871.14	203.27	4.29	A_66_P126415	Info	ref	Gm8013	predicted gene 8013	666266
2480	0.0001588	0.000912	0.0021645	86.1	20.11	4.28	A_51_P388325	Info	ref	Clgn	calmegin	12745
333	6e-07	2.46e-05	0.0021645	1820.68	428.23	4.25	A_55_P2108476	Info	ref	Mavs	mitochondrial antiviral signaling protein	228607	Cytosolic DNA-sensing pathway, Hepatitis C, RIG-I-like receptor signaling pathway
505	1.5e-06	4.13e-05	0.0021645	164.11	38.68	4.24	A_52_P680038	Info	ref	Cdk16	cyclin-dependent kinase 16	18555
1312	1.72e-05	0.000186	0.0021645	9723.12	2295.75	4.24	A_55_P1994887	Info	ref	Zfpm1	zinc finger protein, multitype 1	22761
3136	0.0004069	0.00185	0.0021645	448.66	105.73	4.24	A_55_P2089820	Info	ref	Adk	adenosine kinase	11534	Metabolic pathways, Purine metabolism
3147	0.000414	0.00187	0.004329	134.07	31.62	4.24	A_55_P2028288	Info	ref	Nhlrc4	NHL repeat containing 4	621239
3301	0.0005246	0.00226	0.004329	106.33	25.15	4.23	A_55_P2103206	Info	ref	Dusp8	dual specificity phosphatase 8	18218	Regulation of MAP Kinase Pathways Through Dual Specificity Phosphatases, MAPK signaling pathway
3052	0.0003641	0.0017	0.004329	429.77	102.42	4.2	A_52_P309337	Info	ref	Metap2	methionine aminopeptidase 2	56307
267	4e-07	1.96e-05	0.0021645	107.18	25.6	4.19	A_55_P2103706	Info	ref	Gm5593	predicted gene 5593	434175
2347	0.0001325	0.000804	0.0021645	681.26	162.73	4.19	A_55_P2019690	Info	ref	Slc43a1	solute carrier family 43, member 1	72401
2630	0.0002057	0.00111	0.0021645	1414.06	337.84	4.19	A_51_P209518	Info	ref	Galnt1	UDP-N-acetyl-alpha-D-galactosamine:polypeptide N-acetylgalactosaminyltransferase 1	14423	Metabolic pathways, Mucin type O-Glycan biosynthesis
3740	0.0009405	0.00358	0.0064935	57.17	13.67	4.18	A_55_P2031133	Info	ref	Tmem220	transmembrane protein 220	338369
2238	0.0001075	0.000684	0.0021645	2580.04	619.29	4.17	A_51_P377760	Info	ref	Rnasel	ribonuclease L (2', 5'-oligoisoadenylate synthetase-dependent)	24014	Hepatitis C
3714	0.0009123	0.0035	0.0021645	256.45	61.68	4.16	A_66_P139546	Info	ref	Igfbp6	insulin-like growth factor binding protein 6	16012
865	5.2e-06	8.54e-05	0.0021645	939.1	226.92	4.14	A_55_P1955072	Info	ref	Alad	aminolevulinate, delta-, dehydratase	17025	Metabolic pathways, Porphyrin and chlorophyll metabolism
1375	2.01e-05	0.000208	0.0021645	978.77	236.22	4.14	A_55_P2161347	Info	ref	Acmsd	amino carboxymuconate semialdehyde decarboxylase	266645	Metabolic pathways, Tryptophan metabolism
1779	4.73e-05	0.000378	0.0021645	52.41	12.7	4.13	A_55_P2004046	Info	ref	Gm42363	predicted gene, 42363	105247229
1161	1.2e-05	0.000147	0.0021645	148.26	35.99	4.12	A_55_P2004777	Info	ref	Micall2	MICAL-like 2	231830
1263	1.51e-05	0.00017	0.0021645	2053.34	498.81	4.12	A_55_P1990609	Info	ref	Ube2j1	ubiquitin-conjugating enzyme E2J 1	56228	Parkinson's disease, Protein processing in endoplasmic reticulum, Ubiquitin mediated proteolysis
1522	2.75e-05	0.000257	0.0021645	281.81	68.44	4.12	A_55_P2010843	Info	ref	Fahd1	fumarylacetoacetate hydrolase domain containing 1	68636
2267	0.0001126	0.000707	0.0021645	1032.78	250.54	4.12	A_55_P2023057	Info	ref	Dnajb2	DnaJ (Hsp40) homolog, subfamily B, member 2	56812	Protein processing in endoplasmic reticulum
2326	0.0001259	0.000771	0.0021645	9872.89	2394.4	4.12	A_51_P260169	Info	ref	Gstm5	glutathione S-transferase, mu 5	14866	Drug metabolism - cytochrome P450, Glutathione metabolism, Metabolism of xenobiotics by cytochrome P450
2590	0.0001894	0.00104	0.0021645	4510.84	1094.07	4.12	A_52_P660945	Info	ref	Ctsf	cathepsin F	56464	Lysosome
2944	0.0003117	0.00151	0.004329	4312.87	1055.38	4.09	A_55_P1958697	Info	ref	Rbm33	RNA binding motif protein 33	381626
3096	0.0003922	0.0018	0.0021645	232.78	56.89	4.09	A_51_P350817	Info	ref	Cnn1	calponin 1	12797
149	1e-07	8.48e-06	0.0021645	18003.2	4423.26	4.07	A_52_P37894	Info	ref	Cox7a2	cytochrome c oxidase subunit VIIa 2	12866	Alzheimer's disease, Cardiac muscle contraction, Huntington's disease, Oxidative phosphorylation, Parkinson's disease
1669	3.74e-05	0.000319	0.0021645	92.3	22.68	4.07	A_55_P1963807	Info	ref	Actg2	actin, gamma 2, smooth muscle, enteric	11468	Vascular smooth muscle contraction
2667	0.0002165	0.00116	0.0021645	549.91	135.46	4.06	A_55_P2091928	Info	ref	Raet1b	retinoic acid early transcript beta	19369
2913	0.0002983	0.00146	0.0021645	327.71	80.86	4.05	A_55_P2013391	Info	AK028917	Gm4402	predicted gene 4402	100043380
228	3e-07	1.62e-05	0.0021645	4442.8	1100.85	4.04	A_55_P2117445	Info	BC024346	Pam16	presequence translocase-asssociated motor 16 homolog (S. cerevisiae)	66449
3636	0.0008172	0.0032	0.004329	361.89	89.71	4.03	A_55_P2033393	Info	ref	Slc25a21	solute carrier family 25 (mitochondrial oxodicarboxylate carrier), member 21	217593
3382	0.0005798	0.00244	0.004329	49280.3	12250.1	4.02	A_51_P269084	Info	ref	Chchd10	coiled-coil-helix-coiled-coil-helix domain containing 10	103172
3627	0.0008102	0.00318	0.004329	1581.06	393.6	4.02	A_51_P160413	Info	ref	Yod1	YOD1 OTU deubiquitinating enzyme 1 homologue (S. cerevisiae)	226418	Protein processing in endoplasmic reticulum
2717	0.0002311	0.00121	0.0021645	865.08	215.82	4.01	A_55_P2028798	Info	ref	Nqo2	NAD(P)H dehydrogenase, quinone 2	18105
2822	0.0002648	0.00134	0.004329	856.86	213.65	4.01	A_51_P195573	Info	ref	Dnmt1	DNA methyltransferase (cytosine-5) 1	13433	Cysteine and methionine metabolism, Metabolic pathways
11	< 1e-07	< 1e-07	0.0021645	28959.6	7243.59	4	A_55_P2149719	Info	ens	ENSMUST00000049628
3617	0.0008005	0.00315	0.004329	465.56	116.56	3.99	A_55_P2037702	Info	ref	Gm10638	predicted gene 10638	666945
324	6e-07	2.46e-05	0.0021645	1796.16	452.41	3.97	A_52_P420466	Info	ref	Hist1h2ab	histone cluster 1, H2ab	319172	Systemic lupus erythematosus
1348	1.86e-05	0.000196	0.0021645	77.22	19.47	3.97	A_55_P1961385	Info	tc	TC1675241
2831	0.000267	0.00134	0.004329	271.8	68.53	3.97	A_55_P1983135	Info	AK143785	Pxmp4	peroxisomal membrane protein 4	59038	Peroxisome
3415	0.0006092	0.00254	0.0021645	303.48	76.5	3.97	A_55_P2075298	Info	ref	Atp8a1	ATPase, aminophospholipid transporter (APLT), class I, type 8A, member 1	11980
2755	0.0002455	0.00127	0.004329	181.63	46.25	3.93	A_51_P148744	Info	ref	Msantd1	Myb/SANT-like DNA-binding domain containing 1	403174
1990	6.87e-05	0.000492	0.0021645	273	69.72	3.92	A_66_P116372	Info	ref	Soat2			Steroid biosynthesis
2394	0.0001417	0.000843	0.0021645	195.05	50.02	3.9	A_51_P185713	Info	ref	Ptdss2	phosphatidylserine synthase 2	27388	Glycerophospholipid metabolism, Metabolic pathways
1907	6.08e-05	0.000454	0.0021645	351.88	90.41	3.89	A_55_P2049122	Info	ref	Tm6sf2
3538	0.0007209	0.0029	0.004329	2980.09	765.89	3.89	A_52_P510877	Info	ref	Bcl2l1	BCL2-like 1	12048	Amyotrophic lateral sclerosis (ALS), Apoptosis, Chronic myeloid leukemia, Jak-STAT signaling pathway, Pancreatic cancer, Pathways in cancer, Small cell lung cancer, Toxoplasmosis
2877	0.0002857	0.00141	0.0021645	566.53	146.67	3.86	A_52_P475870	Info	ref	Tmem29	transmembrane protein 29	382245
1436	2.3e-05	0.000228	0.0021645	135.31	35.2	3.84	A_55_P2004452	Info	ref	Tceal8	transcription elongation factor A (SII)-like 8	66684
3051	0.0003637	0.0017	0.0021645	57.95	15.11	3.84	A_55_P2026139	Info	ref	Nxpe5	neurexophilin and PC-esterase domain family, member 5	381680
1363	1.96e-05	0.000205	0.0021645	78.36	20.48	3.83	A_52_P99502	Info	ref	Scrn3	secernin 3	74616
3253	0.0004857	0.00213	0.004329	358.44	93.64	3.83	A_52_P117408	Info	ref	Tg	thyroglobulin	21819	Autoimmune thyroid disease
1625	3.43e-05	0.000301	0.0021645	77.84	20.39	3.82	A_55_P2429225	Info	ref	Psrc1	proline/serine-rich coiled-coil 1	56742
847	4.9e-06	8.21e-05	0.0021645	3204.86	840.78	3.81	A_51_P116088	Info	ref	Rexo2	REX2, RNA exonuclease 2 homolog (S. cerevisiae)	104444	Ribosome biogenesis in eukaryotes
3438	0.0006266	0.0026	0.0021645	354.47	93.06	3.81	A_51_P200561	Info	ref	4930506M07Rik	RIKEN cDNA 4930506M07 gene	71653
1704	3.98e-05	0.000332	0.0021645	38344.7	10078.4	3.8	A_51_P483473	Info	ref	St3gal5	ST3 beta-galactoside alpha-2,3-sialyltransferase 5	20454	Glycosphingolipid biosynthesis - ganglio series, Metabolic pathways
3151	0.0004165	0.00188	0.0064935	1522.81	401.11	3.8	A_51_P472867	Info	ref	Oas3	2'-5' oligoadenylate synthetase 3	246727	Hepatitis C
3295	0.0005203	0.00225	0.004329	823.76	216.62	3.8	A_52_P200207	Info	ref	Rmnd5a	required for meiotic nuclear division 5 homolog A (S. cerevisiae)	68477
1774	4.65e-05	0.000373	0.0021645	1813.92	478.47	3.79	A_55_P1953688	Info	ref	Top1	topoisomerase (DNA) I	21969
1142	1.17e-05	0.000145	0.0021645	3645.3	970.19	3.76	A_51_P125205	Info	ref	Aqp1	aquaporin 1	11826	Bile secretion, Proximal tubule bicarbonate reclamation
1276	1.57e-05	0.000175	0.0021645	331.18	88.06	3.76	A_65_P02543	Info	ref	Srp72			Protein export
1444	2.35e-05	0.000231	0.0021645	1763.75	469.9	3.75	A_52_P444162	Info	ref	Rab11a	RAB11A, member RAS oncogene family	53869	Rab GTPases Mark Targets In The Endocytotic Machinery, Endocytosis, Pancreatic secretion, Vasopressin-regulated water reabsorption
2887	0.0002897	0.00143	0.0064935	225.11	60.1	3.75	A_66_P121862	Info	ref	1700001K23Rik	RIKEN cDNA 1700001K23 gene	69319
3383	0.0005798	0.00244	0.0021645	66.5	17.83	3.73	A_66_P103474	Info	ref	Vmn2r26	vomeronasal 2, receptor 26	56552
3081	0.0003839	0.00177	0.004329	373.18	100.43	3.72	A_55_P2088315	Info	ref	Vmn1r87	vomeronasal 1 receptor 87	171261
674	2.8e-06	5.89e-05	0.0021645	159.12	42.91	3.71	A_55_P2040529	Info	ref	Mtfr1	mitochondrial fission regulator 1	67472
1957	6.56e-05	0.000477	0.0021645	94.92	25.62	3.71	A_55_P2121185	Info	ref	Omp	olfactory marker protein	18378
2050	7.76e-05	0.000539	0.0021645	629.21	169.47	3.71	A_55_P2074796	Info	ref	Cdkn2c	cyclin-dependent kinase inhibitor 2C (p18, inhibits CDK4)	12580	Cyclins and Cell Cycle Regulation, Cell cycle
2790	0.0002554	0.0013	0.004329	1703.44	459.04	3.71	A_51_P505823	Info	ref	Endod1	endonuclease domain containing 1	71946	Apoptosis
3512	0.0006903	0.0028	0.004329	93.12	25.1	3.71	A_52_P160005	Info	ref	Pcyt1b	phosphate cytidylyltransferase 1, choline, beta isoform	236899	Glycerophospholipid metabolism, Metabolic pathways
1915	6.16e-05	0.000458	0.0021645	1379.65	373.76	3.69	A_55_P2098321	Info	nap	NAP093739-001
2136	8.84e-05	0.000589	0.0021645	5443.82	1475.65	3.69	A_51_P372473	Info	ref	Auh	AU RNA binding protein/enoyl-coenzyme A hydratase	11992	Metabolic pathways, Valine, leucine and isoleucine degradation
1390	2.04e-05	0.000209	0.0021645	365.61	99.35	3.68	A_55_P1976007	Info	ref	Psme4	proteasome (prosome, macropain) activator subunit 4	103554	Proteasome
2143	9.05e-05	0.000601	0.0021645	296.23	80.44	3.68	A_55_P2095181	Info	ens	ENSMUST00000042391
2181	9.74e-05	0.000636	0.0021645	210.75	57.23	3.68	A_55_P2392972	Info	AK158572	K230015D01Rik	RIKEN cDNA K230015D01 gene	100038474
2421	0.0001476	0.000868	0.0021645	384.71	104.62	3.68	A_52_P72839	Info	ref	Sec23a	SEC23A (S. cerevisiae)	20334	Protein processing in endoplasmic reticulum
2742	0.0002415	0.00125	0.0021645	105.32	28.63	3.68	A_55_P2117574	Info	ref	Ppih	peptidyl prolyl isomerase H	66101	Spliceosome
2995	0.0003336	0.00159	0.004329	460.53	125.09	3.68	A_51_P223036	Info	ref	Fbxo30	F-box protein 30	71865
3249	0.0004807	0.00211	0.0021645	129.06	35.03	3.68	A_55_P2127243	Info	ref	Tpsb2	tryptase beta 2	17229
1305	1.69e-05	0.000184	0.0021645	520.32	141.81	3.67	A_55_P1999842	Info		A_55_P1999842
2429	0.0001497	0.000878	0.0021645	985.67	269.22	3.66	A_51_P145662	Info	ref	Clec4g	C-type lectin domain family 4, member g	75863
2947	0.000312	0.00151	0.0021645	609.21	166.52	3.66	A_55_P2120682	Info	ref	Golga7	golgi autoantigen, golgin subfamily a, 7	57437
3227	0.0004668	0.00206	0.0021645	879.96	240.57	3.66	A_55_P2168707	Info	ref	Frmd8os	FERM domain containing 8, opposite strand	69595
2696	0.0002253	0.00119	0.0021645	367.32	100.62	3.65	A_51_P470715	Info	ref	Cish	cytokine inducible SH2-containing protein	12700	Jak-STAT signaling pathway
3319	0.0005382	0.00231	0.0021645	1180.41	323.07	3.65	A_52_P37702	Info	AK011813	Slc16a10	solute carrier family 16 (monocarboxylic acid transporters), member 10	72472	Protein digestion and absorption
834	4.6e-06	7.86e-05	0.0021645	1951.59	538.27	3.63	A_55_P2021054	Info	ref	Elp5	elongator acetyltransferase complex subunit 5	54351
3562	0.0007458	0.00298	0.004329	834	229.55	3.63	A_51_P336833	Info	ref	Fabp4	fatty acid binding protein 4, adipocyte	11770	PPAR signaling pathway
278	4e-07	1.96e-05	0.0021645	35147.4	9713.45	3.62	A_55_P2012206	Info	ref	Gm6444	predicted gene 6444	623672
1578	3.05e-05	0.000275	0.0021645	54345.1	15006.1	3.62	A_55_P1991585	Info	ref	Blvrb	biliverdin reductase B (flavin reductase (NADPH))	233016	Porphyrin and chlorophyll metabolism
1820	5.2e-05	0.000407	0.0021645	183.82	50.75	3.62	A_55_P1954221	Info	ref	Emp1	epithelial membrane protein 1	13730
1044	8.7e-06	0.000118	0.0021645	569.58	157.59	3.61	A_51_P330213	Info	ref	Asf1b	anti-silencing function 1B histone chaperone	66929
2000	7.04e-05	0.000501	0.0021645	21106	5842.97	3.61	A_55_P2053718	Info	ref	Pink1	PTEN induced putative kinase 1	68943	Parkinson's disease
2539	0.0001752	0.000983	0.0021645	186.49	51.64	3.61	A_51_P510663	Info	ref	Supt3	suppressor of Ty 3	109115
248	3e-07	1.62e-05	0.0021645	648.78	180.93	3.59	A_55_P1963529	Info	ref	Abcb10	ATP-binding cassette, sub-family B (MDR/TAP), member 10	56199	ABC transporters
2445	0.0001544	0.000899	0.0021645	238.9	66.62	3.59	A_66_P119801	Info	ref	Optn	optineurin	71648
2964	0.0003216	0.00155	0.0021645	491.93	136.96	3.59	A_55_P1993955	Info	ref	Pltp	phospholipid transfer protein	18830	PPAR signaling pathway
3243	0.0004772	0.0021	0.0021645	949.58	264.78	3.59	A_55_P2115458	Info	ref	Pot1a	protection of telomeres 1A	101185
2039	7.58e-05	0.000529	0.0021645	467.39	130.74	3.58	A_55_P2097665	Info	ref	Arl4a	ADP-ribosylation factor-like 4A	11861
3054	0.0003645	0.0017	0.0021645	362.11	101.2	3.58	A_51_P156243	Info	ref	Eps15	epidermal growth factor receptor pathway substrate 15	13858	Endocytotic role of NDK, Phosphins and Dynamin, Endocytosis
2972	0.0003248	0.00156	0.004329	1132.09	317.41	3.57	A_55_P2148531	Info	ref	Pithd1	PITH (C-terminal proteasome-interacting domain of thioredoxin-like) domain containing 1	66193
3661	0.0008426	0.00328	0.004329	100.65	28.19	3.57	A_55_P1999633	Info	ref	Cit	citron	12704
1146	1.17e-05	0.000145	0.0021645	44.44	12.49	3.56	A_55_P2023042	Info	ref	Ift43	intraflagellar transport 43	76411
2471	0.0001579	0.00091	0.004329	2195.29	617.17	3.56	A_55_P2152872	Info	ref	Fgfrl1	fibroblast growth factor receptor-like 1	116701
607	2.1e-06	4.93e-05	0.0021645	48.32	13.61	3.55	A_52_P400637	Info	ref	Appbp2os	amyloid beta precursor protein (cytoplasmic tail) binding protein 2, opposite strand	654810
1556	2.91e-05	0.000266	0.0021645	442.71	124.72	3.55	A_51_P390967	Info	ref	Slc43a3	solute carrier family 43, member 3	58207
2151	9.12e-05	0.000604	0.0021645	35.84	10.11	3.55	A_55_P2048588	Info	ref	Cdk1	cyclin-dependent kinase 1	12534	Activation of Src by Protein-tyrosine phosphatase alpha, AKAP95 role in mitosis and chromosome dynamics, cdc25 and chk1 Regulatory Pathway in response to DNA damage, Cell Cycle: G1/S Check Point , Cell Cycle: G2/M Checkpoint, Cyclins and Cell Cycle Regulation, Estrogen-responsive protein Efp controls cell cycle and breast tumors growth, How Progesterone Initiates the Oocyte Maturation, Protein Ki…
2857	0.000277	0.00138	0.004329	3026.11	851.68	3.55	A_55_P2187038	Info	ref	Tpm1	tropomyosin 1, alpha	22003	Cardiac muscle contraction, Dilated cardiomyopathy, Hypertrophic cardiomyopathy (HCM)
3674	0.000866	0.00336	0.0021645	48.47	13.66	3.55	A_55_P2169784	Info	ref	Plod1	procollagen-lysine, 2-oxoglutarate 5-dioxygenase 1	18822	Lysine degradation
394	9e-07	3.17e-05	0.0021645	10236.6	2900.75	3.53	A_55_P2126063	Info	ref	Mrps21	mitochondrial ribosomal protein S21	66292
2413	0.0001455	0.000859	0.0021645	199.13	56.44	3.53	A_55_P2068734	Info	ref	Ccl27a
603	2.1e-06	4.93e-05	0.0021645	435.07	123.54	3.52	A_55_P2091858	Info	ref	Hipk2	homeodomain interacting protein kinase 2	15258
701	3.1e-06	6.21e-05	0.008658	35.87	10.19	3.52	A_51_P515532	Info	ref	Tmem200a	transmembrane protein 200A	77220
1339	1.84e-05	0.000196	0.0021645	277.56	78.87	3.52	A_51_P240614	Info	ref	Tm4sf1	transmembrane 4 superfamily member 1	17112
2863	0.0002791	0.00139	0.0021645	730.89	208.36	3.51	A_55_P2050592	Info	ref	Gm5785	predicted gene 5785	544864
2982	0.0003308	0.00158	0.0021645	1744.02	496.32	3.51	A_55_P2083401	Info	ref	Acp1	acid phosphatase 1, soluble	11431	Adherens junction, Riboflavin metabolism
1818	5.18e-05	0.000406	0.0021645	194.8	55.71	3.5	A_55_P2009604	Info		A_55_P2009604
2882	0.0002883	0.00142	0.0021645	596.15	170.41	3.5	A_55_P2152962	Info	ref	Mtr			Cysteine and methionine metabolism, Metabolic pathways, One carbon pool by folate, Selenocompound metabolism
3439	0.0006267	0.0026	0.0021645	474.85	135.78	3.5	A_55_P1975021	Info	ref	Rad18	RAD18 homolog (S. cerevisiae)	58186
1633	3.52e-05	0.000307	0.0021645	46.63	13.38	3.49	A_55_P2190152	Info	AK054449	4921509J17Rik	RIKEN cDNA 4921509J17 gene	70857
270	4e-07	1.96e-05	0.0021645	220.64	63.55	3.47	A_55_P2056654	Info	ref	Kif22	kinesin family member 22	110033
1463	2.45e-05	0.000238	0.0021645	74.06	21.39	3.46	A_55_P1982494	Info	ref	1700012L04Rik	RIKEN cDNA 1700012L04 gene	76383
3736	0.0009396	0.00358	0.008658	1241.46	359.3	3.46	A_52_P125350	Info	ref	Anp32e	acidic (leucine-rich) nuclear phosphoprotein 32 family, member E	66471
5	< 1e-07	< 1e-07	0.0021645	34258.1	9943.42	3.45	A_55_P2118906	Info	ref	Atp5j2	ATP synthase, H+ transporting, mitochondrial F0 complex, subunit F2	57423	Metabolic pathways, Oxidative phosphorylation
354	7e-07	2.66e-05	0.0021645	58.45	16.93	3.45	A_51_P408071	Info	ref	Kntc1	kinetochore associated 1	208628
2125	8.68e-05	0.000581	0.0021645	846.15	245.07	3.45	A_55_P2173737	Info	ref	Hspa4l	heat shock protein 4 like	18415	Protein processing in endoplasmic reticulum
2314	0.0001223	0.000753	0.0021645	134.12	38.83	3.45	A_51_P214187	Info	ref	Slc6a3	solute carrier family 6 (neurotransmitter transporter, dopamine), member 3	13162	Parkinson's disease
2563	0.0001819	0.00101	0.0021645	46.87	13.58	3.45	A_55_P2080947	Info		A_55_P2080947
3691	0.0008805	0.0034	0.0021645	53.75	15.56	3.45	A_55_P2062048	Info	ref	Gcsam	germinal center associated, signaling and motility	14525
219	3e-07	1.62e-05	0.0021645	201.09	58.51	3.44	A_55_P2148906	Info	ref	Cltb	clathrin, light polypeptide (Lcb)	74325	Bacterial invasion of epithelial cells, Endocytosis, Huntington's disease, Lysosome
3091	0.0003894	0.00179	0.004329	47.21	13.71	3.44	A_55_P2039250	Info	ref	Mboat2	membrane bound O-acyltransferase domain containing 2	67216	Glycerolipid metabolism, Glycerophospholipid metabolism, Metabolic pathways
756	3.6e-06	6.76e-05	0.0021645	1989.68	579.32	3.43	A_51_P100828	Info	ref	Prdx3	peroxiredoxin 3	11757
1083	1.01e-05	0.000133	0.0021645	1062.79	310.2	3.43	A_51_P315555	Info	ref	Nars	asparaginyl-tRNA synthetase	70223	Aminoacyl-tRNA biosynthesis
3240	0.0004743	0.00209	0.004329	715.26	208.58	3.43	A_55_P2171378	Info	ref	Pdzk1ip1	PDZK1 interacting protein 1	67182
1154	1.2e-05	0.000147	0.0021645	117.64	34.42	3.42	A_52_P273821	Info	ref	Abhd5	abhydrolase domain containing 5	67469
1612	3.28e-05	0.00029	0.0021645	1792.97	524.48	3.42	A_55_P2001891	Info	ref	Prps1	phosphoribosyl pyrophosphate synthetase 1	19139	Metabolic pathways, Pentose phosphate pathway, Purine metabolism
3735	0.0009396	0.00358	0.0064935	83.08	24.3	3.42	A_52_P475356	Info	ref	Sox6	SRY (sex determining region Y)-box 6	20679
204	2e-07	1.33e-05	0.0021645	36940.1	10824.4	3.41	A_55_P1980566	Info	ref	Ndufb11	NADH dehydrogenase (ubiquinone) 1 beta subcomplex, 11	104130	Alzheimer's disease, Huntington's disease, Oxidative phosphorylation, Parkinson's disease
1700	3.97e-05	0.000332	0.0021645	887.98	260.37	3.41	A_52_P262967	Info	ref	Rab10	RAB10, member RAS oncogene family	19325
739	3.5e-06	6.65e-05	0.0021645	475.29	139.91	3.4	A_52_P515036	Info	ref	Htatip2	HIV-1 tat interactive protein 2, homolog (human)	53415
1932	6.33e-05	0.000467	0.0021645	25716.6	7561.07	3.4	A_55_P2043684	Info	ref	Ubac1	ubiquitin associated domain containing 1	98766
305	5e-07	2.24e-05	0.0021645	219.02	64.55	3.39	A_55_P1982420	Info	ref	C78339	expressed sequence C78339	97863
1106	1.09e-05	0.00014	0.0021645	619.31	182.81	3.39	A_52_P118958	Info	ref	Pex19	peroxisomal biogenesis factor 19	19298	Peroxisome
1388	2.04e-05	0.000209	0.0021645	59.85	17.68	3.39	A_55_P2082688	Info	ref	Ak1	adenylate kinase 1	11636	Metabolic pathways, Purine metabolism
3615	0.000799	0.00315	0.0021645	356.65	105.18	3.39	A_51_P506045	Info	ref	Cpq	carboxypeptidase Q	54381
1975	6.69e-05	0.000482	0.0021645	1121.56	333.18	3.37	A_52_P265877	Info	ref	Aldh9a1	aldehyde dehydrogenase 9, subfamily A1	56752	Arginine and proline metabolism, Ascorbate and aldarate metabolism, beta-Alanine metabolism, Fatty acid degradation, Glycerolipid metabolism, Glycolysis / Gluconeogenesis, Histidine metabolism, Lysine degradation, Metabolic pathways, Propanoate metabolism, Pyruvate metabolism, Tryptophan metabolism, Valine, leucine and isoleucine degradation
3066	0.0003734	0.00173	0.0021645	1575.36	467.09	3.37	A_52_P315976	Info	ref	Tpm2	tropomyosin 2, beta	22004	Cardiac muscle contraction, Dilated cardiomyopathy, Hypertrophic cardiomyopathy (HCM)
1648	3.56e-05	0.000308	0.0021645	647.43	192.9	3.36	A_55_P1959606	Info	ref	Tom1l1	target of myb1-like 1 (chicken)	71943
2392	0.0001415	0.000843	0.0021645	402.02	119.81	3.36	A_55_P2002122	Info	ref	Rgs12	regulator of G-protein signaling 12	71729
2868	0.0002826	0.0014	0.0021645	2667.98	793.72	3.36	A_55_P2084496	Info	ref	Ssbp3	single-stranded DNA binding protein 3	72475
3060	0.000369	0.00172	0.0021645	47.59	14.16	3.36	A_55_P2039215	Info	ref	Acyp2	acylphosphatase 2, muscle type	75572	Pyruvate metabolism
3655	0.0008361	0.00326	0.004329	116.95	34.78	3.36	A_55_P2298319	Info	ens	ENSMUST00000079597
2917	0.0003007	0.00147	0.004329	206.05	61.48	3.35	A_55_P2152014	Info	ens	ENSMUST00000143306
2156	9.17e-05	0.000605	0.0021645	349.28	104.58	3.34	A_51_P211854	Info	ref	Selp	selectin, platelet	20344	Eph Kinases and ephrins support platelet aggregation, Monocyte and its Surface Molecules, Cell adhesion molecules (CAMs), Malaria, Staphylococcus aureus infection
3506	0.0006851	0.00278	0.0021645	144.28	43.39	3.33	A_55_P2081323	Info	ref	Gnas	GNAS (guanine nucleotide binding protein, alpha stimulating) complex locus	14683	Attenuation of GPCR Signaling, b-arrestins in GPCR Desensitization, CCR3 signaling in Eosinophils, ChREBP regulation by carbohydrates and cAMP, Corticosteroids and cardioprotection, Erk1/Erk2 Mapk Signaling pathway, Role of b-arrestins in the activation and targeting of MAP kinases, Roles of b-arrestin-dependent Recruitment of Src Kinases in GPCR Signaling, Amoebiasis, Bile secretion, Calcium sig…
3520	0.000699	0.00283	0.0021645	662.37	199.34	3.32	A_55_P2122841	Info	nap	NAP114472-1
1935	6.35e-05	0.000467	0.0021645	48.3	14.59	3.31	A_51_P518621	Info	ref	Hist1h3a	histone cluster 1, H3a	360198	Systemic lupus erythematosus
2248	0.000109	0.000691	0.0021645	271.89	82.15	3.31	A_52_P358860	Info	ref	Gss	glutathione synthetase	14854	Free Radical Induced Apoptosis, Glutathione metabolism, Metabolic pathways
2559	0.0001799	0.001	0.0021645	6973.23	2109.06	3.31	A_55_P2129309	Info	ref	Gm38485	predicted gene, 38485	102636048
1828	5.3e-05	0.000413	0.0021645	46.11	13.98	3.3	A_55_P2186395	Info	nap	NAP026363-1
2738	0.0002392	0.00124	0.0021645	99.87	30.29	3.3	A_55_P1988373	Info	ref	Cenpu	centromere protein U	71876
3117	0.0003971	0.00181	0.004329	39.84	12.07	3.3	A_52_P151905	Info	ref	Gm5132	predicted gene 5132	333452
2416	0.0001459	0.00086	0.0021645	1891.76	574.24	3.29	A_51_P155152	Info	ref	Ank	progressive ankylosis	11732
47	< 1e-07	< 1e-07	0.0021645	6584.71	2007.44	3.28	A_52_P649064	Info	ens	ENSMUST00000117515
1593	3.16e-05	0.000283	0.0021645	57.04	17.36	3.28	A_55_P2273811	Info	ref	Msh5	mutS homolog 5 (E. coli)	17687
1911	6.12e-05	0.000456	0.0021645	351.6	107.19	3.28	A_51_P230987	Info	ref	Pi4k2b	phosphatidylinositol 4-kinase type 2 beta	67073	Inositol phosphate metabolism, Metabolic pathways, Phosphatidylinositol signaling system
199	2e-07	1.33e-05	0.0021645	2332.44	714.12	3.27	A_52_P210338	Info	ref	Ndufb6	NADH dehydrogenase (ubiquinone) 1 beta subcomplex, 6	230075	Alzheimer's disease, Huntington's disease, Metabolic pathways, Oxidative phosphorylation, Parkinson's disease
3581	0.0007616	0.00303	0.004329	185.62	56.84	3.27	A_51_P214127	Info	ref	Cpa3	carboxypeptidase A3, mast cell	12873	Pancreatic secretion, Protein digestion and absorption, Renin-angiotensin system
147	1e-07	8.48e-06	0.0021645	1189.97	365.51	3.26	A_55_P1971769	Info		A_55_P1971769
1825	5.27e-05	0.000411	0.0021645	129678	40030.2	3.24	A_51_P156631	Info	ref	Glrx5	glutaredoxin 5 homolog (S. cerevisiae)	73046
3576	0.0007573	0.00302	0.004329	3176.59	981.76	3.24	A_55_P2079516	Info	ref	Mpp1	membrane protein, palmitoylated	17524
2283	0.0001156	0.000721	0.0021645	1133.21	351.71	3.22	A_55_P2021378	Info	ref	Wapal	wings apart-like homolog (Drosophila)	218914
2199	0.0001018	0.000659	0.0021645	3436.45	1072.11	3.21	A_55_P2155002	Info	ref	Ccdc23	coiled-coil domain containing 23	69216
3179	0.0004414	0.00198	0.004329	5222.43	1625.31	3.21	A_51_P163444	Info	ref	Carhsp1	calcium regulated heat stable protein 1	52502
635	2.4e-06	5.37e-05	0.0021645	54.17	16.92	3.2	A_52_P139650	Info	ref	Ska1	spindle and kinetochore associated complex subunit 1	66468
1020	8.1e-06	0.000113	0.0021645	5652.28	1767.88	3.2	A_55_P2098802	Info	ref	Uqcrq	ubiquinol-cytochrome c reductase, complex III subunit VII	22272	Alzheimer's disease, Cardiac muscle contraction, Huntington's disease, Metabolic pathways, Oxidative phosphorylation, Parkinson's disease
1930	6.28e-05	0.000463	0.0021645	7281.28	2272.15	3.2	A_55_P1980721	Info		A_55_P1980721
867	5.2e-06	8.54e-05	0.0021645	106.77	33.59	3.18	A_55_P2106641	Info	ref	Aqp9	aquaporin 9	64008	Bile secretion
3478	0.0006597	0.0027	0.0064935	408.52	128.65	3.18	A_55_P2117425	Info	ref	Syt5	synaptotagmin V	53420
3728	0.0009312	0.00356	0.004329	125.67	39.55	3.18	A_51_P308549	Info	ref	Dnaja4	DnaJ (Hsp40) homolog, subfamily A, member 4	58233
381	8e-07	2.93e-05	0.0021645	2590.5	816.54	3.17	A_51_P448032	Info	ref	Cox6b1	cytochrome c oxidase, subunit VIb polypeptide 1	110323	Alzheimer's disease, Cardiac muscle contraction, Huntington's disease, Metabolic pathways, Oxidative phosphorylation, Parkinson's disease
2216	0.0001032	0.000663	0.0021645	455.89	144.5	3.16	A_55_P1956457	Info	ref	6030458C11Rik	RIKEN cDNA 6030458C11 gene	77877
1153	1.2e-05	0.000147	0.0021645	68.51	21.74	3.15	A_55_P2010567	Info	ref	Gm38958	predicted gene, 38958	105242869
2337	0.0001298	0.000791	0.004329	68460.8	21763.6	3.15	A_55_P2035504	Info	ref	Nt5c3
679	2.9e-06	6.03e-05	0.0021645	3400.03	1084.27	3.14	A_52_P137765	Info	ref	Lmna	lamin A	16905	Caspase Cascade in Apoptosis, FAS signaling pathway ( CD95 ), HIV-I Nef: negative effector of Fas and TNF, Induction of apoptosis through DR3 and DR4/5 Death Receptors , TNFR1 Signaling Pathway, Arrhythmogenic right ventricular cardiomyopathy (ARVC), Dilated cardiomyopathy, Hypertrophic cardiomyopathy (HCM)
2266	0.0001125	0.000707	0.0021645	402.8	128.11	3.14	A_55_P2075474	Info	ref	Gid8	GID complex subunit 8 homolog (S. cerevisiae)	76425
2510	0.0001672	0.000949	0.0021645	154.74	49.25	3.14	A_55_P2069939	Info	ref	Ubxn7	UBX domain protein 7	224111
3183	0.0004429	0.00198	0.0021645	129.8	41.34	3.14	A_52_P587738	Info	ref	P2ry2	purinergic receptor P2Y, G-protein coupled 2	18442	Ion Channel and Phorbal Esters Signaling Pathway, Neuroactive ligand-receptor interaction
3748	0.0009486	0.0036	0.004329	81.19	25.87	3.14	A_51_P326043	Info	ref	Hydin	HYDIN, axonemal central pair apparatus protein	244653
2962	0.00032	0.00154	0.004329	128.21	40.91	3.13	A_52_P556099	Info	ref	Oip5	Opa interacting protein 5	70645
121	< 1e-07	8.48e-06	0.0021645	40527	12980.4	3.12	A_52_P139747	Info	ref	Ndufa1	NADH dehydrogenase (ubiquinone) 1 alpha subcomplex, 1	54405	Alzheimer's disease, Huntington's disease, Metabolic pathways, Oxidative phosphorylation, Parkinson's disease
250	3e-07	1.62e-05	0.0021645	386.3	123.8	3.12	A_55_P2132358	Info	ref	Pbdc1	polysaccharide biosynthesis domain containing 1	67683
696	3.1e-06	6.21e-05	0.0021645	116.38	37.36	3.12	A_55_P2000833	Info	ref	E2f8	E2F transcription factor 8	108961
1194	1.26e-05	0.00015	0.0021645	2709.38	867.05	3.12	A_51_P142896	Info	ref	Cd59a	CD59a antigen	12509
3578	0.0007599	0.00302	0.004329	267.26	85.77	3.12	A_51_P352381	Info	ref	Dhrs4	dehydrogenase/reductase (SDR family) member 4	28200	Metabolic pathways, Peroxisome, Retinol metabolism
2709	0.0002292	0.00121	0.0021645	711.34	228.59	3.11	A_51_P416191	Info	ref	Hectd1	HECT domain containing 1	207304
647	2.5e-06	5.44e-05	0.0021645	429.02	138.38	3.1	A_66_P129852	Info	ref	Fxn	frataxin	14297
2335	0.0001295	0.00079	0.0021645	57.49	18.55	3.1	A_55_P2075459	Info	ens	ENSMUST00000101637
156	1e-07	8.48e-06	0.0021645	108234	35074.7	3.09	A_52_P328078	Info	ref	Atp5b	ATP synthase, H+ transporting mitochondrial F1 complex, beta subunit	11947	Alzheimer's disease, Huntington's disease, Metabolic pathways, Oxidative phosphorylation, Parkinson's disease
3645	0.0008247	0.00322	0.004329	198.56	64.39	3.08	A_55_P2121521	Info	ref	Hist1h3i	histone cluster 1, H3i	319153	Systemic lupus erythematosus
2509	0.0001667	0.000946	0.0021645	1013.67	330.24	3.07	A_55_P2011991	Info	ref	St7	suppression of tumorigenicity 7	64213
2918	0.0003014	0.00147	0.0021645	87.39	28.47	3.07	A_55_P2277171	Info	AK136568	Gm10134	predicted gene 10134	100038637
3491	0.0006724	0.00274	0.0021645	89.85	29.31	3.07	A_52_P577384	Info	ref	Il18bp	interleukin 18 binding protein	16068
2333	0.0001282	0.000783	0.0021645	1476.9	484.31	3.05	A_55_P1988678	Info	ref	Znhit6	zinc finger, HIT type 6	229937
2685	0.0002232	0.00118	0.004329	344.12	112.92	3.05	A_55_P2056496	Info	ref	Tk1	thymidine kinase 1	21877	Drug metabolism - other enzymes, Metabolic pathways, Pyrimidine metabolism
3214	0.0004608	0.00204	0.0021645	32.87	10.76	3.05	A_51_P314107	Info	ref	Gsdma	gasdermin A	57911
2296	0.0001192	0.000739	0.0021645	402.78	132.56	3.04	A_52_P96552	Info	ref	Vkorc1l1	vitamin K epoxide reductase complex, subunit 1-like 1	69568
2562	0.0001802	0.001	0.0021645	142.4	46.91	3.04	A_55_P2066017	Info		A_55_P2066017
3058	0.0003687	0.00172	0.0021645	61.1	20.07	3.04	A_52_P658437	Info	ref	Espl1	extra spindle pole bodies 1 (S. cerevisiae)	105988	Cell cycle, Oocyte meiosis
3212	0.0004592	0.00204	0.0021645	63163.9	20775.2	3.04	A_55_P1998892	Info	ref	Smox	spermine oxidase	228608
3717	0.0009181	0.00352	0.008658	1674.92	550.21	3.04	A_51_P304859	Info	ref	Zfand6	zinc finger, AN1-type domain 6	65098
1553	2.9e-05	0.000266	0.0021645	1702.87	562.59	3.03	A_55_P1991600	Info	ref	Aplp2	amyloid beta (A4) precursor-like protein 2	11804
918	6.1e-06	9.46e-05	0.0021645	3030.91	1003.77	3.02	A_52_P613977	Info	ens	ENSMUST00000178455
3007	0.0003408	0.00161	0.004329	1151.11	382.27	3.01	A_55_P2145034	Info	ref	Swt1	SWT1 RNA endoribonuclease homolog (S. cerevisiae)	66875
3450	0.0006387	0.00264	0.004329	10479.1	3485.4	3.01	A_55_P2076303	Info	ref	2017-03-08	membrane-associated ring finger (C3HC4) 8	71779
3610	0.0007926	0.00313	0.004329	1550.11	514.56	3.01	A_51_P126198	Info	ref	Dapk2	death-associated protein kinase 2	13143	Bladder cancer, Pathways in cancer
543	1.7e-06	4.43e-05	0.0021645	8170.3	2719.16	3	A_55_P2027698	Info	ref	Ndufa5	NADH dehydrogenase (ubiquinone) 1 alpha subcomplex, 5	68202	Alzheimer's disease, Huntington's disease, Metabolic pathways, Oxidative phosphorylation, Parkinson's disease
1532	2.8e-05	0.00026	0.0021645	484.41	161.63	3	A_52_P146164	Info	ref	Ube2n	ubiquitin-conjugating enzyme E2N	93765	Ubiquitin mediated proteolysis
1702	3.98e-05	0.000332	0.0021645	353.67	118.55	2.98	A_51_P158210	Info	ref	Mcm2			Cell cycle, DNA replication
1760	4.49e-05	0.000363	0.0021645	516.03	173.21	2.98	A_51_P474454	Info	ref	Rnaseh2b	ribonuclease H2, subunit B	67153	DNA replication
1871	5.75e-05	0.000437	0.0021645	2075.9	696.89	2.98	A_55_P1980421	Info	ref	Wdr81	WD repeat domain 81	192652
2859	0.0002774	0.00138	0.0021645	142.84	47.88	2.98	A_55_P2085460	Info	ref	5530601H04Rik	RIKEN cDNA 5530601H04 gene	71445
3505	0.0006835	0.00278	0.0021645	201.68	67.57	2.98	A_52_P495869	Info	ref	Mafb	v-maf musculoaponeurotic fibrosarcoma oncogene family, protein B (avian)	16658
283	4e-07	1.96e-05	0.0021645	218.09	73.54	2.97	A_51_P457331	Info	ref	Hmgn5	high-mobility group nucleosome binding domain 5	50887
322	6e-07	2.46e-05	0.0021645	142.65	48.1	2.97	A_51_P167048	Info	ref	Hs6st1	heparan sulfate 6-O-sulfotransferase 1	50785	Glycosaminoglycan biosynthesis - heparan sulfate / heparin
1536	2.81e-05	0.00026	0.0021645	114.84	38.64	2.97	A_51_P257762	Info	ref	Kat2b	K(lysine) acetyltransferase 2B	18519	Control of Gene Expression by Vitamin D Receptor, Nuclear receptors coordinate the activities of chromatin remodeling complexes and coactivators to facilitate initiation of transcription in carcinoma cells, The information-processing pathway at the IFN-beta enhancer, Notch signaling pathway
3005	0.0003401	0.00161	0.0021645	274.98	92.45	2.97	A_52_P445622	Info	ref	2610002M06Rik	RIKEN cDNA 2610002M06 gene	67028
3475	0.0006572	0.00269	0.0021645	60.32	20.31	2.97	A_51_P440210	Info	ref	Prkg1	protein kinase, cGMP-dependent, type I	19091	Gap junction, Long-term depression, Olfactory transduction, Salivary secretion, Vascular smooth muscle contraction
2727	0.0002366	0.00124	0.0021645	2313.17	781.74	2.96	A_51_P141818	Info	ref	Mrpl32	mitochondrial ribosomal protein L32	75398
2733	0.0002378	0.00124	0.0021645	171.73	57.95	2.96	A_51_P335981	Info	ref	Narf	nuclear prelamin A recognition factor	67608
3056	0.0003674	0.00171	0.004329	110.81	37.47	2.96	A_55_P2085915	Info	ref	Tnfrsf14	tumor necrosis factor receptor superfamily, member 14 (herpesvirus entry mediator)	230979	Cytokine-cytokine receptor interaction
72	< 1e-07	< 1e-07	0.0021645	10202.2	3454.81	2.95	A_55_P1989276	Info	ref	Romo1	reactive oxygen species modulator 1	67067
891	5.6e-06	8.95e-05	0.0021645	51.09	17.29	2.95	A_51_P464029	Info	ref	Fads3	fatty acid desaturase 3	60527
2606	0.0001957	0.00107	0.0021645	48.47	16.47	2.94	A_55_P2075170	Info	ref	Uhmk1	U2AF homology motif (UHM) kinase 1	16589	Stathmin and breast cancer resistance to antimicrotubule agents
3653	0.0008329	0.00325	0.008658	525.35	178.57	2.94	A_55_P2085816	Info	ref	1700037H04Rik	RIKEN cDNA 1700037H04 gene	67326
3752	0.000952	0.00361	0.0064935	33.15	11.26	2.94	A_66_P125959	Info	ref	2500004C02Rik	RIKEN cDNA 2500004C02 gene	72326
1968	6.65e-05	0.000481	0.0021645	39756.5	13567.3	2.93	A_55_P2098801	Info		A_55_P2098801
98	< 1e-07	8.48e-06	0.0021645	775.9	265.97	2.92	A_51_P357664	Info	ref	Hras	Harvey rat sarcoma virus oncogene	15461	Acute myeloid leukemia, Axon guidance, B cell receptor signaling pathway, Bladder cancer, Chemokine signaling pathway, Chronic myeloid leukemia, Endocytosis, Endometrial cancer, ErbB signaling pathway, Fc epsilon RI signaling pathway, Focal adhesion, Gap junction, Glioma, GnRH signaling pathway, Hepatitis C, Insulin signaling pathway, Long-term depression, Long-term potentiation, MAPK signaling p…
276	4e-07	1.96e-05	0.0021645	532.02	182.35	2.92	A_55_P1955479	Info	nap	NAP063195-1
1218	1.35e-05	0.000158	0.0021645	331.31	113.43	2.92	A_51_P320481	Info	ref	Mcee	methylmalonyl CoA epimerase	73724	Glyoxylate and dicarboxylate metabolism, Metabolic pathways, Propanoate metabolism, Valine, leucine and isoleucine degradation
700	3.1e-06	6.21e-05	0.0021645	491.21	168.68	2.91	A_55_P1976869	Info	ref	Hsdl2	hydroxysteroid dehydrogenase like 2	72479
3692	0.0008807	0.0034	0.0064935	2475.01	851.68	2.91	A_55_P1959137	Info	ref	Usp32	ubiquitin specific peptidase 32	237898
1293	1.63e-05	0.000179	0.0021645	2924.92	1008.1	2.9	A_55_P2028054	Info	ref	Incenp	inner centromere protein	16319
2264	0.0001121	0.000705	0.0021645	3849.76	1325.31	2.9	A_51_P361201	Info	ref	Atp6v0d1	ATPase, H+ transporting, lysosomal V0 subunit D1	11972	Collecting duct acid secretion, Epithelial cell signaling in Helicobacter pylori infection, Lysosome, Metabolic pathways, Oxidative phosphorylation, Phagosome, Rheumatoid arthritis, Vibrio cholerae infection
2547	0.0001768	0.000989	0.0021645	113.27	39.19	2.89	A_55_P2125778	Info	ref	Sec14l1	SEC14-like 1 (S. cerevisiae)	74136
2732	0.0002377	0.00124	0.0021645	129.98	45.01	2.89	A_55_P2042277	Info	ref	Pbrm1	polybromo 1	66923
589	2e-06	4.78e-05	0.0021645	19440.5	6760.87	2.88	A_55_P2040046	Info	ref	Swi5	SWI5 recombination repair homolog (yeast)	72931
728	3.3e-06	6.45e-05	0.0021645	126794	44079.2	2.88	A_51_P518488	Info	ref	Atpif1	ATPase inhibitory factor 1	11983
2904	0.0002948	0.00145	0.0021645	128.3	44.55	2.88	A_55_P1991104	Info	ref	Gm10910	predicted gene 10910	100169871
3222	0.0004649	0.00206	0.004329	39.53	13.71	2.88	A_55_P2022604	Info	ref	Exoc3l4	exocyst complex component 3-like 4	74190
489	1.4e-06	4.04e-05	0.0021645	6012.94	2097.22	2.87	A_66_P123527	Info	ref	Ndufb4	NADH dehydrogenase (ubiquinone) 1 beta subcomplex 4	68194	Alzheimer's disease, Huntington's disease, Metabolic pathways, Oxidative phosphorylation, Parkinson's disease
523	1.6e-06	4.27e-05	0.0021645	42862.2	14950.8	2.87	A_55_P2182423	Info		A_55_P2182423
1076	9.8e-06	0.00013	0.0021645	22260.2	7753.18	2.87	A_52_P676271	Info	ref	Tuba4a	tubulin, alpha 4A	22145	Downregulated of MTA-3 in ER-negative Breast Tumors, Gap junction, Pathogenic Escherichia coli infection, Phagosome
1803	4.96e-05	0.000392	0.0021645	116.56	40.61	2.87	A_51_P303749	Info	ref	Depdc1b	DEP domain containing 1B	218581
3755	0.000957	0.00363	0.004329	91.2	31.73	2.87	A_51_P227077	Info	ref	Mdh1b	malate dehydrogenase 1B, NAD (soluble)	76668
1616	3.3e-05	0.000291	0.0021645	1048.28	367.12	2.86	A_55_P2095384	Info	ref	Glrx2	glutaredoxin 2 (thioltransferase)	69367
2712	0.0002299	0.00121	0.0021645	426.86	149.06	2.86	A_55_P2013414	Info	ref	Dmwd	dystrophia myotonica-containing WD repeat motif	13401
3142	0.0004115	0.00187	0.0021645	196.43	68.78	2.86	A_52_P232580	Info	ref	Dyrk3
3228	0.0004677	0.00206	0.0021645	1967.77	688.81	2.86	A_55_P1967855	Info	ref	Kctd20	potassium channel tetramerisation domain containing 20	66989
1370	1.99e-05	0.000207	0.0021645	1985.58	696.58	2.85	A_66_P122729	Info	ref	Zmat2	zinc finger, matrin type 2	66492	Spliceosome
2635	0.0002066	0.00112	0.0021645	539.36	189.01	2.85	A_55_P2111855	Info	ref	Gale	galactose-4-epimerase, UDP	74246	Leloir pathway of galactose metabolism, Amino sugar and nucleotide sugar metabolism, Galactose metabolism, Metabolic pathways
327	6e-07	2.46e-05	0.0021645	987.46	347.55	2.84	A_55_P2036978	Info	ref	Mrps14	mitochondrial ribosomal protein S14	64659
508	1.5e-06	4.13e-05	0.0021645	114.74	40.44	2.84	A_51_P351363	Info	ref	Tyms-ps	thymidylate synthase, pseudogene	22172
773	3.8e-06	6.97e-05	0.0021645	93.79	33.13	2.83	A_51_P260300	Info	ref	Ikbkg	inhibitor of kappaB kinase gamma	16151	Acetylation and Deacetylation of RelA in The Nucleus, AKT Signaling Pathway, CD40L Signaling Pathway, Influence of Ras and Rho proteins on G1 to S Transition, NF-kB Signaling Pathway, TNF/Stress Related Signaling, TNFR2 Signaling Pathway, Toll-Like Receptor Pathway, Acute myeloid leukemia, Adipocytokine signaling pathway, Apoptosis, B cell receptor signaling pathway, Chagas disease (American tryp…
1477	2.51e-05	0.000242	0.0021645	195.07	69.04	2.83	A_55_P1989076	Info	ref	Slc22a23	solute carrier family 22, member 23	73102
1500	2.61e-05	0.000248	0.0021645	979.37	346.62	2.83	A_51_P224983	Info	ref	Cln8	ceroid-lipofuscinosis, neuronal 8	26889
1506	2.65e-05	0.000251	0.0021645	175.39	61.94	2.83	A_51_P273538	Info	ref	Syce2	synaptonemal complex central element protein 2	71846
1404	2.11e-05	0.000214	0.0021645	10563	3748.96	2.82	A_51_P197259	Info	ref	Cct7	chaperonin containing Tcp1, subunit 7 (eta)	12468
3064	0.0003715	0.00173	0.004329	2419.09	857.56	2.82	A_55_P2048022	Info	ref	Gm6578	predicted gene 6578	625347
919	6.2e-06	9.55e-05	0.0021645	67606.1	24173.3	2.8	A_55_P1994648	Info	ref	Eef1d	eukaryotic translation elongation factor 1 delta (guanine nucleotide exchange protein)	66656
2260	0.0001115	0.000703	0.0021645	1156.43	413.33	2.8	A_55_P2039566	Info	ref	Arhgap23	Rho GTPase activating protein 23	58996
2091	8.2e-05	0.000558	0.0021645	229.61	82.27	2.79	A_55_P2061645	Info	ens	ENSMUST00000082419
3238	0.0004731	0.00208	0.004329	151.95	54.54	2.79	A_55_P2047559	Info	ref	Ccp110	centriolar coiled coil protein 110	101565
48	< 1e-07	< 1e-07	0.0021645	1516.23	545.16	2.78	A_55_P2046838	Info	ref	Amfr	autocrine motility factor receptor	23802	Protein processing in endoplasmic reticulum
57	< 1e-07	< 1e-07	0.0021645	377.83	135.79	2.78	A_55_P1985758	Info	ref	Psmd9	proteasome (prosome, macropain) 26S subunit, non-ATPase, 9	67151
1300	1.66e-05	0.000182	0.0021645	328.09	118.17	2.78	A_51_P414653	Info	ref	Plvap	plasmalemma vesicle associated protein	84094
2419	0.0001468	0.000864	0.0021645	30.76	11.08	2.78	A_55_P2176260	Info	nap	NAP094054-001
1801	4.95e-05	0.000391	0.0021645	123.68	44.61	2.77	A_55_P1995996	Info	ref	Gm13212	predicted gene 13212	433801
2719	0.0002317	0.00121	0.004329	2166.51	784.71	2.76	A_55_P2069714	Info	ref	Sqstm1	sequestosome 1	18412	Osteoclast differentiation
207	2e-07	1.33e-05	0.0021645	26871.6	9787.84	2.75	A_55_P1961983	Info	ref	Uqcr11	ubiquinol-cytochrome c reductase, complex III subunit XI	66594	Alzheimer's disease, Cardiac muscle contraction, Huntington's disease, Metabolic pathways, Oxidative phosphorylation, Parkinson's disease
3429	0.0006196	0.00257	0.0021645	98.89	35.98	2.75	A_55_P1996742	Info	ref	Rbm14	RNA binding motif protein 14	56275
3547	0.0007282	0.00292	0.0064935	251.77	91.51	2.75	A_55_P2020395	Info	ref	2017-03-02	membrane-associated ring finger (C3HC4) 2	224703
2616	0.0001993	0.00109	0.0021645	16560.4	6045.43	2.74	A_55_P1957168	Info	ref	Ube2s	ubiquitin-conjugating enzyme E2S	77891	Ubiquitin mediated proteolysis
3116	0.000397	0.00181	0.0021645	215.03	78.52	2.74	A_51_P493105	Info	ref	Mettl15	methyltransferase like 15	76894
2372	0.0001382	0.00083	0.0021645	528.92	193.89	2.73	A_55_P2109589	Info	ref	Slc1a4	solute carrier family 1 (glutamate/neutral amino acid transporter), member 4	55963
2694	0.0002249	0.00119	0.0021645	30.95	11.34	2.73	A_55_P2371642	Info	ens	ENSMUST00000181143
2837	0.0002685	0.00135	0.0021645	37.86	13.85	2.73	A_51_P449824	Info	ens	ENSMUST00000011407
3352	0.0005598	0.00238	0.004329	237.96	87.26	2.73	A_52_P131490	Info	ref	Atg4b	autophagy related 4B, cysteine peptidase	66615	Regulation of autophagy
1081	1e-05	0.000132	0.0021645	55202	20308.6	2.72	A_55_P2007733	Info	ref	Epn1	epsin 1	13854	Endocytotic role of NDK, Phosphins and Dynamin, Endocytosis
1226	1.38e-05	0.00016	0.0021645	746.96	275.59	2.71	A_55_P1962039	Info	ref	Anxa7	annexin A7	11750
181	2e-07	1.33e-05	0.0021645	356.02	132.02	2.7	A_51_P155142	Info	ref	Cdca8	cell division cycle associated 8	52276
1735	4.25e-05	0.000349	0.0021645	185.55	68.83	2.7	A_55_P2144512	Info		A_55_P2144512
3082	0.0003845	0.00178	0.0021645	248.76	92.09	2.7	A_51_P265806	Info	ref	Clca3a2	chloride channel calcium activated 3A2	80797
3596	0.0007766	0.00308	0.0021645	10446.5	3874.72	2.7	A_52_P450934	Info	ref	Paqr9	progestin and adipoQ receptor family member IX	75552
2459	0.0001564	0.000905	0.0021645	766.17	284.56	2.69	A_52_P614960	Info	ref	Skiv2l			RNA degradation
2866	0.0002814	0.0014	0.0021645	72.26	26.9	2.69	A_55_P1954017	Info	nap	NAP113704-1
2941	0.0003107	0.0015	0.0021645	353.45	131.35	2.69	A_51_P407675	Info	ref	Zrsr1	zinc finger (CCCH type), RNA binding motif and serine/arginine rich 1	22183
3459	0.0006464	0.00266	0.004329	55.07	20.5	2.69	A_52_P44011	Info	ref	Dcaf10	DDB1 and CUL4 associated factor 10	242418
1274	1.55e-05	0.000173	0.0021645	1790.08	667.68	2.68	A_55_P2142146	Info	ref	Glul	glutamate-ammonia ligase (glutamine synthetase)	14645	Alanine, aspartate and glutamate metabolism, Arginine and proline metabolism, Metabolic pathways, Nitrogen metabolism
2903	0.0002947	0.00145	0.0021645	1560.51	583.09	2.68	A_55_P2131820	Info	ref	A530006G24Rik	RIKEN cDNA A530006G24 gene	381384
2020	7.32e-05	0.000516	0.0021645	387.95	145.08	2.67	A_52_P219904	Info	ref	Afmid	arylformamidase	71562	Glyoxylate and dicarboxylate metabolism, Metabolic pathways, Tryptophan metabolism
3517	0.0006934	0.00281	0.004329	27.68	10.36	2.67	A_55_P2018002	Info	ref	Abcg4	ATP-binding cassette, sub-family G (WHITE), member 4	192663	ABC transporters
3587	0.000764	0.00303	0.008658	5523.03	2066.61	2.67	A_55_P1953093	Info	ref	Pabpc4	poly(A) binding protein, cytoplasmic 4	230721	mRNA surveillance pathway, RNA degradation, RNA transport
562	1.8e-06	4.53e-05	0.0021645	72781.6	27328	2.66	A_55_P2002602	Info	BC094407	Atp5l	ATP synthase, H+ transporting, mitochondrial F0 complex, subunit G	27425	Metabolic pathways, Oxidative phosphorylation
2739	0.0002392	0.00124	0.0021645	103.42	38.89	2.66	A_52_P429265	Info	ref	Ppp6r2	protein phosphatase 6, regulatory subunit 2	71474
3103	0.0003933	0.00181	0.0021645	166.64	62.74	2.66	A_55_P2144476	Info	ens	ENSMUST00000113970
1901	6.05e-05	0.000453	0.0021645	8245.99	3115.97	2.65	A_55_P2003369	Info	ref	Fkbp8	FK506 binding protein 8	14232
3308	0.0005307	0.00228	0.0021645	158.74	59.96	2.65	A_51_P109144	Info	ref	Grtp1	GH regulated TBC protein 1	66790
1934	6.34e-05	0.000467	0.0021645	161.01	61.07	2.64	A_51_P405167	Info	ref	Maf	avian musculoaponeurotic fibrosarcoma (v-maf) AS42 oncogene homolog	17132	GATA3 participate in activating the Th2 cytokine genes expression
3273	0.0005059	0.0022	0.0021645	122541	46477.8	2.64	A_51_P196972	Info	ref	Slc4a1	solute carrier family 4 (anion exchanger), member 1	20533	Collecting duct acid secretion
1231	1.42e-05	0.000164	0.0021645	29.33	11.17	2.63	A_52_P236777	Info	ens	ENSMUST00000147466
2916	0.0003001	0.00147	0.0021645	2335.78	887.5	2.63	A_55_P2152592	Info	ref	Agpat3	1-acylglycerol-3-phosphate O-acyltransferase 3	28169	Glycerolipid metabolism, Glycerophospholipid metabolism, Metabolic pathways
3612	0.0007948	0.00313	0.004329	49.08	18.66	2.63	A_55_P1988228	Info	ref	Aspm	asp (abnormal spindle)-like, microcephaly associated (Drosophila)	12316
1983	6.81e-05	0.000489	0.0021645	28.97	11.06	2.62	A_55_P2178137	Info	ref	2017-09-03	septin 3	24050
3285	0.0005127	0.00222	0.0021645	31.96	12.22	2.62	A_52_P221588	Info	ref	Gm5382	predicted gene 5382	385328
977	7.3e-06	0.000106	0.0021645	671.33	257.65	2.61	A_55_P2125351	Info	ref	Sema6d			Axon guidance
2527	0.0001712	0.000965	0.0021645	622.45	238.88	2.61	A_55_P2031466	Info	ref	Lrrc32
3367	0.000568	0.0024	0.0021645	45	17.25	2.61	A_66_P133244	Info	ref	Vcl	vinculin	22330	Cell to Cell Adhesion Signaling, Integrin Signaling Pathway, Rho cell motility signaling pathway, Adherens junction, Amoebiasis, Bacterial invasion of epithelial cells, Focal adhesion, Leukocyte transendothelial migration, Regulation of actin cytoskeleton, Shigellosis
1017	8e-06	0.000112	0.0021645	19735.9	7585.9	2.6	A_55_P2168664	Info	ref	Atp5k	ATP synthase, H+ transporting, mitochondrial F1F0 complex, subunit E	11958
1453	2.39e-05	0.000234	0.0021645	84.13	32.35	2.6	A_51_P214747	Info	ref	Parp12	poly (ADP-ribose) polymerase family, member 12	243771
2219	0.0001045	0.00067	0.0021645	944.13	363.7	2.6	A_52_P200265	Info	ref	Mocs1	molybdenum cofactor synthesis 1	56738	Sulfur relay system
3536	0.0007175	0.00289	0.0064935	27.41	10.54	2.6	A_51_P296796	Info	ref	Nt5dc2	5'-nucleotidase domain containing 2	70021
268	4e-07	1.96e-05	0.0021645	4858.49	1877.51	2.59	A_55_P2020153	Info	ref	Cycs	cytochrome c, somatic	13063	Apoptotic Signaling in Response to DNA Damage, Caspase Cascade in Apoptosis, Ceramide Signaling Pathway, D4-GDI Signaling Pathway, HIV-I Nef: negative effector of Fas and TNF, Induction of apoptosis through DR3 and DR4/5 Death Receptors , Opposing roles of AIF in Apoptosis and Cell Survival, Role of Mitochondria in Apoptotic Signaling, Stress Induction of HSP Regulation, Trefoil Factors Initiate …
1192	1.26e-05	0.00015	0.0021645	280.52	108.24	2.59	A_52_P134141	Info	ref	Pyurf	Pigy upstream reading frame	66459
2985	0.0003315	0.00158	0.0021645	30.09	11.6	2.59	A_51_P112174	Info	ref	Ahi1
3375	0.000574	0.00242	0.0021645	1575.28	607.53	2.59	A_55_P1969845	Info	ref	Lrpprc	leucine-rich PPR-motif containing	72416
3589	0.0007668	0.00304	0.0021645	209.1	80.64	2.59	A_55_P2070277	Info	ref	Mfn1	mitofusin 1	67414
2088	8.16e-05	0.000557	0.0021645	367.27	142.54	2.58	A_51_P246816	Info	ref	Napa
3008	0.0003416	0.00162	0.0021645	12630.1	4886.85	2.58	A_51_P358225	Info	ref	Serinc1	serine incorporator 1	56442
3030	0.0003548	0.00167	0.0021645	458.11	177.86	2.58	A_55_P1985159	Info	ref	Mef2a	myocyte enhancer factor 2A	17258
3261	0.0004927	0.00215	0.0021645	259.94	100.61	2.58	A_55_P2009121	Info	ref	Agrn	agrin	11603	Agrin in Postsynaptic Differentiation, ECM-receptor interaction
176	2e-07	1.33e-05	0.0021645	25.99	10.11	2.57	A_55_P1974522	Info	ref	A530099J19Rik	RIKEN cDNA A530099J19 gene	319293
729	3.3e-06	6.45e-05	0.0021645	551.57	214.21	2.57	A_52_P8685	Info	ref	Tmem183a	transmembrane protein 183A	57439
2462	0.0001564	0.000905	0.008658	31.41	12.23	2.57	A_55_P2414039	Info	ref	4933433F19Rik	RIKEN cDNA 4933433F19 gene	71314
2978	0.0003277	0.00157	0.0021645	64523.4	25124.9	2.57	A_55_P2033075	Info		A_55_P2033075
3211	0.000459	0.00204	0.004329	99.07	38.51	2.57	A_55_P2122300	Info	ref	Cir1	corepressor interacting with RBPJ, 1	66935	Notch signaling pathway
3561	0.0007412	0.00296	0.004329	907.52	353.3	2.57	A_51_P326393	Info	ref	Gapvd1	GTPase activating protein and VPS9 domains 1	66691
2521	0.0001697	0.000959	0.0021645	5761.55	2254.51	2.56	A_55_P1998912	Info	ref	Txnrd2	thioredoxin reductase 2	26462	Pyrimidine metabolism, Selenocompound metabolism
187	2e-07	1.33e-05	0.0021645	2585.08	1011.86	2.55	A_51_P158876	Info	ref	Dctpp1	dCTP pyrophosphatase 1	66422
761	3.7e-06	6.86e-05	0.0021645	258.94	101.44	2.55	A_51_P464981	Info	ref	Map1lc3a	microtubule-associated protein 1 light chain 3 alpha	66734
1877	5.77e-05	0.000438	0.0021645	670.3	262.97	2.55	A_51_P305843	Info	ref	Chordc1	cysteine and histidine-rich domain (CHORD)-containing, zinc-binding protein 1	66917
2095	8.28e-05	0.000563	0.0021645	207.76	81.41	2.55	A_52_P650379	Info	ref	Strap	serine/threonine kinase receptor associated protein	20901	RNA transport
2721	0.0002325	0.00122	0.0021645	598.91	234.44	2.55	A_55_P2011151	Info	ref	Tmprss3	transmembrane protease, serine 3	140765
3210	0.0004582	0.00203	0.0064935	97.71	38.27	2.55	A_55_P1972448	Info		A_55_P1972448
3456	0.0006437	0.00265	0.0064935	733.46	287.27	2.55	A_55_P2066429	Info		A_55_P2066429
1649	3.59e-05	0.00031	0.0021645	1451.67	571.43	2.54	A_51_P214306	Info	ref	Haus4	HAUS augmin-like complex, subunit 4	219072
1678	3.81e-05	0.000323	0.0021645	149.01	58.61	2.54	A_51_P244492	Info	ref	Nbl1	neuroblastoma, suppression of tumorigenicity 1	17965
2577	0.0001848	0.00102	0.0021645	97.15	38.32	2.54	A_52_P315369	Info	ref	Cyb5r1	cytochrome b5 reductase 1	72017	Amino sugar and nucleotide sugar metabolism
3358	0.0005633	0.00239	0.0021645	132.06	52.09	2.54	A_52_P481279	Info	ref	Drc1	dynein regulatory complex subunit 1	381738
1311	1.72e-05	0.000186	0.0021645	4357.77	1722.83	2.53	A_55_P2001903	Info	ref	Smim4	small integral membrane protein 4	66487
3170	0.0004366	0.00196	0.0021645	166.37	65.87	2.53	A_51_P208801	Info	ref	Ndufab1	NADH dehydrogenase (ubiquinone) 1, alpha/beta subcomplex, 1	70316	Alzheimer's disease, Huntington's disease, Metabolic pathways, Oxidative phosphorylation, Parkinson's disease
84	< 1e-07	< 1e-07	0.0021645	989.26	392.81	2.52	A_51_P298843	Info	ref	Pcbd2	pterin 4 alpha carbinolamine dehydratase/dimerization cofactor of hepatocyte nuclear factor 1 alpha (TCF1) 2	72562
1372	2.01e-05	0.000208	0.0021645	239.86	95.33	2.52	A_55_P2125766	Info	ref	Ola1	Obg-like ATPase 1	67059
2598	0.0001922	0.00105	0.0021645	251.03	99.77	2.52	A_55_P2033864	Info	ref	Plekha8	pleckstrin homology domain containing, family A (phosphoinositide binding specific) member 8	231999
3349	0.0005579	0.00237	0.0021645	370.16	147.03	2.52	A_52_P529360	Info	ref	Rab11fip5	RAB11 family interacting protein 5 (class I)	52055	Endocytosis
3414	0.0006084	0.00254	0.0021645	53.99	21.42	2.52	A_52_P578634	Info	ref	Cela1	chymotrypsin-like elastase family, member 1	109901	Proepithelin Conversion to Epithelin and Wound Repair Control
3710	0.0009079	0.00348	0.0021645	182.59	72.52	2.52	A_52_P114620	Info	ref	Elmo3	engulfment and cell motility 3	234683
2600	0.0001942	0.00106	0.0021645	1366.41	545.08	2.51	A_51_P279854	Info	ref	Ndufa11	NADH dehydrogenase (ubiquinone) 1 alpha subcomplex 11	69875	Alzheimer's disease, Huntington's disease, Metabolic pathways, Oxidative phosphorylation, Parkinson's disease
2618	0.0001997	0.00109	0.0021645	487.03	194.3	2.51	A_51_P203474	Info	ref	Tsg101	tumor susceptibility gene 101	22088	Stathmin and breast cancer resistance to antimicrotubule agents, Endocytosis
2651	0.0002109	0.00113	0.0021645	989.97	393.9	2.51	A_51_P282508	Info	ref	Rhoc	ras homolog gene family, member C	11853
2684	0.0002232	0.00118	0.0021645	59.21	23.62	2.51	A_52_P494982	Info	ref	Dhx40	DEAH (Asp-Glu-Ala-His) box polypeptide 40	67487
2889	0.0002898	0.00143	0.0021645	31.14	12.43	2.5	A_51_P177171	Info	ref	Tie1	tyrosine kinase with immunoglobulin-like and EGF-like domains 1	21846
3480	0.0006627	0.00271	0.0021645	2284.99	913.39	2.5	A_55_P2115297	Info	ref	Ap3s1	adaptor-related protein complex 3, sigma 1 subunit	11777	Lysosome
1993	6.94e-05	0.000496	0.0021645	2310.15	928.29	2.49	A_55_P2124381	Info		A_55_P2124381
299	5e-07	2.24e-05	0.0021645	3287.38	1324.53	2.48	A_51_P379597	Info	ref	Ndufs1	NADH dehydrogenase (ubiquinone) Fe-S protein 1	227197	Alzheimer's disease, Huntington's disease, Metabolic pathways, Oxidative phosphorylation, Parkinson's disease
1750	4.38e-05	0.000356	0.0021645	808.49	326.37	2.48	A_55_P2040121	Info	ref	Cdv3	carnitine deficiency-associated gene expressed in ventricle 3	321022
1914	6.15e-05	0.000458	0.0021645	149.81	60.5	2.48	A_55_P1988083	Info	ref	Prc1
1219	1.36e-05	0.000159	0.0021645	186.74	75.58	2.47	A_51_P344566	Info	ref	Plk1	polo-like kinase 1	18817	Cell Cycle: G2/M Checkpoint, Cell cycle, Oocyte meiosis, Progesterone-mediated oocyte maturation
2252	0.0001097	0.000694	0.0021645	63.02	25.46	2.47	A_55_P2056493	Info	ens	ENSMUST00000153298
2476	0.0001583	0.000911	0.0021645	11357.7	4600.19	2.47	A_55_P1971966	Info	ref	Uba1	ubiquitin-like modifier activating enzyme 1	22201	Parkinson's disease, Ubiquitin mediated proteolysis
3260	0.0004909	0.00214	0.004329	61.4	24.84	2.47	A_52_P173860	Info	ref	Cep104	centrosomal protein 104	230967
3579	0.0007611	0.00303	0.0021645	89.36	36.21	2.47	A_52_P36928	Info	ref	Morn2	MORN repeat containing 2	378462
601	2.1e-06	4.93e-05	0.0021645	39357.1	16014.1	2.46	A_51_P192860	Info	ref	Hint1	histidine triad nucleotide binding protein 1	15254
1122	1.13e-05	0.000143	0.0021645	345.69	140.43	2.46	A_51_P202498	Info	ref	Sar1a	SAR1 gene homolog A (S. cerevisiae)	20224	Protein processing in endoplasmic reticulum
1242	1.45e-05	0.000166	0.0021645	2759.72	1122.26	2.46	A_52_P654437	Info	ens	ENSMUST00000122262
1874	5.77e-05	0.000438	0.0021645	1103.43	447.77	2.46	A_55_P2071858	Info	ref	Mgmt	O-6-methylguanine-DNA methyltransferase	17314
2666	0.0002156	0.00115	0.0021645	162.33	66.01	2.46	A_55_P1967693	Info	ref	Wipi2	WD repeat domain, phosphoinositide interacting 2	74781
3188	0.000444	0.00198	0.0021645	233.78	95.03	2.46	A_55_P2055875	Info	ref	Josd2	Josephin domain containing 2	66124
3389	0.0005846	0.00246	0.004329	90.6	36.87	2.46	A_55_P2070598	Info	ref	Pkd1l3	polycystic kidney disease 1 like 3	244646
3511	0.000689	0.0028	0.0021645	55.53	22.56	2.46	A_55_P2131452	Info		A_55_P2131452
3574	0.0007565	0.00301	0.004329	35.18	14.32	2.46	A_51_P451516	Info	ref	Arhgef25	Rho guanine nucleotide exchange factor (GEF) 25	52666
3634	0.0008166	0.0032	0.0021645	13403.2	5447.17	2.46	A_52_P86693	Info	ref	Ifi27	interferon, alpha-inducible protein 27	52668
3787	0.0009986	0.00376	0.004329	27.61	11.21	2.46	A_51_P490337	Info	ref	Tmem190	transmembrane protein 190	78052
1476	2.51e-05	0.000242	0.0021645	81.45	33.31	2.45	A_52_P162509	Info	ref	Ahcyl2	S-adenosylhomocysteine hydrolase-like 2	74340	Cysteine and methionine metabolism, Metabolic pathways
1970	6.66e-05	0.000481	0.0021645	14762.7	6026.76	2.45	A_55_P1961645	Info	ref	Vcp			Protein processing in endoplasmic reticulum
2014	7.29e-05	0.000515	0.0021645	58.22	23.82	2.44	A_51_P222359	Info	ref	Emilin1	elastin microfibril interfacer 1	100952
2571	0.0001838	0.00102	0.0021645	4472.96	1832.23	2.44	A_66_P138137	Info	ref	Pnp	purine-nucleoside phosphorylase	18950	Metabolic pathways, Nicotinate and nicotinamide metabolism, Purine metabolism, Pyrimidine metabolism
1467	2.47e-05	0.00024	0.0021645	562.16	231.7	2.43	A_52_P434974	Info	ref	Ubqln1	ubiquilin 1	56085	Gamma-aminobutyric Acid Receptor Life Cycle, Protein processing in endoplasmic reticulum
2741	0.0002399	0.00125	0.0021645	64.44	26.57	2.43	A_55_P1974407	Info	ref	Cdk14	cyclin-dependent kinase 14	18647
2921	0.0003021	0.00147	0.0021645	3001.12	1233.39	2.43	A_52_P637730	Info	ref	Ubl4	ubiquitin-like 4	27643
3028	0.0003538	0.00166	0.0021645	256.01	105.68	2.42	A_55_P2060021	Info	ref	Otub2	OTU domain, ubiquitin aldehyde binding 2	68149
208	2e-07	1.33e-05	0.0021645	153.4	63.7	2.41	A_51_P164014	Info	ref	Cenpe
422	1e-06	3.33e-05	0.0021645	2411.62	1001.7	2.41	A_66_P140076	Info	ens	ENSMUST00000181978
1002	7.8e-06	0.00011	0.0021645	39412.9	16368	2.41	A_51_P343323	Info	ref	Cox6c	cytochrome c oxidase subunit VIc	12864	Alzheimer's disease, Cardiac muscle contraction, Huntington's disease, Metabolic pathways, Oxidative phosphorylation, Parkinson's disease
2013	7.28e-05	0.000515	0.0021645	449.98	186.83	2.41	A_55_P2079713	Info	ref	Gramd1c	GRAM domain containing 1C	207798
2118	8.6e-05	0.000578	0.0021645	7054.21	2930.83	2.41	A_55_P2182790	Info		A_55_P2182790
2295	0.0001186	0.000736	0.0021645	2993.91	1243.53	2.41	A_52_P370402	Info	ref	Kcmf1	potassium channel modulatory factor 1	74287
2786	0.000255	0.0013	0.004329	1141.01	474.01	2.41	A_55_P2070825	Info	ref	Nudt5	nudix (nucleoside diphosphate linked moiety X)-type motif 5	53893	Purine metabolism
213	2e-07	1.33e-05	0.0021645	663.15	275.87	2.4	A_51_P145415	Info	ref	Lpcat3	lysophosphatidylcholine acyltransferase 3	14792	Glycerophospholipid metabolism
1180	1.25e-05	0.00015	0.0021645	5552.64	2316.99	2.4	A_55_P1963772	Info	ref	Atp5j	ATP synthase, H+ transporting, mitochondrial F0 complex, subunit F	11957	Alzheimer's disease, Huntington's disease, Metabolic pathways, Oxidative phosphorylation, Parkinson's disease
961	6.9e-06	0.000102	0.0021645	383.26	160.45	2.39	A_52_P652913	Info	ref	Akip1	A kinase (PRKA) interacting protein 1	57373
1244	1.46e-05	0.000167	0.0021645	44.48	18.6	2.39	A_55_P2099952	Info	ref	Car1	carbonic anhydrase 1	12346
3173	0.0004387	0.00197	0.0021645	65546.9	27428.6	2.39	A_55_P1966843	Info	ref	Gm12070	predicted gene 12070	654472
3635	0.0008171	0.0032	0.004329	43.23	18.07	2.39	A_55_P2085880	Info	ref	Aco1	aconitase 1	11428	Citrate cycle (TCA cycle), Glyoxylate and dicarboxylate metabolism, Metabolic pathways
1234	1.42e-05	0.000164	0.0021645	4764.65	1997.99	2.38	A_55_P2186210	Info		A_55_P2186210
2110	8.51e-05	0.000574	0.0021645	210.23	88.24	2.38	A_55_P2133524	Info	ref	Nbr1	neighbor of Brca1 gene 1	17966
2852	0.0002752	0.00137	0.0021645	31.87	13.37	2.38	A_52_P49014	Info	ref	Shh	sonic hedgehog	20423	Sonic Hedgehog (Shh) Pathway, Sonic Hedgehog (SHH) Receptor Ptc1 Regulates cell cycle, Basal cell carcinoma, Hedgehog signaling pathway, Pathways in cancer
3242	0.0004768	0.00209	0.0021645	166232	69785.7	2.38	A_55_P2084345	Info	ens	ENSMUST00000120752
2455	0.000156	0.000905	0.0021645	777.96	328.48	2.37	A_51_P328400	Info	ref	Cops2	COP9 (constitutive photomorphogenic) homolog, subunit 2 (Arabidopsis thaliana)	12848
2017	7.3e-05	0.000515	0.0021645	3356.38	1424.35	2.36	A_51_P346871	Info	ref	Ift20	intraflagellar transport 20	55978
2653	0.0002118	0.00114	0.0021645	2016.36	853.9	2.36	A_51_P345902	Info	ref	Dohh	deoxyhypusine hydroxylase/monooxygenase	102115
2760	0.0002468	0.00127	0.0021645	9216.79	3913.59	2.36	A_51_P329441	Info	ref	Bsg	basigin	12215
3165	0.0004316	0.00194	0.0021645	8515.91	3607.97	2.36	A_55_P2017804	Info	ref	Cox5b	cytochrome c oxidase subunit Vb	12859	Alzheimer's disease, Cardiac muscle contraction, Huntington's disease, Metabolic pathways, Oxidative phosphorylation, Parkinson's disease
2153	9.14e-05	0.000605	0.0021645	191.75	81.45	2.35	A_55_P2039289	Info	ref	Hspb6
3510	0.000686	0.00278	0.0021645	69.19	29.4	2.35	A_55_P2065671	Info	ref	Ccnb1			Activation of Src by Protein-tyrosine phosphatase alpha, AKAP95 role in mitosis and chromosome dynamics, Cell Cycle: G2/M Checkpoint, Cyclins and Cell Cycle Regulation, Estrogen-responsive protein Efp controls cell cycle and breast tumors growth, How Progesterone Initiates the Oocyte Maturation, Sonic Hedgehog (SHH) Receptor Ptc1 Regulates cell cycle, Stathmin and breast cancer resistance to anti…
2093	8.21e-05	0.000559	0.0021645	179.39	76.69	2.34	A_55_P2042778	Info	ref	Pde5a	phosphodiesterase 5A, cGMP-specific	242202	Purine metabolism
2386	0.0001404	0.000838	0.0021645	36.95	15.78	2.34	A_66_P106060	Info	AK090152	Dtx3l	deltex 3-like (Drosophila)	209200	Notch signaling pathway
2800	0.0002579	0.00131	0.0021645	956.91	409.31	2.34	A_51_P363791	Info	ref	Ap3m1	adaptor-related protein complex 3, mu 1 subunit	55946	Lysosome
3342	0.0005557	0.00237	0.004329	1545.53	659.13	2.34	A_55_P2072906	Info		A_55_P2072906
3767	0.0009722	0.00368	0.004329	534.04	229.38	2.33	A_55_P2118734	Info	ref	Rnmt	RNA (guanine-7-) methyltransferase	67897	mRNA surveillance pathway
1679	3.83e-05	0.000325	0.0021645	1218.76	525.51	2.32	A_55_P2035439	Info	ref	Uxt	ubiquitously expressed transcript	22294
2405	0.0001437	0.000851	0.0021645	238.98	102.94	2.32	A_52_P412529	Info	ref	Fbxo3	F-box protein 3	57443
2596	0.000191	0.00105	0.004329	114.17	49.14	2.32	A_51_P369200	Info	ref	Tpx2	TPX2, microtubule-associated protein homolog (Xenopus laevis)	72119	Role of Ran in mitotic spindle regulation
1557	2.92e-05	0.000267	0.0021645	19632.8	8499.9	2.31	A_51_P172573	Info	ref	Sod2	superoxide dismutase 2, mitochondrial	20656	Erythropoietin mediated neuroprotection through NF-kB, The IGF-1 Receptor and Longevity, Huntington's disease, Peroxisome
1748	4.38e-05	0.000356	0.0021645	1122.91	486.25	2.31	A_55_P2184314	Info	tc	TC1607963
1830	5.31e-05	0.000413	0.0021645	68.53	29.7	2.31	A_55_P2132694	Info	ref	Ascc2	activating signal cointegrator 1 complex subunit 2	75452
2946	0.000312	0.00151	0.004329	99.6	43.1	2.31	A_51_P160544	Info	ref	Efemp2	epidermal growth factor-containing fibulin-like extracellular matrix protein 2	58859
673	2.7e-06	5.71e-05	0.0021645	1518.61	659.9	2.3	A_66_P106968	Info	ens	ENSMUST00000182630
2604	0.0001949	0.00107	0.0021645	918.42	401.4	2.29	A_55_P2084251	Info	ref	Kcna4	potassium voltage-gated channel, shaker-related subfamily, member 4	16492	b-arrestins in GPCR Desensitization, Role of b-arrestins in the activation and targeting of MAP kinases, Roles of b-arrestin-dependent Recruitment of Src Kinases in GPCR Signaling
2940	0.00031	0.0015	0.0021645	38.75	16.93	2.29	A_55_P2457360	Info	ref	Wdfy3	WD repeat and FYVE domain containing 3	72145
1922	6.24e-05	0.000462	0.0021645	733.75	321.3	2.28	A_55_P2035087	Info	ref	Arhgef15	Rho guanine nucleotide exchange factor (GEF) 15	442801
2862	0.0002786	0.00139	0.0021645	93.04	40.79	2.28	A_51_P125135	Info	ref	Cdca5	cell division cycle associated 5	67849
3158	0.0004237	0.00191	0.0021645	106.4	46.7	2.28	A_55_P2152437	Info	ref	Mitf	microphthalmia-associated transcription factor	17342	Melanocyte Development and Pigmentation Pathway, Melanogenesis, Melanoma, Osteoclast differentiation, Pathways in cancer
2584	0.0001874	0.00103	0.0021645	496.27	218.81	2.27	A_55_P1977468	Info	ref	Dab2ip	disabled 2 interacting protein	69601
660	2.6e-06	5.6e-05	0.0021645	2425.71	1075.07	2.26	A_55_P2047509	Info	ref	Ufd1l	ubiquitin fusion degradation 1 like	22230	Protein processing in endoplasmic reticulum
2140	8.95e-05	0.000596	0.0021645	72421.2	31979.9	2.26	(+)E1A_r60_a97	Info		E1A_r60_a97
2382	0.0001394	0.000834	0.004329	1978.41	877.13	2.26	A_55_P1960506	Info	ref	Wdr83os	WD repeat domain 83 opposite strand	414077
2661	0.0002138	0.00114	0.0021645	22.88	10.11	2.26	A_55_P2009592	Info	ref	Gm608	predicted gene 608	207806
3225	0.0004657	0.00206	0.0021645	745.16	329.89	2.26	A_55_P2057523	Info	ref	Ppm1b	protein phosphatase 1B, magnesium dependent, beta isoform	19043	MAPK signaling pathway
2646	0.0002094	0.00113	0.0021645	67.75	30.17	2.25	A_55_P1952990	Info	ref	Myl6b	myosin, light polypeptide 6B	216459	Vascular smooth muscle contraction
3733	0.0009371	0.00358	0.004329	147.82	65.75	2.25	A_52_P422859	Info	ref	Hspg2	perlecan (heparan sulfate proteoglycan 2)	15530	ECM-receptor interaction
485	1.4e-06	4.04e-05	0.0021645	9047.91	4032.58	2.24	A_52_P552832	Info	ref	Ndufa4	NADH dehydrogenase (ubiquinone) 1 alpha subcomplex, 4	17992	Alzheimer's disease, Huntington's disease, Metabolic pathways, Oxidative phosphorylation, Parkinson's disease
1898	6.01e-05	0.000451	0.0021645	714.73	318.84	2.24	A_55_P2209308	Info	AK079287	9530083O12Rik	RIKEN cDNA 9530083O12 gene	319610
2397	0.0001424	0.000846	0.0021645	2616.55	1166.13	2.24	A_55_P2178658	Info	ens	ENSMUST00000117416
3265	0.0004963	0.00217	0.0021645	2334.2	1043.85	2.24	A_55_P2169069	Info	AK138421	Gm10405	predicted gene 10405	100038366
3780	0.000987	0.00372	0.0021645	90.47	40.46	2.24	A_55_P2094906	Info	ref	Gm15952	predicted gene 15952	102639351
794	4.1e-06	7.34e-05	0.0021645	2127.64	952.76	2.23	A_55_P1994258	Info	ref	Gapdh			Downregulated of MTA-3 in ER-negative Breast Tumors, Alzheimer's disease, Glycolysis / Gluconeogenesis, Metabolic pathways
878	5.4e-06	8.75e-05	0.0021645	497.13	223.32	2.23	A_51_P358243	Info	ref	Tstd3	thiosulfate sulfurtransferase (rhodanese)-like domain containing 3	77032
1533	2.8e-05	0.00026	0.0021645	455.71	204.49	2.23	A_55_P2037111	Info	ref	Ran	RAN, member RAS oncogene family	19384	Cycling of Ran in nucleocytoplasmic transport, Role of Ran in mitotic spindle regulation, Sumoylation by RanBP2 Regulates Transcriptional Repression, Ribosome biogenesis in eukaryotes, RNA transport
1903	6.06e-05	0.000453	0.0021645	123.55	55.43	2.23	A_55_P1992475	Info		A_55_P1992475
2556	0.0001792	0.000999	0.0021645	1221.03	548.74	2.23	A_51_P160344	Info	ref	Cenpv	centromere protein V	73139
2722	0.0002326	0.00122	0.004329	357.26	160.31	2.23	A_55_P1992004	Info		A_55_P1992004
3668	0.0008525	0.00331	0.0021645	372.55	166.84	2.23	A_51_P430563	Info	ref	Mtpn	myotrophin	14489
3676	0.0008672	0.00336	0.004329	151.96	68.13	2.23	A_55_P2107785	Info		A_55_P2107785
2847	0.0002724	0.00136	0.0021645	387.65	174.74	2.22	A_52_P357133	Info	ref	Selm	selenoprotein M	114679
3773	0.0009776	0.00369	0.0021645	111.95	50.32	2.22	A_51_P114693	Info	ref	Parm1	prostate androgen-regulated mucin-like protein 1	231440
510	1.5e-06	4.13e-05	0.0021645	2803.92	1269.05	2.21	A_55_P2073294	Info	ref	Hadhb			Fatty acid degradation, Fatty acid elongation, Metabolic pathways, Valine, leucine and isoleucine degradation
1428	2.26e-05	0.000225	0.0021645	173.95	78.74	2.21	A_55_P2317665	Info	ref	E2f1	E2F transcription factor 1	13555	Cell Cycle: G1/S Check Point , Cyclin E Destruction Pathway, Cyclins and Cell Cycle Regulation, E2F1 Destruction Pathway, IL-2 Receptor Beta Chain in T cell Activation, Influence of Ras and Rho proteins on G1 to S Transition, METS affect on Macrophage Differentiation, p53 Signaling Pathway, Regulation of p27 Phosphorylation during Cell Cycle Progression, Tumor Suppressor Arf Inhibits Ribosomal Bi…
1450	2.36e-05	0.000232	0.0021645	26.82	12.11	2.21	A_55_P2169963	Info	ref	Gm13152	predicted gene 13152	195531
3087	0.0003882	0.00179	0.0021645	48.1	21.77	2.21	A_55_P2303868	Info	ref	5033421B08Rik	RIKEN cDNA 5033421B08 gene	75990
3246	0.0004789	0.0021	0.0021645	37.26	16.83	2.21	A_51_P513530	Info	ref	Spag5	sperm associated antigen 5	54141
120	< 1e-07	8.48e-06	0.0021645	611.08	277.14	2.2	A_52_P123354	Info	ref	Tusc2	tumor suppressor candidate 2	80385
1897	6.01e-05	0.000451	0.0021645	1699.54	773.47	2.2	A_51_P346884	Info	ref	Snrnp27	small nuclear ribonucleoprotein 27 (U4/U6.U5)	66618	Spliceosome
2007	7.17e-05	0.000509	0.0021645	169.23	76.88	2.2	A_52_P599264	Info	ref	Mdfic	MyoD family inhibitor domain containing	16543
3693	0.0008865	0.00342	0.008658	329.78	149.61	2.2	A_55_P2091348	Info		A_55_P2091348
3782	0.0009918	0.00374	0.0021645	2183.76	992.51	2.2	A_55_P1966583	Info	ref	Bpifc	BPI fold containing family C	270757
987	7.5e-06	0.000108	0.0021645	2693.83	1228.98	2.19	A_51_P149325	Info	ref	Psmd8	proteasome (prosome, macropain) 26S subunit, non-ATPase, 8	57296	Proteasome
1535	2.81e-05	0.00026	0.0021645	9449.37	4310.67	2.19	A_51_P247873	Info	ref	Ndufb8	NADH dehydrogenase (ubiquinone) 1 beta subcomplex 8	67264	Alzheimer's disease, Huntington's disease, Metabolic pathways, Oxidative phosphorylation, Parkinson's disease
2031	7.47e-05	0.000524	0.0021645	399.55	182.18	2.19	A_55_P1983162	Info	ref	Pstpip2	proline-serine-threonine phosphatase-interacting protein 2	19201
2177	9.66e-05	0.000632	0.0021645	1090.12	496.96	2.19	A_55_P2133680	Info	ens	ENSMUST00000182336
2540	0.0001753	0.000983	0.0021645	6088.45	2783.73	2.19	A_55_P2072908	Info		A_55_P2072908
3778	0.0009832	0.00371	0.0021645	11946.4	5449.76	2.19	A_55_P2115281	Info	ref	Gm13202	predicted gene 13202	433806
2770	0.0002498	0.00128	0.0021645	1657.9	761.16	2.18	A_55_P2047748	Info	ens	ENSMUST00000058162
3679	0.0008687	0.00336	0.0064935	256.09	117.47	2.18	A_55_P1978441	Info	ref	Kif3a	kinesin family member 3A	16568
1309	1.71e-05	0.000186	0.0021645	227.36	104.63	2.17	A_55_P2161675	Info	ref	Zfp133-ps	zinc finger protein 133, pseudogene	668917
1772	4.63e-05	0.000372	0.0021645	130.25	60.15	2.17	A_55_P2084338	Info	ref	2310009B15Rik	RIKEN cDNA 2310009B15 gene	69549
2231	0.0001066	0.000681	0.0021645	714.37	329.15	2.17	A_55_P2068877	Info	ref	Ibtk	inhibitor of Bruton agammaglobulinemia tyrosine kinase	108837
1620	3.38e-05	0.000297	0.0021645	676.53	312.77	2.16	A_55_P2068988	Info	ref	LOC102641578	carbonyl reductase [NADPH] 1-like	102641578
1637	3.53e-05	0.000307	0.0021645	22.84	10.59	2.16	A_55_P1975874	Info	ref	Bcl2l15	BCLl2-like 15	229672
3523	0.0007018	0.00284	0.0021645	100.85	46.65	2.16	A_51_P221031	Info	ref	Slc16a12	solute carrier family 16 (monocarboxylic acid transporters), member 12	240638
939	6.5e-06	9.82e-05	0.0021645	3007.76	1399.42	2.15	A_55_P2056315	Info	ref	Tbca	tubulin cofactor A	21371
2579	0.0001858	0.00103	0.0021645	507.73	235.98	2.15	A_55_P2069989	Info	ref	Klhl12	kelch-like 12	240756
1176	1.24e-05	0.00015	0.0021645	1536.96	717.19	2.14	A_52_P582112	Info	ref	Hcfc1r1	host cell factor C1 regulator 1 (XPO1-dependent)	353502
474	1.3e-06	3.83e-05	0.0021645	10273.5	4826.23	2.13	A_51_P181365	Info	ref	Usmg5	upregulated during skeletal muscle growth 5	66477
1158	1.2e-05	0.000147	0.0021645	225.49	105.74	2.13	A_55_P2400691	Info	ref	Arhgap21	Rho GTPase activating protein 21	71435
2960	0.000319	0.00153	0.004329	163.11	76.5	2.13	A_51_P256304	Info	ref	Mrpl37	mitochondrial ribosomal protein L37	56280
2718	0.0002316	0.00121	0.004329	153.24	72.33	2.12	A_55_P2054559	Info	tc	TC1702798
2997	0.0003343	0.00159	0.0021645	49.9	23.58	2.12	A_55_P2121466	Info	ref	Ncor1	nuclear receptor co-repressor 1	20185	Control of Gene Expression by Vitamin D Receptor
3137	0.0004079	0.00185	0.0021645	132.68	62.46	2.12	A_51_P442284	Info	ref	Dnajc12	DnaJ (Hsp40) homolog, subfamily C, member 12	30045
3291	0.0005157	0.00223	0.0021645	200.16	94.22	2.12	A_55_P2049572	Info	ref	Pld2	phospholipase D2	18806	Metabolism of Anandamide, an Endogenous Cannabinoid, Endocytosis, Ether lipid metabolism, Fc gamma R-mediated phagocytosis, Glycerophospholipid metabolism, GnRH signaling pathway, Metabolic pathways
2841	0.0002698	0.00135	0.0021645	791.61	374.65	2.11	A_66_P124925	Info	ref	Pdcd5	programmed cell death 5	56330
2237	0.0001075	0.000684	0.0021645	167.95	79.92	2.1	A_55_P2007001	Info	ref	Ctnnbip1	catenin beta interacting protein 1	67087	Wnt signaling pathway
3035	0.0003561	0.00167	0.004329	71.09	33.91	2.1	A_51_P365980	Info	ref	2310022B05Rik	RIKEN cDNA 2310022B05 gene	69551
3575	0.0007565	0.00301	0.0021645	50.46	24.1	2.09	A_55_P2042560	Info	ref	Ormdl2	ORM1-like 2 (S. cerevisiae)	66844
2740	0.0002395	0.00124	0.0021645	1020.14	490.06	2.08	A_55_P2081137	Info	ens	ENSMUST00000181990
2794	0.0002567	0.00131	0.0021645	62.6	30.15	2.08	A_55_P1996716	Info	ref	Cachd1	cache domain containing 1	320508
3384	0.0005813	0.00245	0.0021645	134.69	64.72	2.08	A_52_P360650	Info	ref	Abcb7	ATP-binding cassette, sub-family B (MDR/TAP), member 7	11306	ABC transporters
3580	0.0007613	0.00303	0.0021645	157.71	75.99	2.08	A_55_P2038046	Info	nap	NAP005004-001
3633	0.0008159	0.0032	0.004329	9785.02	4708.68	2.08	A_55_P2186025	Info	ens	ENSMUST00000117402
3023	0.0003489	0.00164	0.0021645	12855.6	6210.63	2.07	A_55_P2066533	Info		A_55_P2066533
3376	0.0005743	0.00242	0.004329	892.04	431.61	2.07	A_55_P2177026	Info	ref	Mafg	v-maf musculoaponeurotic fibrosarcoma oncogene family, protein G (avian)	17134	Oxidative Stress Induced Gene Expression Via Nrf2
3500	0.0006809	0.00277	0.004329	116.37	56.17	2.07	A_55_P2030383	Info	ref	Frmd4a	FERM domain containing 4A	209630
280	4e-07	1.96e-05	0.0021645	44625.9	21804.6	2.05	A_55_P2048454	Info	ref	Rps2	ribosomal protein S2	16898	Ribosome
341	6e-07	2.46e-05	0.0021645	36640.4	17892.4	2.05	A_55_P2154132	Info	ref	Tuba1b	tubulin, alpha 1B	22143	Downregulated of MTA-3 in ER-negative Breast Tumors, Gap junction, Pathogenic Escherichia coli infection, Phagosome
758	3.6e-06	6.76e-05	0.0021645	1036.47	506.44	2.05	A_55_P2019964	Info	ref	Lancl1	LanC (bacterial lantibiotic synthetase component C)-like 1	14768
1264	1.52e-05	0.000171	0.0021645	506.73	246.96	2.05	A_55_P2099530	Info	nap	NAP093812-001
1603	3.23e-05	0.000287	0.0021645	1886.33	918.93	2.05	A_55_P2044592	Info	nap	NAP114553-1
2788	0.0002552	0.0013	0.0021645	122.74	59.76	2.05	A_52_P375493	Info	ref	Tfdp1	transcription factor Dp 1	21781	Cell Cycle: G1/S Check Point , Cyclin E Destruction Pathway, Cyclins and Cell Cycle Regulation, E2F1 Destruction Pathway, Influence of Ras and Rho proteins on G1 to S Transition, Regulation of p27 Phosphorylation during Cell Cycle Progression, Cell cycle, TGF-beta signaling pathway
2855	0.0002764	0.00138	0.0021645	802.06	391.31	2.05	A_55_P1954021	Info	ref	Scarb1	scavenger receptor class B, member 1	20778	Bile secretion, Fat digestion and absorption, Hepatitis C, Phagosome, Vitamin digestion and absorption
3300	0.0005226	0.00226	0.0021645	898.17	437.41	2.05	A_52_P480939	Info	ref	Tnpo1	transportin 1	238799
1852	5.55e-05	0.000427	0.0021645	96.71	47.45	2.04	A_55_P2185330	Info	AK038241	Gm10914	predicted gene 10914	100169865
3271	0.0005047	0.0022	0.0021645	7303.27	3576.03	2.04	A_55_P2131068	Info	ens	ENSMUST00000193210
3557	0.00074	0.00296	0.004329	66.9	32.8	2.04	A_55_P2102515	Info	ref	Daam1			Wnt signaling pathway
252	3e-07	1.62e-05	0.0021645	1263.63	623.33	2.03	A_55_P2028922	Info	ref	Stoml2	stomatin (Epb7.2)-like 2	66592
348	7e-07	2.66e-05	0.0021645	44040.1	21689.5	2.03	A_51_P362054	Info	ref	Atp5e			Alzheimer's disease, Huntington's disease, Metabolic pathways, Oxidative phosphorylation, Parkinson's disease
672	2.7e-06	5.71e-05	0.0021645	51734.5	25431.2	2.03	A_55_P2181508	Info	ref	Gm10653	predicted gene 10653	677044
3055	0.0003656	0.0017	0.0021645	287	141.22	2.03	A_51_P270949	Info	ref	Hist1h1b	histone cluster 1, H1b	56702
3180	0.0004418	0.00198	0.004329	2321.06	1151.25	2.02	A_55_P2088725	Info	ref	Usp14	ubiquitin specific peptidase 14	59025
3528	0.0007077	0.00286	0.004329	930.22	460.56	2.02	A_55_P1968908	Info	ref	Hypk	huntingtin interacting protein K	67693
1393	2.05e-05	0.00021	0.0021645	3881.33	1934.24	2.01	A_55_P1955706	Info	ref	Spg7	spastic paraplegia 7 homolog (human)	234847
1406	2.12e-05	0.000214	0.0021645	103.53	51.41	2.01	A_55_P2155499	Info	ref	Tmem9	transmembrane protein 9	66241
2677	0.0002202	0.00117	0.0021645	3072.92	1533.66	2	A_55_P2176345	Info	ref	Psma5	proteasome (prosome, macropain) subunit, alpha type 5	26442	Proteasome
2966	0.0003229	0.00155	0.0021645	695.44	349.57	1.99	A_51_P329928	Info	ref	Phlda3	pleckstrin homology-like domain, family A, member 3	27280
3333	0.0005506	0.00235	0.004329	110.62	55.51	1.99	A_55_P2174576	Info	ref	Nova1
3764	0.0009694	0.00367	0.0021645	7545.81	3786.2	1.99	A_66_P111217	Info	ens	ENSMUST00000118417
2780	0.0002529	0.0013	0.0021645	755.95	381.96	1.98	A_51_P458866	Info	ref	F11r	F11 receptor	16456	Cell adhesion molecules (CAMs), Epithelial cell signaling in Helicobacter pylori infection, Leukocyte transendothelial migration, Tight junction
3369	0.000569	0.00241	0.004329	3760.05	1895.96	1.98	A_55_P1999576	Info	ref	Josd1	Josephin domain containing 1	74158
3455	0.0006427	0.00265	0.004329	425.71	214.68	1.98	A_55_P1966620	Info	ref	Rab5a			Amoebiasis, Amyotrophic lateral sclerosis (ALS), Endocytosis, Phagosome, Vasopressin-regulated water reabsorption
1100	1.07e-05	0.000139	0.0021645	217603	110426	1.97	A_51_P311540	Info	ref	Cox6a1	cytochrome c oxidase subunit VIa polypeptide 1	12861	Alzheimer's disease, Cardiac muscle contraction, Huntington's disease, Metabolic pathways, Oxidative phosphorylation, Parkinson's disease
2911	0.0002975	0.00146	0.0021645	38445.2	19499.5	1.97	A_51_P462448	Info	ref	Gpx4			Glutathione metabolism
2173	9.56e-05	0.000627	0.0021645	64.9	33.1	1.96	A_51_P487999	Info	ref	Sgol1	shugoshin-like 1 (S. pombe)	72415	Oocyte meiosis
2259	0.0001112	0.000701	0.0021645	7262.17	3697.07	1.96	A_55_P2020248	Info	ens	ENSMUST00000136319
2778	0.0002522	0.00129	0.004329	1615.81	823.31	1.96	A_52_P282035	Info	ref	Rnf5	ring finger protein 5	54197	Protein processing in endoplasmic reticulum
3045	0.0003612	0.00169	0.0021645	3658.44	1866.69	1.96	A_52_P200925	Info	ens	ENSMUST00000118653
3095	0.0003914	0.0018	0.0021645	48.68	24.78	1.96	A_52_P195798	Info	ref	Atp5s	ATP synthase, H+ transporting, mitochondrial F0 complex, subunit S	68055
633	2.4e-06	5.37e-05	0.0021645	4702.6	2414.36	1.95	A_51_P128648	Info	ref	Uqcrc2	ubiquinol cytochrome c reductase core protein 2	67003	Alzheimer's disease, Cardiac muscle contraction, Huntington's disease, Metabolic pathways, Oxidative phosphorylation, Parkinson's disease
2825	0.0002663	0.00134	0.004329	7570.65	3880.99	1.95	A_55_P2172299	Info	BC008275	Timm17b	translocase of inner mitochondrial membrane 17b	21855
448	1.2e-06	3.69e-05	0.0021645	3144.11	1619.68	1.94	A_52_P520397	Info	ref	Timm8b	translocase of inner mitochondrial membrane 8B	30057
2329	0.0001267	0.000775	0.0021645	45.95	23.74	1.94	A_52_P101238	Info	ref	B230354K17Rik
2725	0.0002359	0.00123	0.0021645	452.88	233.67	1.94	A_55_P2103105	Info	ref	Hacd1	3-hydroxyacyl-CoA dehydratase 1	30963	Biosynthesis of unsaturated fatty acids
2860	0.0002776	0.00138	0.0021645	156.64	80.65	1.94	A_66_P140613	Info	nap	NAP068843-1
3223	0.0004656	0.00206	0.004329	714.11	369.04	1.94	A_52_P86158	Info	ref	Mtx2	metaxin 2	53375
105	< 1e-07	8.48e-06	0.0021645	17701.8	9169.12	1.93	A_51_P384946	Info	ref	Ndufa2	NADH dehydrogenase (ubiquinone) 1 alpha subcomplex, 2	17991	Alzheimer's disease, Huntington's disease, Metabolic pathways, Oxidative phosphorylation, Parkinson's disease
3010	0.0003426	0.00162	0.0021645	23.12	11.99	1.93	A_52_P251366	Info	ref	Neil3	nei like 3 (E. coli)	234258	Base excision repair
3336	0.000554	0.00236	0.0021645	83775.5	43411.2	1.93	A_55_P2144086	Info	AK007267	AK007267
3392	0.0005866	0.00246	0.004329	233.2	120.69	1.93	A_52_P385606	Info	ref	Ckb	creatine kinase, brain	12709	Arginine and proline metabolism, Metabolic pathways
3504	0.0006821	0.00277	0.0021645	226.69	117.58	1.93	A_51_P315890	Info	ref	Kcnk6	potassium inwardly-rectifying channel, subfamily K, member 6	52150
3378	0.0005773	0.00243	0.0021645	95.25	49.53	1.92	A_51_P520139	Info	ref	Ccpg1os	cell cycle progression 1, opposite strand	546143
1262	1.51e-05	0.00017	0.0021645	40513.4	21158.5	1.91	A_55_P2168312	Info	nap	NAP062906-1
578	1.9e-06	4.63e-05	0.0021645	94.17	49.48	1.9	A_55_P2061909	Info	ref	Wbp5	WW domain binding protein 5	22381
3101	0.000393	0.0018	0.0021645	140.64	74.17	1.9	A_52_P449629	Info	ref	Ankrd13c	ankyrin repeat domain 13c	433667
3550	0.0007295	0.00293	0.004329	1369.52	721.94	1.9	A_66_P112593	Info	ref	Sec61b	Sec61 beta subunit	66212	Phagosome, Protein export, Protein processing in endoplasmic reticulum, Vibrio cholerae infection
403	9e-07	3.17e-05	0.0021645	225.88	119.26	1.89	A_52_P354298	Info	ref	Ap2a2	adaptor-related protein complex 2, alpha 2 subunit	11772	Endocytosis, Huntington's disease
2263	0.000112	0.000705	0.0021645	1147.5	605.93	1.89	A_55_P2162552	Info	ref	Txndc9	thioredoxin domain containing 9	98258
2287	0.0001165	0.000726	0.0021645	187.62	99.37	1.89	A_55_P1963389	Info		A_55_P1963389
3293	0.0005176	0.00224	0.004329	1601.74	845.62	1.89	A_51_P435333	Info	ref	Dctn2			Huntington's disease, Vasopressin-regulated water reabsorption
1889	5.87e-05	0.000443	0.0021645	3372.38	1791.78	1.88	A_51_P155313	Info	ref	Gsto1	glutathione S-transferase omega 1	14873	Drug metabolism - cytochrome P450, Glutathione metabolism, Metabolism of xenobiotics by cytochrome P450
3071	0.0003768	0.00175	0.0021645	929.56	497.12	1.87	A_52_P72654	Info	ref	Slc25a17	solute carrier family 25 (mitochondrial carrier, peroxisomal membrane protein), member 17	20524	Peroxisome
3131	0.0004054	0.00184	0.004329	666.98	356.06	1.87	A_52_P252737	Info	ref	Rangap1	RAN GTPase activating protein 1	19387	Cycling of Ran in nucleocytoplasmic transport, Role of Ran in mitotic spindle regulation, Sumoylation by RanBP2 Regulates Transcriptional Repression, RNA transport
1175	1.24e-05	0.00015	0.0021645	1797.84	965.08	1.86	A_55_P2042729	Info	ens	ENSMUST00000185925
2029	7.43e-05	0.000521	0.0021645	223.55	120.05	1.86	A_51_P418908	Info	ref	Larp1	La ribonucleoprotein domain family, member 1	73158
3745	0.0009455	0.00359	0.0021645	61.21	32.86	1.86	A_55_P2163837	Info	ref	Med14	mediator complex subunit 14	26896
2675	0.0002194	0.00117	0.0021645	238.6	129.23	1.85	A_51_P149455	Info	ref	Acadl	acyl-Coenzyme A dehydrogenase, long-chain	11363	Fatty acid degradation, Metabolic pathways, PPAR signaling pathway
3788	0.0009994	0.00376	0.0108225	345.21	187.86	1.84	A_51_P269173	Info	ref	Alg9	asparagine-linked glycosylation 9 (alpha 1,2 mannosyltransferase)	102580	Metabolic pathways, N-Glycan biosynthesis
576	1.9e-06	4.63e-05	0.0021645	56939.9	31102.2	1.83	A_55_P2029945	Info	nap	NAP000014-003
2897	0.0002936	0.00144	0.0021645	11500.9	6280.4	1.83	A_55_P2153291	Info		A_55_P2153291
3616	0.0008	0.00315	0.0064935	376.9	205.58	1.83	A_55_P1967867	Info	ref	Xpa	xeroderma pigmentosum, complementation group A	22590	Nucleotide excision repair
3159	0.0004243	0.00191	0.0021645	3353.87	1839.48	1.82	A_66_P118307	Info	ens	ENSMUST00000182962
3244	0.0004774	0.0021	0.0021645	486.22	266.43	1.82	A_55_P2034400	Info	ref	Cdk8
529	1.6e-06	4.27e-05	0.0021645	67899.4	37557	1.81	A_55_P1972118	Info	ens	ENSMUST00000186517
3123	0.0004012	0.00183	0.0021645	248.23	137.47	1.81	A_55_P2144511	Info	AK081273	AK081273
3430	0.0006196	0.00257	0.0021645	5178.25	2860.82	1.81	A_51_P424499	Info	ref	Txn1	thioredoxin 1	22166
3466	0.0006541	0.00269	0.0021645	540.24	297.7	1.81	A_51_P202074	Info	ref	Ncapd2	non-SMC condensin I complex, subunit D2	68298	AKAP95 role in mitosis and chromosome dynamics
2692	0.0002245	0.00119	0.0021645	792.31	440.21	1.8	A_55_P2116889	Info	ref	Hax1	HCLS1 associated X-1	23897
3524	0.0007023	0.00284	0.0021645	86133.2	47835.7	1.8	A_55_P2162422	Info	nap	NAP093766-001
2938	0.0003092	0.0015	0.0021645	240.11	134.2	1.79	A_52_P633128	Info	ref	Aasdhppt	aminoadipate-semialdehyde dehydrogenase-phosphopantetheinyl transferase	67618
3474	0.0006571	0.00269	0.0021645	656.5	366.19	1.79	A_51_P170696	Info	ref	Haus1	HAUS augmin-like complex, subunit 1	225745
3719	0.0009196	0.00352	0.008658	257.2	143.63	1.79	A_55_P2078645	Info	ref	Mettl5	methyltransferase like 5	75422
3110	0.0003963	0.00181	0.0021645	145.12	81.72	1.78	A_66_P138673	Info	ref	Whamm	WAS protein homolog associated with actin, golgi membranes and microtubules	434204
3485	0.000667	0.00273	0.004329	655.29	368.21	1.78	A_55_P2026945	Info	ref	Zranb2	zinc finger, RAN-binding domain containing 2	53861
222	3e-07	1.62e-05	0.0021645	6307.08	3558.12	1.77	A_51_P413698	Info	ref	Mrpl20	mitochondrial ribosomal protein L20	66448
2067	7.95e-05	0.000548	0.0021645	7419.73	4187.78	1.77	A_51_P417469	Info	ref	Rnaseh2c	ribonuclease H2, subunit C	68209	DNA replication
2194	0.0001005	0.000652	0.0021645	41559	23492.4	1.77	A_55_P2065303	Info		A_55_P2065303
2381	0.0001394	0.000834	0.0021645	3285.02	1853.85	1.77	A_55_P2160032	Info	ref	Atp5f1	ATP synthase, H+ transporting, mitochondrial F0 complex, subunit B1	11950	Alzheimer's disease, Huntington's disease, Metabolic pathways, Oxidative phosphorylation, Parkinson's disease
3279	0.0005078	0.00221	0.0064935	19.54	11.03	1.77	A_55_P2182770	Info	AK047630	Gm10050	predicted gene 10050	791333
3330	0.0005469	0.00234	0.004329	2453.67	1387.75	1.77	A_55_P1975475	Info	ref	Mdm2	transformed mouse 3T3 cell double minute 2	17246	ATM Signaling Pathway, Cell Cycle: G2/M Checkpoint, CTCF: First Multivalent Nuclear Factor, HIV-I Nef: negative effector of Fas and TNF, p53 Signaling Pathway, Sumoylation by RanBP2 Regulates Transcriptional Repression, Tumor Suppressor Arf Inhibits Ribosomal Biogenesis, Bladder cancer, Cell cycle, Chronic myeloid leukemia, Endocytosis, Glioma, Melanoma, p53 signaling pathway, Pathways in cancer,…
3469	0.0006558	0.00269	0.0021645	21717.8	12292.6	1.77	A_55_P1959703	Info	BC098458	Zfp646	zinc finger protein 646	233905
3521	0.0006992	0.00283	0.0021645	2240.98	1264.18	1.77	A_55_P2128373	Info	ref	Cops6	COP9 (constitutive photomorphogenic) homolog, subunit 6 (Arabidopsis thaliana)	26893
1753	4.42e-05	0.000359	0.0021645	90.4	51.24	1.76	A_52_P584293	Info	ref	Atrnl1	attractin like 1	226255
3498	0.000679	0.00276	0.004329	84.3	47.82	1.76	A_55_P2060349	Info	ref	Lzts2	leucine zipper, putative tumor suppressor 2	226154
3577	0.0007578	0.00302	0.0021645	62.15	35.32	1.76	A_51_P265576	Info	ref	Rbm18	RNA binding motif protein 18	67889
3423	0.0006154	0.00256	0.0021645	1230.14	702.44	1.75	A_55_P1964068	Info	ref	Slc25a38	solute carrier family 25, member 38	208638
3599	0.0007782	0.00308	0.0021645	136165	78197.8	1.74	A_55_P2186787	Info		A_55_P2186787
1621	3.38e-05	0.000297	0.0021645	17010.1	9833.16	1.73	A_51_P368903	Info	ref	Anapc13	anaphase promoting complex subunit 13	69010	Cell cycle, Oocyte meiosis, Progesterone-mediated oocyte maturation, Ubiquitin mediated proteolysis
2377	0.0001385	0.00083	0.0021645	147.66	85.55	1.73	A_55_P2172274	Info	ref	Smc2	structural maintenance of chromosomes 2	14211
3196	0.0004493	0.002	0.0021645	23485.6	13544.5	1.73	A_51_P384879	Info	ref	Mdh2	malate dehydrogenase 2, NAD (mitochondrial)	17448	Citrate cycle (TCA cycle), Glyoxylate and dicarboxylate metabolism, Metabolic pathways, Pyruvate metabolism
2245	0.0001088	0.00069	0.0021645	1996.74	1157.58	1.72	A_55_P1964309	Info	ref	Mlf2	myeloid leukemia factor 2	30853
1514	2.72e-05	0.000256	0.0021645	7826.71	4569.8	1.71	A_52_P568805	Info	ref	Ubxn1	UBX domain protein 1	225896
1884	5.84e-05	0.000442	0.0021645	33109.3	19514	1.7	A_66_P126686	Info	ens	ENSMUST00000075898
3470	0.0006561	0.00269	0.004329	726.38	426.13	1.7	A_55_P2088530	Info	ref	Htt	huntingtin	15194	Inhibition of Huntington disease neurodegeneration by histone deacetylase inhibitors, Huntington's disease
2247	0.0001089	0.00069	0.0021645	489.83	289.66	1.69	A_52_P31814	Info	ref	1110038B12Rik	RIKEN cDNA 1110038B12 gene	68763
3725	0.0009259	0.00354	0.004329	5820.43	3440.77	1.69	A_55_P1953485	Info	ref	Copz1	coatomer protein complex, subunit zeta 1	56447
2564	0.0001819	0.00101	0.0021645	22874	13602.4	1.68	A_55_P2104791	Info	nap	NAP068528-1
2028	7.43e-05	0.000521	0.0021645	303.23	181.9	1.67	A_52_P612803	Info	ref	Ccng1	cyclin G1	12450	p53 signaling pathway
3191	0.0004455	0.00199	0.0021645	216.14	129.68	1.67	A_51_P487813	Info	ref	Lxn	latexin	17035
3318	0.0005364	0.0023	0.0021645	323.95	193.87	1.67	A_55_P2027412	Info		A_55_P2027412
3421	0.0006138	0.00256	0.0021645	460.25	276.19	1.67	A_52_P679101	Info	ref	Tjp2	tight junction protein 2	21873	Tight junction, Vibrio cholerae infection
3166	0.0004324	0.00195	0.0021645	9839.58	5930.79	1.66	A_55_P1989901	Info	ref	Ddb1	damage specific DNA binding protein 1	13194	Nucleotide excision repair, Ubiquitin mediated proteolysis
3543	0.0007263	0.00292	0.004329	20057.4	12063.6	1.66	A_52_P315030	Info	nap	NAP030387-1
1756	4.44e-05	0.00036	0.0021645	106704	64619	1.65	A_55_P1968943	Info	ens	ENSMUST00000117512
3551	0.0007316	0.00293	0.0021645	377.28	229	1.65	A_51_P398878	Info	ref	Uck2	uridine-cytidine kinase 2	80914	Drug metabolism - other enzymes, Metabolic pathways, Pyrimidine metabolism
1163	1.21e-05	0.000148	0.0021645	811.5	494.34	1.64	A_51_P407323	Info	ref	F5	coagulation factor V	14067	Extrinsic Prothrombin Activation Pathway, Intrinsic Prothrombin Activation Pathway, Complement and coagulation cascades
3114	0.0003966	0.00181	0.0021645	261.17	158.8	1.64	A_51_P387845	Info	ref	Fam120a	family with sequence similarity 120, member A	218236
3248	0.0004794	0.0021	0.0021645	234.67	143.05	1.64	A_52_P507305	Info	ref	Iah1	isoamyl acetate-hydrolyzing esterase 1 homolog (S. cerevisiae)	67732
3565	0.000746	0.00298	0.0021645	1942.84	1182.55	1.64	A_52_P456279	Info	ref	Cct8	chaperonin containing Tcp1, subunit 8 (theta)	12469
2112	8.56e-05	0.000577	0.0021645	253.66	155.22	1.63	A_52_P253317	Info	ref	4930481A15Rik	RIKEN cDNA 4930481A15 gene	74931
2625	0.0002042	0.00111	0.0021645	107.05	65.86	1.63	A_55_P2119032	Info	ref	Rasl2-9	RAS-like, family 2, locus 9	19428
2703	0.0002281	0.0012	0.0021645	202.08	123.98	1.63	A_52_P351816	Info	ref	Itgb1	integrin beta 1 (fibronectin receptor beta)	16412	Adhesion Molecules on Lymphocyte, Agrin in Postsynaptic Differentiation, B Cell Survival Pathway, Eph Kinases and ephrins support platelet aggregation, Erk and PI-3 Kinase Are Necessary for Collagen Binding in Corneal Epithelia, Erk1/Erk2 Mapk Signaling pathway, Integrin Signaling Pathway, mCalpain and friends in Cell motility, Monocyte and its Surface Molecules, PTEN dependent cell cycle arrest …
3453	0.0006405	0.00264	0.004329	198.85	122.88	1.62	A_52_P601385	Info	ref	Cd99l2	CD99 antigen-like 2	171486
2342	0.000131	0.000797	0.0021645	36562.7	22810.1	1.6	A_55_P2181162	Info	ens	ENSMUST00000120110
2139	8.94e-05	0.000595	0.0021645	1261.12	802.69	1.57	A_55_P2151506	Info	ref	Nudt9	nudix (nucleoside diphosphate linked moiety X)-type motif 9	74167	Purine metabolism
3571	0.0007553	0.00301	0.0021645	230.33	147.77	1.56	A_66_P133240	Info	ref	Hnrnpll	heterogeneous nuclear ribonucleoprotein L-like	72692
2970	0.000324	0.00155	0.0021645	6583.86	4294.71	1.53	A_52_P528707	Info	ref	Mrpl57	mitochondrial ribosomal protein L53	67840
3527	0.0007052	0.00285	0.0021645	120122	79186.2	1.52	A_55_P2007464	Info	ens	ENSMUST00000146791
2313	0.0001219	0.000751	0.0021645	84.65	56.18	1.51	A_51_P415220	Info	ref	Zmat3	zinc finger matrin type 3	22401	p53 signaling pathway
2990	0.0003325	0.00158	0.0021645	5467.88	3625.24	1.51	A_51_P314323	Info	ref	Naa38	N(alpha)-acetyltransferase 38, NatC auxiliary subunit	78304
1986	6.83e-05	0.00049	0.0021645	1351.83	908.17	1.49	A_52_P190405	Info	ref	Ifnar2	interferon (alpha and beta) receptor 2	15976	IFN alpha signaling pathway, Cytokine-cytokine receptor interaction, Hepatitis C, Jak-STAT signaling pathway, Natural killer cell mediated cytotoxicity, Osteoclast differentiation, Toll-like receptor signaling pathway
3092	0.0003902	0.0018	0.0021645	36.26	24.73	1.47	A_55_P2064676	Info	AK171905	Gas2l3	growth arrest-specific 2 like 3	237436
3442	0.0006306	0.00261	0.0021645	165.89	115.87	1.43	A_55_P2063041	Info	ref	Slmo2	slowmo homolog 2 (Drosophila)	66390
2410	0.0001445	0.000854	0.0021645	153.95	224.69	0.69	A_51_P255387	Info	ref	Med31	mediator complex subunit 31	67279
3174	0.0004396	0.00197	0.004329	10.92	16.34	0.67	A_55_P2179572	Info	ref	Slc18a3	solute carrier family 18 (vesicular monoamine), member 3	20508
3231	0.0004692	0.00207	0.004329	28.7	43.15	0.66	A_55_P1974627	Info	ref	Trappc9	trafficking protein particle complex 9	76510
3417	0.0006099	0.00254	0.0021645	215.7	327.65	0.66	A_55_P2152468	Info	nap	NAP112892-1
3605	0.0007899	0.00312	0.004329	56.18	85.5	0.66	A_51_P338998	Info	ref	Prim2	DNA primase, p58 subunit	19076	DNA replication, Metabolic pathways, Purine metabolism, Pyrimidine metabolism
1715	4.05e-05	0.000336	0.0021645	79.84	122.97	0.65	A_52_P283802	Info	ref	Tapt1	transmembrane anterior posterior transformation 1	231225
1938	6.36e-05	0.000467	0.0021645	401.73	620.06	0.65	A_55_P2029549	Info	ref	Dtd1	D-tyrosyl-tRNA deacylase 1	66044
3483	0.0006634	0.00271	0.004329	31.83	49.14	0.65	A_51_P295582	Info	ref	Cutc	cutC copper transporter homolog (E.coli)	66388
3503	0.0006814	0.00277	0.0021645	89.12	136.71	0.65	A_52_P598300	Info	ref	Gtf2f2	general transcription factor IIF, polypeptide 2	68705	Basal transcription factors
1746	4.37e-05	0.000356	0.0021645	150.62	236.94	0.64	A_55_P1996751	Info	nap	NAP102295-1
3245	0.0004786	0.0021	0.0021645	193.69	304.32	0.64	A_51_P296057	Info	ref	Upf1	UPF1 regulator of nonsense transcripts homolog (yeast)	19704	mRNA surveillance pathway, RNA transport
1664	3.69e-05	0.000316	0.0021645	767.52	1212.31	0.63	A_51_P134007	Info	ref	Ncl	nucleolin	17975	Pathogenic Escherichia coli infection
1890	5.89e-05	0.000444	0.0021645	234.83	375.52	0.63	A_55_P2011440	Info	ref	Ralgapb	Ral GTPase activating protein, beta subunit (non-catalytic)	228850
2658	0.000213	0.00114	0.0021645	156.99	250.67	0.63	A_55_P1986833	Info	ref	Tulp4	tubby like protein 4	68842
2829	0.0002668	0.00134	0.0021645	209.55	333.42	0.63	A_51_P157214	Info	ref	Hiat1	hippocampus abundant gene transcript 1	15247
2957	0.0003176	0.00153	0.0021645	101.5	160.9	0.63	A_51_P199567	Info	ref	Med26	mediator complex subunit 26	70625
3104	0.0003934	0.00181	0.004329	431.15	687.15	0.63	A_55_P2090345	Info	ens	ENSMUST00000191852
3202	0.0004506	0.002	0.0021645	128.27	203.86	0.63	A_52_P595954	Info	ref	Nelfa	negative elongation factor complex member A, Whsc2	24116
3614	0.0007964	0.00314	0.0021645	69.78	110.1	0.63	A_51_P153004	Info	ref	Phax	phosphorylated adaptor for RNA export	56698	RNA transport
1292	1.63e-05	0.000179	0.0021645	40.71	65.4	0.62	A_65_P20699	Info	ref	Tlk2	tousled-like kinase 2 (Arabidopsis)	24086
2055	7.8e-05	0.000541	0.0021645	467.63	756.56	0.62	A_55_P2038597	Info		A_55_P2038597
2244	0.0001086	0.000689	0.0021645	1565.06	2521.32	0.62	A_55_P2156741	Info	ref	Stx4a	syntaxin 4A (placental)	20909
2785	0.0002547	0.0013	0.0021645	104.85	168.49	0.62	A_52_P163515	Info	ens	ENSMUST00000117213
2858	0.0002772	0.00138	0.0021645	404.59	655.52	0.62	A_51_P474468	Info	ref	Utp11l	UTP11-like, U3 small nucleolar ribonucleoprotein, (yeast)	67205
3072	0.0003775	0.00175	0.0021645	81.12	130.53	0.62	A_55_P2043668	Info	ref	Zfp617	zinc finger protein 617	170938
3290	0.000515	0.00223	0.0021645	176.88	284.22	0.62	A_55_P2116833	Info	ref	9430038I01Rik	RIKEN cDNA 9430038I01 gene	77252
3343	0.0005558	0.00237	0.0021645	39.22	63.18	0.62	A_66_P116098	Info	ref	Ptpn2	protein tyrosine phosphatase, non-receptor type 2	19255
3457	0.0006445	0.00266	0.0021645	120.67	195.09	0.62	A_55_P2000623	Info	ref	Stag1	stromal antigen 1	20842	Cell cycle
3658	0.0008419	0.00328	0.004329	48.39	78.29	0.62	A_51_P489903	Info	ref	Ogg1	8-oxoguanine DNA-glycosylase 1	18294	Base excision repair
1721	4.13e-05	0.000342	0.0021645	27763.2	45603	0.61	A_55_P2048671	Info	ref	Rpl27a	ribosomal protein L27A	26451	Ribosome
1875	5.77e-05	0.000438	0.0021645	132.1	216.12	0.61	A_55_P2135880	Info	ref	Fancl	Fanconi anemia, complementation group L	67030	Ubiquitin mediated proteolysis
2450	0.0001548	0.0009	0.0021645	55.12	90.36	0.61	A_51_P501107	Info	ref	Cul5	cullin 5	75717	Ubiquitin mediated proteolysis
2636	0.0002071	0.00112	0.0021645	320.26	525.51	0.61	A_51_P291388	Info	U95116	Pafah1b1	platelet-activating factor acetylhydrolase, isoform 1b, subunit 1	18472	Lissencephaly gene (LIS1) in neuronal migration and development, Ether lipid metabolism, Metabolic pathways
3047	0.0003623	0.00169	0.004329	17.16	28.31	0.61	A_51_P124748	Info	ref	Tgfb3	transforming growth factor, beta 3	21809	Cell Cycle: G1/S Check Point , CTCF: First Multivalent Nuclear Factor, Cytokines and Inflammatory Response, Erythrocyte Differentiation Pathway, Function of SLRP in Bone: An Integrated View, MAPKinase Signaling Pathway, p38 MAPK Signaling Pathway , Role of Tob in T-cell activation, Selective expression of chemokine receptors during T-cell polarization, Signal transduction through IL1R, TGF beta s…
3106	0.0003942	0.00181	0.0021645	71.04	116.1	0.61	A_55_P2005465	Info	ref	Zfp422	zinc finger protein 422	67255
3542	0.0007246	0.00291	0.0021645	191.83	312.7	0.61	A_55_P2101591	Info	ref	Vta1	Vps20-associated 1 homolog (S. cerevisiae)	66201	Endocytosis
3555	0.0007384	0.00296	0.004329	102.88	169.22	0.61	A_55_P1972530	Info	ref	Eftud1	elongation factor Tu GTP binding domain containing 1	101592	Ribosome biogenesis in eukaryotes
3672	0.0008631	0.00335	0.0021645	279.35	461.63	0.61	A_55_P1991500	Info	ref	Obfc1	oligonucleotide/oligosaccharide-binding fold containing 1	108689
3747	0.0009459	0.0036	0.004329	71.63	118.16	0.61	A_52_P179178	Info	ref	Bend3	BEN domain containing 3	331623
3751	0.0009519	0.00361	0.004329	88.71	145.82	0.61	A_52_P471502	Info	ref	Dcaf13	DDB1 and CUL4 associated factor 13	223499
3762	0.0009669	0.00366	0.0021645	89.63	148.04	0.61	A_55_P2161342	Info	ref	Pkib	protein kinase inhibitor beta, cAMP dependent, testis specific	18768
898	5.7e-06	9.04e-05	0.0021645	225.44	376.12	0.6	A_55_P2185595	Info	ref	Samd4b	sterile alpha motif domain containing 4B	233033
1164	1.21e-05	0.000148	0.0021645	828.24	1387.04	0.6	A_55_P1964664	Info	ref	Fus
2439	0.000153	0.000893	0.0021645	154.94	257.99	0.6	A_51_P414448	Info	ref	Naa15	N(alpha)-acetyltransferase 15, NatA auxiliary subunit	74838
2453	0.0001556	0.000903	0.0021645	52.95	88.12	0.6	A_51_P105017	Info	ref	Rad52	RAD52 homolog (S. cerevisiae)	19365	Homologous recombination
2622	0.0002027	0.0011	0.004329	132.53	222.11	0.6	A_52_P48689	Info	ref	Bzw1	basic leucine zipper and W2 domains 1	66882
3145	0.0004119	0.00187	0.0021645	72.1	120.4	0.6	A_55_P1965313	Info	ref	Mctp2	multiple C2 domains, transmembrane 2	244049
3269	0.0005021	0.00219	0.0021645	64.29	106.38	0.6	A_52_P434052	Info	ref	Wdr37	WD repeat domain 37	207615
3688	0.0008781	0.00339	0.004329	78.92	131.78	0.6	A_55_P2310898	Info	ref	Kantr	Kdm5c adjacent non-coding transcript	72997
3760	0.0009636	0.00365	0.0021645	1876.63	3132.85	0.6	A_51_P279623	Info	ref	Pagr1a	PAXIP1 associated glutamate rich protein 1A	67278
475	1.3e-06	3.83e-05	0.0021645	66	112.75	0.59	A_51_P499153	Info	ref	Cog3	component of oligomeric golgi complex 3	338337
1167	1.22e-05	0.000149	0.0021645	241.89	411.82	0.59	A_66_P102237	Info	ref	Nemf	nuclear export mediator factor	66244
1740	4.32e-05	0.000353	0.0021645	898.25	1519.12	0.59	A_55_P2036250	Info	ref	Cr1l	complement component (3b/4b) receptor 1-like	12946
1812	5.08e-05	0.000399	0.0021645	465.26	784.7	0.59	A_66_P102733	Info	ref	Ccdc28b	coiled coil domain containing 28B	66264
2087	8.13e-05	0.000555	0.0021645	611.81	1045.57	0.59	A_51_P487501	Info	ens	ENSMUST00000038658
2152	9.13e-05	0.000604	0.0021645	221.1	375.64	0.59	A_51_P155196	Info	ref	Abtb2	ankyrin repeat and BTB (POZ) domain containing 2	99382
2155	9.15e-05	0.000605	0.0021645	151.27	257.97	0.59	A_55_P1957319	Info	ref	Krr1	KRR1, small subunit (SSU) processome component, homolog (yeast)	52705
2363	0.0001365	0.000822	0.0021645	2657.97	4505.1	0.59	A_55_P2096367	Info	ref	LOC102632770	ADP-ribosylation factor 1 pseudogene	102632770
2518	0.0001685	0.000953	0.0021645	99.54	168.28	0.59	A_51_P244558	Info	ref	Rab3gap2	RAB3 GTPase activating protein subunit 2	98732
2614	0.000199	0.00108	0.0021645	93.69	159.95	0.59	A_55_P1985670	Info	ref	Exosc3	exosome component 3	66362	RNA degradation
2872	0.0002841	0.00141	0.004329	61.94	104.57	0.59	A_51_P478952	Info	ref	N4bp2l1	NEDD4 binding protein 2-like 1	100637
2890	0.0002901	0.00143	0.0021645	68	115.07	0.59	A_66_P127311	Info	ref	Esco1	establishment of cohesion 1 homolog 1 (S. cerevisiae)	77805
2937	0.0003092	0.0015	0.0021645	798.5	1356.63	0.59	A_55_P2131481	Info		A_55_P2131481
2948	0.0003131	0.00151	0.0021645	72.33	121.87	0.59	A_51_P399071	Info	ref	Anp32a	acidic (leucine-rich) nuclear phosphoprotein 32 family, member A	11737	Granzyme A mediated Apoptosis Pathway
3033	0.0003556	0.00167	0.0021645	71.11	119.81	0.59	A_55_P2203996	Info	ref	Prdm10	PR domain containing 10	382066
3049	0.0003629	0.0017	0.0021645	117.77	198.49	0.59	A_55_P1987912	Info	ref	Chpf2	chondroitin polymerizing factor 2	100910	Glycosaminoglycan biosynthesis - chondroitin sulfate / dermatan sulfate, Metabolic pathways
3078	0.0003828	0.00177	0.0021645	29.59	49.84	0.59	A_52_P391081	Info	ref	Hinfp	histone H4 transcription factor	102423
3149	0.0004141	0.00187	0.0021645	450.47	760.44	0.59	A_55_P2131340	Info	ref	Churc1	churchill domain containing 1	211151
3364	0.0005654	0.00239	0.0021645	271.87	460.24	0.59	A_55_P2142863	Info	ref	Parp9	poly (ADP-ribose) polymerase family, member 9	80285
3729	0.000933	0.00356	0.004329	551.57	933.51	0.59	A_55_P1954306	Info	ref	Esrra	estrogen related receptor, alpha	26379	Regulation of PGC-1a
3758	0.0009617	0.00364	0.0021645	120.82	203.1	0.59	A_52_P231737	Info	ref	Actl6a	actin-like 6A	56456	Control of Gene Expression by Vitamin D Receptor
[truncated: 2,910 more rows]

## Sheet: Dose_15%
Dose15	Parametric p-value	FDR	Permutation p-value	Geom mean of intensities in class 1	Geom mean of intensities in class 2	Fold-change	UniqueID	Anno-	Accession	Symbol	Name	EntrezID	DefinedGenelist
[truncated: 4,724 more rows]

[truncated: 2 more sheets: Dose_25%, Dose_83%]
