# Supplementary material for: Identification of differentially expressed genes and pathways in mice exposed to mixed field neutron/photon radiation
Source: BMC Genomics. 2018 Jun 28;19:504. doi: 10.1186/s12864-018-4884-6 (PMC6027792; doi:10.1186/s12864-018-4884-6)
Supplement: Supplementary file 2 — Excel file with complete output of IPA canonical pathways. The “EIF2 Signaling” pathway and the related “mTOR Signaling”, “Regulation of eIF4 and p70S6K Signaling”, and “p70S6K Signaling” pathways are highlighted in red. The most statistically significant canonical pathways (Benjamini-corrected p value < 0.05) are listed according to the negative log of the p value. (XLSX 50 kb) [file 12864_2018_4884_MOESM2_ESM.xlsx]

## Sheet: Sheet1
Additional file 2: Excel file with complete output of IPA canonical pathways . The “EIF2 Signaling” pathway and the related “mTOR Signaling”, “Regulation of eIF4 and p70S6K Signaling”, and “p70S6K Signaling” pathways are highlighted in red. The most statistically significant canonical pathways (Benjamini-corrected p value < 0.05) are listed according to the negative log of the p value.
0% neutron vs Control		5% neutron vs Control		15% neutron vs Control		25% neutron vs Control		83% neutron vs Control
Ingenuity Canonical Pathways	-log(p-value)	Ingenuity Canonical Pathways	-log(p-value)	Ingenuity Canonical Pathways	-log(p-value)	Ingenuity Canonical Pathways	-log(p-value)	Ingenuity Canonical Pathways	-log(p-value)
B Cell Receptor Signaling	12	CD28 Signaling in T Helper Cells	11	EIF2 Signaling	11.9	EIF2 Signaling	10.7	Protein Ubiquitination Pathway	13.6
CD28 Signaling in T Helper Cells	10.1	iCOS-iCOSL Signaling in T Helper Cells	9.88	Protein Ubiquitination Pathway	9.01	Oxidative Phosphorylation	10.3	EIF2 Signaling	9.73
PI3K Signaling in B Lymphocytes	9.89	B Cell Receptor Signaling	9.66	Hypoxia Signaling in the Cardiovascular System	8.48	Mitochondrial Dysfunction	10	Mitochondrial Dysfunction	8.16
iCOS-iCOSL Signaling in T Helper Cells	8.93	PI3K Signaling in B Lymphocytes	9.13	B Cell Receptor Signaling	8.46	B Cell Receptor Signaling	9.37	Oxidative Phosphorylation	7.73
Antigen Presentation Pathway	7.66	EIF2 Signaling	9.13	mTOR Signaling	7.55	CD28 Signaling in T Helper Cells	8.01	Regulation of eIF4 and p70S6K Signaling	6.38
Role of NFAT in Regulation of the Immune Response	7.56	PKCÎ¸ Signaling in T Lymphocytes	8.13	Role of NFAT in Regulation of the Immune Response	6.79	B Cell Development	7.89	Hypoxia Signaling in the Cardiovascular System	6.05
B Cell Development	7.53	Role of NFAT in Regulation of the Immune Response	7.8	DNA damage-induced 14-3-3Ïƒ Signaling	6.59	Role of NFAT in Regulation of the Immune Response	7.84	Antigen Presentation Pathway	5.05
TNFR2 Signaling	7.33	DNA damage-induced 14-3-3Ïƒ Signaling	7.56	Sumoylation Pathway	6.58	Nur77 Signaling in T Lymphocytes	7.77	Hereditary Breast Cancer Signaling	4.8
Hypoxia Signaling in the Cardiovascular System	6.99	Antigen Presentation Pathway	7.56	B Cell Development	6.21	PI3K Signaling in B Lymphocytes	7.72	Estrogen Receptor Signaling	4.62
PKCÎ¸ Signaling in T Lymphocytes	6.8	B Cell Development	7.44	Death Receptor Signaling	6.05	Antigen Presentation Pathway	7.26	PI3K Signaling in B Lymphocytes	4.62
Phospholipase C Signaling	6.69	Glucocorticoid Receptor Signaling	7.06	CD28 Signaling in T Helper Cells	5.98	Phospholipase C Signaling	7.01	TCA Cycle II (Eukaryotic)	4.34
Protein Ubiquitination Pathway	6.45	Primary Immunodeficiency Signaling	7	Estrogen Receptor Signaling	5.85	B Cell Activating Factor Signaling	6.89	Sumoylation Pathway	4.31
Primary Immunodeficiency Signaling	6.38	Phospholipase C Signaling	6.48	PI3K Signaling in B Lymphocytes	5.85	Protein Ubiquitination Pathway	6.58	B Cell Receptor Signaling	4.31
RANK Signaling in Osteoclasts	5.94	fMLP Signaling in Neutrophils	6.26	Hereditary Breast Cancer Signaling	5.78	April Mediated Signaling	6.4	Role of NFAT in Regulation of the Immune Response	4.31
EIF2 Signaling	5.73	Regulation of IL-2 Expression in Activated and Anergic T Lymphocytes	6.15	Regulation of eIF4 and p70S6K Signaling	5.66	TNFR2 Signaling	6.39	Role of BRCA1 in DNA Damage Response	4.2
Regulation of IL-2 Expression in Activated and Anergic T Lymphocytes	5.71	Cell Cycle: G2/M DNA Damage Checkpoint Regulation	6.11	Phospholipase C Signaling	5.5	Calcium-induced T Lymphocyte Apoptosis	6.13	Adipogenesis pathway	4.09
B Cell Activating Factor Signaling	5.66	Small Cell Lung Cancer Signaling	6.1	TNFR2 Signaling	5.31	iCOS-iCOSL Signaling in T Helper Cells	6.06	Assembly of RNA Polymerase II Complex	4.08
Calcium-induced T Lymphocyte Apoptosis	5.61	mTOR Signaling	5.9	Calcium-induced T Lymphocyte Apoptosis	5.22	Regulation of IL-2 Expression in Activated and Anergic T Lymphocytes	5.98	Regulation of IL-2 Expression in Activated and Anergic T Lymphocytes	4.08
Death Receptor Signaling	5.35	Nur77 Signaling in T Lymphocytes	5.86	iCOS-iCOSL Signaling in T Helper Cells	5.15	Type I Diabetes Mellitus Signaling	5.98	B Cell Activating Factor Signaling	4.04
Estrogen Receptor Signaling	5.32	RANK Signaling in Osteoclasts	5.8	Molecular Mechanisms of Cancer	5.1	PKCÎ¸ Signaling in T Lymphocytes	5.81	Mismatch Repair in Eukaryotes	3.95
April Mediated Signaling	5.3	Hereditary Breast Cancer Signaling	5.75	NRF2-mediated Oxidative Stress Response	5.06	Breast Cancer Regulation by Stathmin1	5.78	PKCÎ¸ Signaling in T Lymphocytes	3.92
Protein Kinase A Signaling	5.23	B Cell Activating Factor Signaling	5.57	Breast Cancer Regulation by Stathmin1	5.04	RANK Signaling in Osteoclasts	5.66	April Mediated Signaling	3.81
Apoptosis Signaling	5.15	Calcium-induced T Lymphocyte Apoptosis	5.5	Primary Immunodeficiency Signaling	5.02	Primary Immunodeficiency Signaling	5.63	Nur77 Signaling in T Lymphocytes	3.81
fMLP Signaling in Neutrophils	5.03	T Cell Receptor Signaling	5.5	Antigen Presentation Pathway	4.85	Regulation of eIF4 and p70S6K Signaling	5.07	Nucleotide Excision Repair Pathway	3.75
CD40 Signaling	4.76	TNFR2 Signaling	5.49	Role of BRCA1 in DNA Damage Response	4.75	OX40 Signaling Pathway	5.04	CD28 Signaling in T Helper Cells	3.67
Nur77 Signaling in T Lymphocytes	4.75	Sumoylation Pathway	5.32	SAPK/JNK Signaling	4.74	Hypoxia Signaling in the Cardiovascular System	4.97	tRNA Charging	3.64
T Cell Receptor Signaling	4.71	NF-ÎºB Signaling	5.31	Type I Diabetes Mellitus Signaling	4.6	Induction of Apoptosis by HIV1	4.87	D-myo-inositol-5-phosphate Metabolism	3.62
OX40 Signaling Pathway	4.66	Molecular Mechanisms of Cancer	5.25	Nur77 Signaling in T Lymphocytes	4.55	DNA damage-induced 14-3-3Ïƒ Signaling	4.83	mTOR Signaling	3.39
ATM Signaling	4.56	April Mediated Signaling	5.21	Small Cell Lung Cancer Signaling	4.55	Cell Cycle: G2/M DNA Damage Checkpoint Regulation	4.81	3-phosphoinositide Degradation	3.31
CD27 Signaling in Lymphocytes	4.48	DNA Methylation and Transcriptional Repression Signaling	5.12	Huntington's Disease Signaling	4.52	Apoptosis Signaling	4.52	Protein Kinase A Signaling	3.3
Glucocorticoid Receptor Signaling	4.4	ATM Signaling	4.96	ATM Signaling	4.52	Small Cell Lung Cancer Signaling	4.39	B Cell Development	3.18
4-1BB Signaling in T Lymphocytes	4.39	p53 Signaling	4.86	UVA-Induced MAPK Signaling	4.51	Cyclins and Cell Cycle Regulation	4.35	Superpathway of Inositol Phosphate Compounds	3.17
Regulation of eIF4 and p70S6K Signaling	4.39	Lymphotoxin Î² Receptor Signaling	4.82	Glucocorticoid Receptor Signaling	4.51	Death Receptor Signaling	4.29	D-myo-inositol (1,4,5,6)-Tetrakisphosphate Biosynthesis	3.1
NF-kB Signaling	4.38	Death Receptor Signaling	4.74	B Cell Activating Factor Signaling	4.49	Protein Kinase A Signaling	4.25	D-myo-inositol (3,4,5,6)-tetrakisphosphate Biosynthesis	3.1
TNFR1 Signaling	4.28	Adipogenesis pathway	4.71	Apoptosis Signaling	4.48	fMLP Signaling in Neutrophils	4.21	RANK Signaling in Osteoclasts	3.1
Oxidative Phosphorylation	4.28	Role of BRCA1 in DNA Damage Response	4.66	Pyridoxal 5'-phosphate Salvage Pathway	4.31	IL-4 Signaling	4.01	Apoptosis Signaling	3.08
Hereditary Breast Cancer Signaling	4.27	Regulation of eIF4 and p70S6K Signaling	4.63	PKCÎ¸ Signaling in T Lymphocytes	4.29	TWEAK Signaling	3.92	Huntington's Disease Signaling	3.05
Telomerase Signaling	4.13	Cell Cycle: G1/S Checkpoint Regulation	4.62	NF-ÎºB Signaling	4.29	Cell Cycle: G1/S Checkpoint Regulation	3.9	TNFR2 Signaling	3.05
Sumoylation Pathway	4.04	Oxidative Phosphorylation	4.59	T Cell Receptor Signaling	4.28	ATM Signaling	3.68	Calcium-induced T Lymphocyte Apoptosis	3
NRF2-mediated Oxidative Stress Response	3.98	Apoptosis Signaling	4.55	Cell Cycle: G2/M DNA Damage Checkpoint Regulation	4.28	GÎ±12/13 Signaling	3.68	NRF2-mediated Oxidative Stress Response	2.98
Mitochondrial Dysfunction	3.89	IL-4 Signaling	4.55	TNFR1 Signaling	4.28	Lymphotoxin Î² Receptor Signaling	3.65	DNA Methylation and Transcriptional Repression Signaling	2.9
GÎ±q Signaling	3.85	TWEAK Signaling	4.5	April Mediated Signaling	4.2	Huntington's Disease Signaling	3.65	Death Receptor Signaling	2.82
SAPK/JNK Signaling	3.84	Mitochondrial Dysfunction	4.44	p53 Signaling	4.11	NRF2-mediated Oxidative Stress Response	3.63	Induction of Apoptosis by HIV1	2.81
Type I Diabetes Mellitus Signaling	3.8	Th1 Pathway	4.24	IL-4 Signaling	4.05	T Cell Receptor Signaling	3.62	Cell Cycle: G1/S Checkpoint Regulation	2.8
Role of BRCA1 in DNA Damage Response	3.79	Role of PKR in Interferon Induction and Antiviral Response	4.22	fMLP Signaling in Neutrophils	4.05	4-1BB Signaling in T Lymphocytes	3.6	iCOS-iCOSL Signaling in T Helper Cells	2.78
IL-4 Signaling	3.75	CD40 Signaling	4.17	Protein Kinase A Signaling	4.05	Gap Junction Signaling	3.6	Ephrin B Signaling	2.7
Role of PKR in Interferon Induction and Antiviral Response	3.67	Cyclins and Cell Cycle Regulation	4.17	Cell Cycle: G1/S Checkpoint Regulation	3.93	Role of CHK Proteins in Cell Cycle Checkpoint Control	3.57	3-phosphoinositide Biosynthesis	2.66
Heme Biosynthesis II	3.64	Chronic Myeloid Leukemia Signaling	4.15	Induction of Apoptosis by HIV1	3.91	TNFR1 Signaling	3.55	Androgen Signaling	2.65
PI3K/AKT Signaling	3.6	Huntington's Disease Signaling	4.11	PI3K/AKT Signaling	3.82	Sumoylation Pathway	3.54	PI3K/AKT Signaling	2.64
Induction of Apoptosis by HIV1	3.57	OX40 Signaling Pathway	4.09	Cyclins and Cell Cycle Regulation	3.82	Altered T Cell and B Cell Signaling in Rheumatoid Arthritis	3.47	Glucocorticoid Receptor Signaling	2.63
Activation of IRF by Cytosolic Pattern Recognition Receptors	3.38	Type I Diabetes Mellitus Signaling	4.09	Adipogenesis pathway	3.78	Dendritic Cell Maturation	3.42	Telomere Extension by Telomerase	2.63
T Helper Cell Differentiation	3.32	Role of CHK Proteins in Cell Cycle Checkpoint Control	4.03	Regulation of IL-2 Expression in Activated and Anergic T Lymphocytes	3.72	Role of NFAT in Cardiac Hypertrophy	3.34	Toll-like Receptor Signaling	2.62
TWEAK Signaling	3.26	Hypoxia Signaling in the Cardiovascular System	3.98	PEDF Signaling	3.67	CD40 Signaling	3.33	fMLP Signaling in Neutrophils	2.56
Acute Myeloid Leukemia Signaling	3.18	Estrogen Receptor Signaling	3.97	RAR Activation	3.67	Heme Biosynthesis II	3.27	SAPK/JNK Signaling	2.55
Cell Cycle: G2/M DNA Damage Checkpoint Regulation	3.17	Pancreatic Adenocarcinoma Signaling	3.9	OX40 Signaling Pathway	3.63	CD27 Signaling in Lymphocytes	3.27	Molecular Mechanisms of Cancer	2.55
LPS-stimulated MAPK Signaling	3.14	CD27 Signaling in Lymphocytes	3.83	D-myo-inositol-5-phosphate Metabolism	3.61	p70S6K Signaling	3.24	iNOS Signaling	2.46
RhoA Signaling	3.01	GÎ±q Signaling	3.73	DNA Methylation and Transcriptional Repression Signaling	3.55	Role of PKR in Interferon Induction and Antiviral Response	3.23	Phospholipase C Signaling	2.45
p53 Signaling	2.98	SAPK/JNK Signaling	3.73	Role of CHK Proteins in Cell Cycle Checkpoint Control	3.51	Thrombin Signaling	3.22	autophagy	2.42
DNA damage-induced 14-3-3Ïƒ Signaling	2.9	T Helper Cell Differentiation	3.69	RANK Signaling in Osteoclasts	3.4	T Helper Cell Differentiation	3.2	IL-4 Signaling	2.41
Breast Cancer Regulation by Stathmin1	2.9	Prostate Cancer Signaling	3.68	14-3-3-mediated Signaling	3.39	NF-ÎºB Signaling	3.17	Tetrahydrofolate Salvage from 5,10-methenyltetrahydrofolate	2.32
Autoimmune Thyroid Disease Signaling	2.87	Th1 and Th2 Activation Pathway	3.64	p70S6K Signaling	3.32	Autoimmune Thyroid Disease Signaling	3.15	Cardiac Hypertrophy Signaling	2.27
Altered T Cell and B Cell Signaling in Rheumatoid Arthritis	2.86	GADD45 Signaling	3.63	Virus Entry via Endocytic Pathways	3.32	p53 Signaling	3.1	IL-1 Signaling	2.26
Role of NFAT in Cardiac Hypertrophy	2.84	PEDF Signaling	3.63	NGF Signaling	3.28	CDP-diacylglycerol Biosynthesis I	3.09	4-1BB Signaling in T Lymphocytes	2.21
3-phosphoinositide Biosynthesis	2.81	TNFR1 Signaling	3.63	Role of NFAT in Cardiac Hypertrophy	3.28	mTOR Signaling	3.06	T Cell Receptor Signaling	2.21
DNA Methylation and Transcriptional Repression Signaling	2.73	Mismatch Repair in Eukaryotes	3.48	Superpathway of Inositol Phosphate Compounds	3.26	GÎ±q Signaling	2.99	Tryptophan Degradation III (Eukaryotic)	2.18
iNOS Signaling	2.67	FcÎ³ Receptor-mediated Phagocytosis in Macrophages and Monocytes	3.34	Thrombin Signaling	3.24	PEDF Signaling	2.95	Type I Diabetes Mellitus Signaling	2.15
Role of CHK Proteins in Cell Cycle Checkpoint Control	2.61	Breast Cancer Regulation by Stathmin1	3.33	3-phosphoinositide Degradation	3.24	14-3-3-mediated Signaling	2.92	PEDF Signaling	2.15
Th1 and Th2 Activation Pathway	2.6	GM-CSF Signaling	3.24	3-phosphoinositide Biosynthesis	3.18	Phosphatidylglycerol Biosynthesis II (Non-plastidic)	2.83	Role of CHK Proteins in Cell Cycle Checkpoint Control	2.14
JAK/Stat Signaling	2.57	Telomerase Signaling	3.24	Chronic Myeloid Leukemia Signaling	3.17	PI3K/AKT Signaling	2.83	Role of NFAT in Cardiac Hypertrophy	2.12
ERK/MAPK Signaling	2.55	EGF Signaling	3.22	Heme Biosynthesis II	3.16	Hereditary Breast Cancer Signaling	2.74	OX40 Signaling Pathway	2.1
Cyclins and Cell Cycle Regulation	2.53	Systemic Lupus Erythematosus Signaling	3.17	Salvage Pathways of Pyrimidine Ribonucleotides	3.13	Th1 Pathway	2.69	Telomerase Signaling	2.09
Production of Nitric Oxide and Reactive Oxygen Species in Macrophages	2.53	Protein Kinase A Signaling	3.13	LPS-stimulated MAPK Signaling	3.1	Cardiac Hypertrophy Signaling	2.69	CD27 Signaling in Lymphocytes	2.05
Lymphotoxin Î² Receptor Signaling	2.52	iNOS Signaling	3.12	NF-ÎºB Activation by Viruses	3.1	Chronic Myeloid Leukemia Signaling	2.67	Primary Immunodeficiency Signaling	2.04
Small Cell Lung Cancer Signaling	2.51	Dendritic Cell Maturation	3.09	HGF Signaling	3.08	Arsenate Detoxification I (Glutaredoxin)	2.57	CD40 Signaling	1.97
Synaptic Long Term Potentiation	2.47	NF-ÎºB Activation by Viruses	3.06	Gap Junction Signaling	3.08	IL-1 Signaling	2.55	Cyclins and Cell Cycle Regulation	1.97
Polyamine Regulation in Colon Cancer	2.43	Cdc42 Signaling	3.04	TWEAK Signaling	3.04	Molecular Mechanisms of Cancer	2.54	Antiproliferative Role of TOB in T Cell Signaling	1.9
Cardiac Hypertrophy Signaling	2.41	Induction of Apoptosis by HIV1	3.02	GADD45 Signaling	3.03	Th1 and Th2 Activation Pathway	2.37	Cleavage and Polyadenylation of Pre-mRNA	1.9
NF-kB Activation by Viruses	2.38	HGF Signaling	2.99	CD40 Signaling	2.99	Telomerase Signaling	2.34	Ephrin Receptor Signaling	1.89
DNA Double-Strand Break Repair by Non-Homologous End Joining	2.33	Protein Ubiquitination Pathway	2.96	HER-2 Signaling in Breast Cancer	2.94	iNOS Signaling	2.32	Folate Transformations I	1.87
Th1 Pathway	2.33	CTLA4 Signaling in Cytotoxic T Lymphocytes	2.93	Mismatch Repair in Eukaryotes	2.93	GADD45 Signaling	2.3	Heme Biosynthesis II	1.87
Androgen Signaling	2.31	Angiopoietin Signaling	2.92	AMPK Signaling	2.9	SAPK/JNK Signaling	2.3	Small Cell Lung Cancer Signaling	1.86
mTOR Signaling	2.3	Non-Small Cell Lung Cancer Signaling	2.92	CD27 Signaling in Lymphocytes	2.89	Cardiac Î²-adrenergic Signaling	2.28	DNA damage-induced 14-3-3Ïƒ Signaling	1.86
D-myo-inositol-5-phosphate Metabolism	2.29	JAK/Stat Signaling	2.88	D-myo-inositol (1,4,5,6)-Tetrakisphosphate Biosynthesis	2.88	Dopamine-DARPP32 Feedback in cAMP Signaling	2.28	Cell Cycle Control of Chromosomal Replication	1.85
Role of RIG1-like Receptors in Antiviral Innate Immunity	2.28	Autoimmune Thyroid Disease Signaling	2.81	D-myo-inositol (3,4,5,6)-tetrakisphosphate Biosynthesis	2.88	Toll-like Receptor Signaling	2.25	UVA-Induced MAPK Signaling	1.84
Prostate Cancer Signaling	2.26	Estrogen-mediated S-phase Entry	2.74	Prostate Cancer Signaling	2.85	Glucocorticoid Receptor Signaling	2.22	Chronic Myeloid Leukemia Signaling	1.73
p70S6K Signaling	2.23	UVA-Induced MAPK Signaling	2.74	CXCR4 Signaling	2.8	Tetrapyrrole Biosynthesis II	2.2	PPARÎ±/RXRÎ± Activation	1.72
Superpathway of Inositol Phosphate Compounds	2.22	FLT3 Signaling in Hematopoietic Progenitor Cells	2.74	Estrogen-mediated S-phase Entry	2.78	Aryl Hydrocarbon Receptor Signaling	2.17	Purine Nucleotides Degradation II (Aerobic)	1.71
Crosstalk between Dendritic Cells and Natural Killer Cells	2.21	Cell Cycle Control of Chromosomal Replication	2.72	Mitochondrial Dysfunction	2.76	Allograft Rejection Signaling	2.13	Arsenate Detoxification I (Glutaredoxin)	1.68
AMPK Signaling	2.19	Production of Nitric Oxide and Reactive Oxygen Species in Macrophages	2.68	CCR3 Signaling in Eosinophils	2.75	CCR5 Signaling in Macrophages	2.11	Branched-chain Î±-keto acid Dehydrogenase Complex	1.68
PEDF Signaling	2.16	Pyridoxal 5'-phosphate Salvage Pathway	2.6	GÎ±12/13 Signaling	2.75	Thyroid Cancer Signaling	2.1	Heme Biosynthesis from Uroporphyrinogen-III I	1.68
Arsenate Detoxification I (Glutaredoxin)	2.15	Heme Biosynthesis II	2.58	Angiopoietin Signaling	2.69	Activation of IRF by Cytosolic Pattern Recognition Receptors	2.08	Pyridoxal 5'-phosphate Salvage Pathway	1.68
Heme Biosynthesis from Uroporphyrinogen-III I	2.15	Superpathway of Inositol Phosphate Compounds	2.56	Î±-Adrenergic Signaling	2.66	Prostate Cancer Signaling	2.04	TGF-Î² Signaling	1.67
Dendritic Cell Maturation	2.15	Melanoma Signaling	2.55	DNA Double-Strand Break Repair by Non-Homologous End Joining	2.62	NF-kB Activation by Viruses	2.04	Fatty Acid Î²-oxidation I	1.65
GM-CSF Signaling	2.11	NGF Signaling	2.54	Melanoma Signaling	2.59	Graft-versus-Host Disease Signaling	2.04	Superpathway of Methionine Degradation	1.65
IL-1 Signaling	2.1	IL-3 Signaling	2.5	CCR5 Signaling in Macrophages	2.58	Phagosome Maturation	2.03	GNRH Signaling	1.62
Erythropoietin Signaling	2.1	GÎ±12/13 Signaling	2.49	UVC-Induced MAPK Signaling	2.56	Corticotropin Releasing Hormone Signaling	2.01	RAR Activation	1.62
IL-17A Signaling in Fibroblasts	2.06	PI3K/AKT Signaling	2.49	GNRH Signaling	2.52	Î±-Adrenergic Signaling	1.99	Adenosine Nucleotides Degradation II	1.62
Chronic Myeloid Leukemia Signaling	2.05	RhoGDI Signaling	2.48	GÎ±q Signaling	2.52	Role of Pattern Recognition Receptors in Recognition of Bacteria and Viruses	1.97	Methionine Degradation I (to Homocysteine)	1.62
Toll-like Receptor Signaling	2.05	Role of NFAT in Cardiac Hypertrophy	2.47	Oxidative Phosphorylation	2.5	GM-CSF Signaling	1.91	Aspartate Degradation II	1.61
Mismatch Repair in Eukaryotes	2	3-phosphoinositide Biosynthesis	2.44	Renin-Angiotensin Signaling	2.45	Cdc42 Signaling	1.84	Phosphatidylcholine Biosynthesis I	1.61
RAN Signaling	2	NRF2-mediated Oxidative Stress Response	2.43	Dopamine-DARPP32 Feedback in cAMP Signaling	2.42	Adipogenesis pathway	1.79	MIF Regulation of Innate Immunity	1.57
Antiproliferative Role of Somatostatin Receptor 2	1.99	Virus Entry via Endocytic Pathways	2.4	Acute Myeloid Leukemia Signaling	2.38	PPARÎ±/RXRÎ± Activation	1.78	Unfolded protein response	1.54
D-myo-inositol (1,4,5,6)-Tetrakisphosphate Biosynthesis	1.98	Tec Kinase Signaling	2.34	Androgen Signaling	2.38	p38 MAPK Signaling	1.78	NGF Signaling	1.53
D-myo-inositol (3,4,5,6)-tetrakisphosphate Biosynthesis	1.98	IL-2 Signaling	2.27	Telomerase Signaling	2.38	Relaxin Signaling	1.77	Colanic Acid Building Blocks Biosynthesis	1.53
Cardiac Î²-adrenergic Signaling	1.97	Role of RIG1-like Receptors in Antiviral Innate Immunity	2.23	P2Y Purigenic Receptor Signaling Pathway	2.36	EGF Signaling	1.77	Phenylalanine Degradation IV (Mammalian, via Side Chain)	1.53
Th2 Pathway	1.96	D-myo-inositol-5-phosphate Metabolism	2.2	Lymphotoxin Î² Receptor Signaling	2.36	Estrogen-mediated S-phase Entry	1.77	Urate Biosynthesis/Inosine 5'-phosphate Degradation	1.53
IL-15 Signaling	1.94	autophagy	2.16	4-1BB Signaling in T Lymphocytes	2.35	Role of JAK1, JAK2 and TYK2 in Interferon Signaling	1.77	PDGF Signaling	1.51
Tec Kinase Signaling	1.94	Arsenate Detoxification I (Glutaredoxin)	2.13	Cancer Drug Resistance By Drug Efflux	2.31	Pancreatic Adenocarcinoma Signaling	1.75	Adenine and Adenosine Salvage I	1.48
3-phosphoinositide Degradation	1.94	Th2 Pathway	2.13	Role of PKR in Interferon Induction and Antiviral Response	2.31	Ceramide Signaling	1.74	Dolichol and Dolichyl Phosphate Biosynthesis	1.48
Thrombin Signaling	1.93	AMPK Signaling	2.1	Thyroid Cancer Signaling	2.31	FcÎ³RIIB Signaling in B Lymphocytes	1.74	GDP-L-fucose Biosynthesis II (from L-fucose)	1.48
RAR Activation	1.92	Cardiac Hypertrophy Signaling	2.08	EGF Signaling	2.28	Systemic Lupus Erythematosus Signaling	1.73	L-glutamine Biosynthesis II (tRNA-dependent)	1.48
Graft-versus-Host Disease Signaling	1.88	Altered T Cell and B Cell Signaling in Rheumatoid Arthritis	2.08	Ceramide Signaling	2.25	UVA-Induced MAPK Signaling	1.71	Lipoate Biosynthesis and Incorporation II	1.48
IL-17A Signaling in Airway Cells	1.88	PDGF Signaling	2.08	G Beta Gamma Signaling	2.25	Virus Entry via Endocytic Pathways	1.71	EGF Signaling	1.48
IL-3 Signaling	1.88	Thrombin Signaling	2.06	Erythropoietin Signaling	2.19	LPS-stimulated MAPK Signaling	1.69	Polyamine Regulation in Colon Cancer	1.46
PPARÎ±/RXRÎ± Activation	1.88	IL-9 Signaling	2.06	CTLA4 Signaling in Cytotoxic T Lymphocytes	2.19	Renin-Angiotensin Signaling	1.68	Netrin Signaling	1.39
RhoGDI Signaling	1.83	RAR Activation	2.06	PDGF Signaling	2.13	Role of BRCA1 in DNA Damage Response	1.68	Phagosome Maturation	1.38
D-myo-inositol (1,4,5)-Trisphosphate Biosynthesis	1.83	Erythropoietin Signaling	2.04	Antiproliferative Role of Somatostatin Receptor 2	2.13	Melanoma Signaling	1.64	Glutaryl-CoA Degradation	1.38
Flavin Biosynthesis IV (Mammalian)	1.81	Activation of IRF by Cytosolic Pattern Recognition Receptors	2.03	Dendritic Cell Maturation	2.13	Glutathione Biosynthesis	1.64	14-3-3-mediated Signaling	1.37
Huntington's Disease Signaling	1.79	Acute Myeloid Leukemia Signaling	2.03	Corticotropin Releasing Hormone Signaling	2.1	Hypusine Biosynthesis	1.64	CCR3 Signaling in Eosinophils	1.37
Tetrapyrrole Biosynthesis II	1.79	Glioma Signaling	1.99	IL-1 Signaling	2.07	Wnt/Ca+ pathway	1.54	Ceramide Signaling	1.35
FLT3 Signaling in Hematopoietic Progenitor Cells	1.78	Reelin Signaling in Neurons	1.98	IL-8 Signaling	2.07	Sertoli Cell-Sertoli Cell Junction Signaling	1.54	Cysteine Biosynthesis III (mammalia)	1.35
Role of IL-17A in Arthritis	1.77	LPS-stimulated MAPK Signaling	1.98	Glioblastoma Multiforme Signaling	2.07	DNA Methylation and Transcriptional Repression Signaling	1.54	2-ketoglutarate Dehydrogenase Complex	1.34
Dopamine-DARPP32 Feedback in cAMP Signaling	1.76	Cleavage and Polyadenylation of Pre-mRNA	1.92	Cell Cycle Control of Chromosomal Replication	2.06	Salvage Pathways of Pyrimidine Deoxyribonucleotides	1.54	Serine Biosynthesis	1.34
GÎ±12/13 Signaling	1.74	D-myo-inositol (1,4,5,6)-Tetrakisphosphate Biosynthesis	1.91	Tec Kinase Signaling	2.06	Superoxide Radicals Degradation	1.54	VEGF Signaling	1.32
NGF Signaling	1.74	D-myo-inositol (3,4,5,6)-tetrakisphosphate Biosynthesis	1.91	Natural Killer Cell Signaling	2.06	CTLA4 Signaling in Cytotoxic T Lymphocytes	1.52	ATM Signaling	1.31
CTLA4 Signaling in Cytotoxic T Lymphocytes	1.7	4-1BB Signaling in T Lymphocytes	1.91	Methionine Degradation I (to Homocysteine)	2.05	AMPK Signaling	1.49	GÎ±q Signaling	1.31
IL-9 Signaling	1.69	Signaling by Rho Family GTPases	1.91	Systemic Lupus Erythematosus Signaling	2.05	Mitotic Roles of Polo-Like Kinase	1.49	AMPK Signaling	1.31
Ceramide Signaling	1.69	IL-15 Signaling	1.88	Activation of IRF by Cytosolic Pattern Recognition Receptors	2.01	Cell Cycle Regulation by BTG Family Proteins	1.48	NF-kB Signaling	1.29
FcÎ³ Receptor-mediated Phagocytosis in Macrophages and Monocytes	1.69	3-phosphoinositide Degradation	1.86	Non-Small Cell Lung Cancer Signaling	2	IL-17A Signaling in Fibroblasts	1.48	TNFR1 Signaling	1.28
PPAR Signaling	1.69	Gap Junction Signaling	1.85	FcÎ³RIIB Signaling in B Lymphocytes	1.97	RAR Activation	1.47	Non-Small Cell Lung Cancer Signaling	1.23
Î±-Adrenergic Signaling	1.68	Salvage Pathways of Pyrimidine Ribonucleotides	1.83	Aryl Hydrocarbon Receptor Signaling	1.96	Antiproliferative Role of Somatostatin Receptor 2	1.46	Mechanisms of Viral Exit from Host Cells	1.23
Thyroid Cancer Signaling	1.64	Role of JAK1 and JAK3 in Î³c Cytokine Signaling	1.83	Fc Epsilon RI Signaling	1.95	Role of RIG1-like Receptors in Antiviral Innate Immunity	1.45	Mouse Embryonic Stem Cell Pluripotency	1.19
GADD45 Signaling	1.61	Adenosine Nucleotides Degradation II	1.83	PTEN Signaling	1.95	Glioma Signaling	1.44	MIF-mediated Glucocorticoid Regulation	1.19
Cell Cycle Regulation by BTG Family Proteins	1.6	Graft-versus-Host Disease Signaling	1.83	IL-3 Signaling	1.94	Interferon Signaling	1.42	Leucine Degradation I	1.19
Cell Cycle: G1/S Checkpoint Regulation	1.6	IL-8 Signaling	1.82	JAK/Stat Signaling	1.94	Androgen Signaling	1.41	Phosphatidylethanolamine Biosynthesis II	1.19
IL-2 Signaling	1.6	Renin-Angiotensin Signaling	1.81	Neuregulin Signaling	1.94	IL-10 Signaling	1.41	Î±-Adrenergic Signaling	1.19
Cdc42 Signaling	1.59	HMGB1 Signaling	1.8	T Helper Cell Differentiation	1.93	GNRH Signaling	1.4	Breast Cancer Regulation by Stathmin1	1.18
HGF Signaling	1.57	Adenine and Adenosine Salvage I	1.79	Ephrin Receptor Signaling	1.9	autophagy	1.4	Role of JAK family kinases in IL-6-type Cytokine Signaling	1.15
Mechanisms of Viral Exit from Host Cells	1.57	Serine Biosynthesis	1.78	Cardiac Hypertrophy Signaling	1.9	Vitamin-C Transport	1.4	Guanosine Nucleotides Degradation III	1.14
UVA-Induced MAPK Signaling	1.57	Tetrapyrrole Biosynthesis II	1.78	Arsenate Detoxification I (Glutaredoxin)	1.9	Angiopoietin Signaling	1.39	p70S6K Signaling	1.14
Virus Entry via Endocytic Pathways	1.57	Aryl Hydrocarbon Receptor Signaling	1.77	Heme Biosynthesis from Uroporphyrinogen-III I	1.9	Non-Small Cell Lung Cancer Signaling	1.39	p38 MAPK Signaling	1.13
Caveolar-mediated Endocytosis Signaling	1.56	Guanosine Nucleotides Degradation III	1.76	Toll-like Receptor Signaling	1.87	CREB Signaling in Neurons	1.39	Actin Nucleation by ARP-WASP Complex	1.13
Role of JAK1 and JAK3 in Î³c Cytokine Signaling	1.56	Ephrin Receptor Signaling	1.71	Assembly of RNA Polymerase II Complex	1.83	Antioxidant Action of Vitamin C	1.38	Oncostatin M Signaling	1.11
Angiopoietin Signaling	1.56	Actin Nucleation by ARP-WASP Complex	1.68	Altered T Cell and B Cell Signaling in Rheumatoid Arthritis	1.83	VEGF Signaling	1.38	TWEAK Signaling	1.11
Pyridoxal 5'-phosphate Salvage Pathway	1.55	Androgen Signaling	1.66	D-myo-inositol (1,4,5)-Trisphosphate Biosynthesis	1.82	Acetate Conversion to Acetyl-CoA	1.37	Axonal Guidance Signaling	1.09
GNRH Signaling	1.53	p70S6K Signaling	1.63	FLT3 Signaling in Hematopoietic Progenitor Cells	1.82	Heme Biosynthesis from Uroporphyrinogen-III I	1.37	Prostate Cancer Signaling	1.09
Antioxidant Action of Vitamin C	1.53	Ceramide Signaling	1.63	GPCR-Mediated Nutrient Sensing in Enteroendocrine Cells	1.82	Melatonin Degradation II	1.37	Mitotic Roles of Polo-Like Kinase	1.08
Telomere Extension by Telomerase	1.51	Macropinocytosis Signaling	1.62	Mouse Embryonic Stem Cell Pluripotency	1.81	CCR3 Signaling in Eosinophils	1.37	IL-8 Signaling	1.07
UVC-Induced MAPK Signaling	1.5	Leukocyte Extravasation Signaling	1.62	Assembly of RNA Polymerase I Complex	1.77	Cellular Effects of Sildenafil (Viagra)	1.37	1D-myo-inositol Hexakisphosphate Biosynthesis V (from Ins(1,3,4)P3)	1.06
p38 MAPK Signaling	1.49	CCR5 Signaling in Macrophages	1.61	Macropinocytosis Signaling	1.76	P2Y Purigenic Receptor Signaling Pathway	1.32	Coenzyme A Biosynthesis	1.06
14-3-3-mediated Signaling	1.49	Remodeling of Epithelial Adherens Junctions	1.61	G Protein Signaling Mediated by Tubby	1.76	Th2 Pathway	1.32	Oxidized GTP and dGTP Detoxification	1.06
Systemic Lupus Erythematosus Signaling	1.48	Antiproliferative Role of Somatostatin Receptor 2	1.61	PPARÎ±/RXRÎ± Activation	1.75	Parkinson's Signaling	1.31	S-adenosyl-L-methionine Biosynthesis	1.06
Corticotropin Releasing Hormone Signaling	1.47	TREM1 Signaling	1.61	Cysteine Biosynthesis III (mammalia)	1.75	Clathrin-mediated Endocytosis Signaling	1.31	Salvage Pathways of Pyrimidine Ribonucleotides	1.05
Ephrin B Signaling	1.46	Urate Biosynthesis/Inosine 5'-phosphate Degradation	1.61	Mitotic Roles of Polo-Like Kinase	1.74	IL-8 Signaling	1.31	IL-15 Signaling	1.05
Relaxin Signaling	1.43	Clathrin-mediated Endocytosis Signaling	1.61	RhoGDI Signaling	1.73	Erythropoietin Signaling	1.31	Semaphorin Signaling in Neurons	1.04
Cancer Drug Resistance By Drug Efflux	1.43	CDP-diacylglycerol Biosynthesis I	1.59	Th1 Pathway	1.71	Triacylglycerol Biosynthesis	1.3	Valine Degradation I	1.03
Melanoma Signaling	1.43	Role of JAK1, JAK2 and TYK2 in Interferon Signaling	1.59	Autoimmune Thyroid Disease Signaling	1.69	G Beta Gamma Signaling	1.3	LPS-stimulated MAPK Signaling	1.03
EGF Signaling	1.4	HER-2 Signaling in Breast Cancer	1.58	Regulation of Cellular Mechanics by Calpain Protease	1.67	HER-2 Signaling in Breast Cancer	1.3	Lymphotoxin Î² Receptor Signaling	1.03
IL-10 Signaling	1.4	CXCR4 Signaling	1.58	Synaptic Long Term Potentiation	1.65	Chemokine Signaling	1.29	Ketogenesis	1.03
G Protein Signaling Mediated by Tubby	1.4	Relaxin Signaling	1.57	Glioma Signaling	1.62	ERK/MAPK Signaling	1.27	Acute Myeloid Leukemia Signaling	1.02
Role of IL-17F in Allergic Inflammatory Airway Diseases	1.38	Glioblastoma Multiforme Signaling	1.56	Role of RIG1-like Receptors in Antiviral Innate Immunity	1.62	Crosstalk between Dendritic Cells and Natural Killer Cells	1.27	DNA Double-Strand Break Repair by Non-Homologous End Joining	1.02
Renin-Angiotensin Signaling	1.38	Nucleotide Excision Repair Pathway	1.56	ERK/MAPK Signaling	1.6	Signaling by Rho Family GTPases	1.26	Isoleucine Degradation I	1.02
S-adenosyl-L-methionine Biosynthesis	1.37	ERK/MAPK Signaling	1.55	Cleavage and Polyadenylation of Pre-mRNA	1.59	PDGF Signaling	1.24	Angiopoietin Signaling	1.01
Thiosulfate Disproportionation III (Rhodanese)	1.37	FcÎ³RIIB Signaling in B Lymphocytes	1.51	Serine Biosynthesis	1.56	NGF Signaling	1.23	Integrin Signaling	1.01
Assembly of RNA Polymerase II Complex	1.37	IL-17A Signaling in Airway Cells	1.51	Tetrapyrrole Biosynthesis II	1.56	Rac Signaling	1.23	Role of PKR in Interferon Induction and Antiviral Response	1
Adipogenesis pathway	1.36	Interferon Signaling	1.49	iNOS Signaling	1.55	STAT3 Pathway	1.22	Thyroid Cancer Signaling	1
TREM1 Signaling	1.36	Purine Nucleotides Degradation II (Aerobic)	1.48	Rac Signaling	1.55	Methionine Degradation I (to Homocysteine)	1.22	Cholecystokinin/Gastrin-mediated Signaling	1
CCR5 Signaling in Macrophages	1.35	Telomere Extension by Telomerase	1.48	IL-2 Signaling	1.55	G Protein Signaling Mediated by Tubby	1.21	CXCR4 Signaling	0.991
Wnt/Ca+ pathway	1.33	GNRH Signaling	1.47	Cholecystokinin/Gastrin-mediated Signaling	1.54	Superpathway of Methionine Degradation	1.21	Systemic Lupus Erythematosus Signaling	0.99
Netrin Signaling	1.32	VEGF Signaling	1.47	CREB Signaling in Neurons	1.53	CXCR4 Signaling	1.19	Gap Junction Signaling	0.99
Molecular Mechanisms of Cancer	1.31	Mitotic Roles of Polo-Like Kinase	1.45	Pancreatic Adenocarcinoma Signaling	1.51	Production of Nitric Oxide and Reactive Oxygen Species in Macrophages	1.19	Corticotropin Releasing Hormone Signaling	0.99
Gap Junction Signaling	1.29	IL-1 Signaling	1.44	Cell Cycle Regulation by BTG Family Proteins	1.49	JAK/Stat Signaling	1.18	Dendritic Cell Maturation	0.988
PDGF Signaling	1.28	p38 MAPK Signaling	1.43	Nucleotide Excision Repair Pathway	1.49	Reelin Signaling in Neurons	1.17	IL-10 Signaling	0.986
VEGF Signaling	1.28	Antiproliferative Role of TOB in T Cell Signaling	1.41	Renal Cell Carcinoma Signaling	1.48	Cancer Drug Resistance By Drug Efflux	1.16	D-myo-inositol (1,4,5)-Trisphosphate Biosynthesis	0.98
Signaling by Rho Family GTPases	1.28	Phosphatidylglycerol Biosynthesis II (Non-plastidic)	1.41	autophagy	1.48	Amyotrophic Lateral Sclerosis Signaling	1.15	T Helper Cell Differentiation	0.973
Oncostatin M Signaling	1.26	Retinoic acid Mediated Apoptosis Signaling	1.4	IL-15 Signaling	1.46	Synaptic Long Term Potentiation	1.15	Aldosterone Signaling in Epithelial Cells	0.962
Allograft Rejection Signaling	1.25	Role of p14/p19ARF in Tumor Suppression	1.4	VEGF Signaling	1.45	MIF Regulation of Innate Immunity	1.15	IL-3 Signaling	0.953
FcÎ³RIIB Signaling in B Lymphocytes	1.21	Assembly of RNA Polymerase I Complex	1.39	UVB-Induced MAPK Signaling	1.44	UVC-Induced MAPK Signaling	1.11	Cardiac Î²-adrenergic Signaling	0.94
Mitotic Roles of Polo-Like Kinase	1.2	Cancer Drug Resistance By Drug Efflux	1.39	TGF-Î² Signaling	1.44	GPCR-Mediated Nutrient Sensing in Enteroendocrine Cells	1.11	G Protein Signaling Mediated by Tubby	0.938
MIF Regulation of Innate Immunity	1.2	PPARÎ±/RXRÎ± Activation	1.38	Production of Nitric Oxide and Reactive Oxygen Species in Macrophages	1.43	Inhibition of Angiogenesis by TSP1	1.1	Cdc42 Signaling	0.934
autophagy	1.18	Colorectal Cancer Metastasis Signaling	1.37	ErbB Signaling	1.43	Xenobiotic Metabolism Signaling	1.08	1D-myo-inositol Hexakisphosphate Biosynthesis II (Mammalian)	0.93
Unfolded protein response	1.17	Granzyme B Signaling	1.37	Cardiac Î²-adrenergic Signaling	1.41	Cysteine Biosynthesis III (mammalia)	1.07	Adenine and Adenosine Salvage III	0.922
Superoxide Radicals Degradation	1.17	G Protein Signaling Mediated by Tubby	1.37	Interferon Signaling	1.41	2-amino-3-carboxymuconate Semialdehyde Degradation to Glutaryl-CoA	1.05	Superpathway of Serine and Glycine Biosynthesis I	0.922
Guanosine Nucleotides Degradation III	1.16	Mouse Embryonic Stem Cell Pluripotency	1.36	Ovarian Cancer Signaling	1.36	Acyl Carrier Protein Metabolism	1.05	HMGB1 Signaling	0.91
CDP-diacylglycerol Biosynthesis I	1.15	Toll-like Receptor Signaling	1.36	Sertoli Cell-Sertoli Cell Junction Signaling	1.36	Adenine and Adenosine Salvage VI	1.05	Superpathway of Cholesterol Biosynthesis	0.906
Role of JAK1, JAK2 and TYK2 in Interferon Signaling	1.15	Hypusine Biosynthesis	1.35	Superpathway of Methionine Degradation	1.35	Alanine Biosynthesis III	1.05	UVC-Induced MAPK Signaling	0.882
Clathrin-mediated Endocytosis Signaling	1.14	Methylglyoxal Degradation I	1.35	Cdc42 Signaling	1.35	Asparagine Biosynthesis I	1.05	IL-22 Signaling	0.874
HIPPO signaling	1.14	Assembly of RNA Polymerase II Complex	1.34	Ephrin B Signaling	1.34	Glutamine Biosynthesis I	1.05	HGF Signaling	0.854
Cholecystokinin/Gastrin-mediated Signaling	1.12	Germ Cell-Sertoli Cell Junction Signaling	1.33	GM-CSF Signaling	1.34	UDP-N-acetyl-D-galactosamine Biosynthesis I	1.05	Synaptic Long Term Potentiation	0.852
CREB Signaling in Neurons	1.11	Superpathway of Serine and Glycine Biosynthesis I	1.32	p38 MAPK Signaling	1.33	Xanthine and Xanthosine Salvage	1.05	GÎ±12/13 Signaling	0.85
Acetate Conversion to Acetyl-CoA	1.1	G Beta Gamma Signaling	1.31	Th1 and Th2 Activation Pathway	1.32	D-myo-inositol (1,4,5)-Trisphosphate Biosynthesis	1.05	Renal Cell Carcinoma Signaling	0.841
Ascorbate Recycling (Cytosolic)	1.1	Netrin Signaling	1.29	Melanocyte Development and Pigmentation Signaling	1.32	VDR/RXR Activation	1.05	Regulation of Cellular Mechanics by Calpain Protease	0.837
Melatonin Degradation II	1.1	Regulation of Cellular Mechanics by Calpain Protease	1.29	ERK5 Signaling	1.31	HGF Signaling	1.04	Wnt/Ca+ pathway	0.837
Molybdenum Cofactor Biosynthesis	1.1	GDNF Family Ligand-Receptor Interactions	1.27	FGF Signaling	1.3	Germ Cell-Sertoli Cell Junction Signaling	1.02	NF-kB Activation by Viruses	0.836
Sertoli Cell-Sertoli Cell Junction Signaling	1.09	Role of PI3K/AKT Signaling in the Pathogenesis of Influenza	1.27	Urate Biosynthesis/Inosine 5'-phosphate Degradation	1.3	RhoGDI Signaling	1.02	Dermatan Sulfate Degradation (Metazoa)	0.815
Pyrimidine Ribonucleotides Interconversion	1.09	Natural Killer Cell Signaling	1.26	Relaxin Signaling	1.28	Thioredoxin Pathway	1.02	Parkinson's Signaling	0.815
Salvage Pathways of Pyrimidine Ribonucleotides	1.09	RhoA Signaling	1.26	Endometrial Cancer Signaling	1.26	Role of Osteoblasts, Osteoclasts and Chondrocytes in Rheumatoid Arthritis	1.01	Inhibition of Angiogenesis by TSP1	0.811
CCR3 Signaling in Eosinophils	1.07	Role of Tissue Factor in Cancer	1.26	Reelin Signaling in Neurons	1.22	cAMP-mediated signaling	0.995	Acetate Conversion to Acetyl-CoA	0.81
Cellular Effects of Sildenafil (Viagra)	1.07	Wnt/Î²-catenin Signaling	1.26	CDP-diacylglycerol Biosynthesis I	1.21	Caveolar-mediated Endocytosis Signaling	0.994	Fatty Acid Î²-oxidation III (Unsaturated, Odd Number)	0.81
ErbB2-ErbB3 Signaling	1.07	Endometrial Cancer Signaling	1.25	GDNF Family Ligand-Receptor Interactions	1.2	Guanosine Nucleotides Degradation III	0.98	Glutathione Redox Reactions II	0.81
CXCR4 Signaling	1.06	Prolactin Signaling	1.25	Glutathione Biosynthesis	1.2	IL-9 Signaling	0.98	Melatonin Degradation II	0.81
ERK5 Signaling	1.05	FGF Signaling	1.23	Hypusine Biosynthesis	1.2	CDK5 Signaling	0.978	Molybdenum Cofactor Biosynthesis	0.81
FGF Signaling	1.04	Thyroid Cancer Signaling	1.22	S-adenosyl-L-methionine Biosynthesis	1.2	FGF Signaling	0.971	PRPP Biosynthesis I	0.81
Rac Signaling	1.04	Allograft Rejection Signaling	1.21	Melatonin Signaling	1.18	ERK5 Signaling	0.964	Proline Biosynthesis I	0.81
Prolactin Signaling	1.04	14-3-3-mediated Signaling	1.21	HMGB1 Signaling	1.16	GPCR-Mediated Integration of Enteroendocrine Signaling Exemplified by an L Cell	0.963	FcÎ³RIIB Signaling in B Lymphocytes	0.801
Non-Small Cell Lung Cancer Signaling	1.02	CCR3 Signaling in Eosinophils	1.21	CDK5 Signaling	1.16	GÎ±s Signaling	0.961	HIPPO signaling	0.8
Synaptic Long Term Depression	1.01	Rac Signaling	1.2	Role of Tissue Factor in Cancer	1.14	Estrogen Receptor Signaling	0.959	Relaxin Signaling	0.795
Endometrial Cancer Signaling	1.01	Role of Pattern Recognition Receptors in Recognition of Bacteria and Viruses	1.2	Amyotrophic Lateral Sclerosis Signaling	1.13	PTEN Signaling	0.948	BER pathway	0.791
Phosphatidylglycerol Biosynthesis II (Non-plastidic)	1.01	Regulation of Actin-based Motility by Rho	1.19	Phosphatidylcholine Biosynthesis I	1.12	Acute Myeloid Leukemia Signaling	0.945	PCP pathway	0.785
Ephrin Receptor Signaling	1.01	Cell Cycle Regulation by BTG Family Proteins	1.17	Superpathway of Serine and Glycine Biosynthesis I	1.12	IL-2 Signaling	0.932	Histidine Degradation III	0.779
Pancreatic Adenocarcinoma Signaling	1.01	IL-17A Signaling in Fibroblasts	1.17	Epithelial Adherens Junction Signaling	1.11	Cell Cycle Control of Chromosomal Replication	0.918	Inositol Pyrophosphates Biosynthesis	0.779
Pyrimidine Ribonucleotides De Novo Biosynthesis	0.989	Salvage Pathways of Pyrimidine Deoxyribonucleotides	1.16	VDR/RXR Activation	1.11	Glioblastoma Multiforme Signaling	0.915	Purine Ribonucleosides Degradation to Ribose-1-phosphate	0.779
PTEN Signaling	0.986	P2Y Purigenic Receptor Signaling Pathway	1.15	Wnt/Î²-catenin Signaling	1.11	IL-3 Signaling	0.911	Salvage Pathways of Pyrimidine Deoxyribonucleotides	0.779
Mouse Embryonic Stem Cell Pluripotency	0.962	Epithelial Adherens Junction Signaling	1.14	PAK Signaling	1.09	Acute Phase Response Signaling	0.91	Tryptophan Degradation to 2-amino-3-carboxymuconate Semialdehyde	0.779
MIF-mediated Glucocorticoid Regulation	0.958	IL-12 Signaling and Production in Macrophages	1.14	Dermatan Sulfate Degradation (Metazoa)	1.08	Isoleucine Degradation I	0.904	Germ Cell-Sertoli Cell Junction Signaling	0.777
Endoplasmic Reticulum Stress Pathway	0.948	Ephrin B Signaling	1.13	Granzyme B Signaling	1.08	Urate Biosynthesis/Inosine 5'-phosphate Degradation	0.904	Sonic Hedgehog Signaling	0.774
IL-15 Production	0.948	Role of IL-17A in Arthritis	1.12	Signaling by Rho Family GTPases	1.08	PPAR Signaling	0.893	Endoplasmic Reticulum Stress Pathway	0.766
UVB-Induced MAPK Signaling	0.934	TGF-Î² Signaling	1.1	IL-10 Signaling	1.07	Tec Kinase Signaling	0.892	PPAR Signaling	0.764
Calcium Signaling	0.924	Î±-Adrenergic Signaling	1.1	Wnt/Ca+ pathway	1.07	TREM1 Signaling	0.877	IL-17A Signaling in Fibroblasts	0.753
Creatine-phosphate Biosynthesis	0.917	IL-6 Signaling	1.1	Phosphatidylglycerol Biosynthesis II (Non-plastidic)	1.05	Netrin Signaling	0.877	Glioblastoma Multiforme Signaling	0.746
Serine Biosynthesis	0.917	Acetate Conversion to Acetyl-CoA	1.09	Aldosterone Signaling in Epithelial Cells	1.04	UVB-Induced MAPK Signaling	0.871	IL-2 Signaling	0.744
TGF-Î² Signaling	0.912	Heme Biosynthesis from Uroporphyrinogen-III I	1.09	Role of Pattern Recognition Receptors in Recognition of Bacteria and Viruses	1.03	Paxillin Signaling	0.869	Agrin Interactions at Neuromuscular Junction	0.74
Role of Tissue Factor in Cancer	0.905	Melatonin Degradation II	1.09	BER pathway	1.02	Regulation of Cellular Mechanics by Calpain Protease	0.868	2-amino-3-carboxymuconate Semialdehyde Degradation to Glutaryl-CoA	0.738
2-amino-3-carboxymuconate Semialdehyde Degradation to Glutaryl-CoA	0.903	PRPP Biosynthesis I	1.09	ErbB2-ErbB3 Signaling	1.02	Sphingosine-1-phosphate Signaling	0.861	Asparagine Biosynthesis I	0.738
Adenine and Adenosine Salvage VI	0.903	Proline Biosynthesis I	1.09	Germ Cell-Sertoli Cell Junction Signaling	1.01	FLT3 Signaling in Hematopoietic Progenitor Cells	0.859	Glutamine Biosynthesis I	0.738
Alanine Biosynthesis III	0.903	Growth Hormone Signaling	1.08	IL-6 Signaling	0.984	GDNF Family Ligand-Receptor Interactions	0.849	Lipoate Salvage and Modification	0.738
Asparagine Biosynthesis I	0.903	Renal Cell Carcinoma Signaling	1.08	Graft-versus-Host Disease Signaling	0.983	IL-15 Signaling	0.849	Methylthiopropionate Biosynthesis	0.738
Glutamine Biosynthesis I	0.903	IL-10 Signaling	1.07	Myc Mediated Apoptosis Signaling	0.982	Role of PI3K/AKT Signaling in the Pathogenesis of Influenza	0.849	Thiamin Salvage III	0.738
Phosphatidylethanolamine Biosynthesis III	0.903	CREB Signaling in Neurons	1.05	Leukocyte Extravasation Signaling	0.971	Dopamine Receptor Signaling	0.823	Xanthine and Xanthosine Salvage	0.738
Xanthine and Xanthosine Salvage	0.903	Integrin Signaling	1.05	PPAR Signaling	0.966	IL-17A Signaling in Airway Cells	0.823	Antiproliferative Role of Somatostatin Receptor 2	0.701
nNOS Signaling in Neurons	0.899	ErbB2-ErbB3 Signaling	1.04	BMP signaling pathway	0.966	Sperm Motility	0.82	Altered T Cell and B Cell Signaling in Rheumatoid Arthritis	0.699
Granzyme B Signaling	0.884	DNA Double-Strand Break Repair by Non-Homologous End Joining	1.04	Role of p14/p19ARF in Tumor Suppression	0.963	HIPPO signaling	0.809	FLT3 Signaling in Hematopoietic Progenitor Cells	0.699
Role of Pattern Recognition Receptors in Recognition of Bacteria and Viruses	0.883	CNTF Signaling	1.02	Salvage Pathways of Pyrimidine Deoxyribonucleotides	0.962	TGF-Î² Signaling	0.809	Assembly of RNA Polymerase III Complex	0.695
Neuregulin Signaling	0.881	ERK5 Signaling	1.02	Superoxide Radicals Degradation	0.962	Synaptic Long Term Depression	0.793	Cholesterol Biosynthesis I	0.695
GÎ±s Signaling	0.877	Estrogen-Dependent Breast Cancer Signaling	0.982	Thrombopoietin Signaling	0.958	Remodeling of Epithelial Adherens Junctions	0.787	Cholesterol Biosynthesis II (via 24,25-dihydrolanosterol)	0.695
Leukocyte Extravasation Signaling	0.861	Amyotrophic Lateral Sclerosis Signaling	0.972	Unfolded protein response	0.956	Tryptophan Degradation III (Eukaryotic)	0.786	Cholesterol Biosynthesis III (via Desmosterol)	0.695
Nucleotide Excision Repair Pathway	0.854	Corticotropin Releasing Hormone Signaling	0.972	FAK Signaling	0.956	IL-6 Signaling	0.78	NAD Phosphorylation and Dephosphorylation	0.695
Glioma Signaling	0.851	TR/RXR Activation	0.954	Acetate Conversion to Acetyl-CoA	0.948	Granzyme B Signaling	0.774	Insulin Receptor Signaling	0.687
P2Y Purigenic Receptor Signaling Pathway	0.832	PTEN Signaling	0.94	Ascorbate Recycling (Cytosolic)	0.948	Mismatch Repair in Eukaryotes	0.774	Role of Oct4 in Mammalian Embryonic Stem Cell Pluripotency	0.682
IL-8 Signaling	0.831	Thrombopoietin Signaling	0.937	Melatonin Degradation II	0.948	Î³-glutamyl Cycle	0.774	Thrombin Signaling	0.679
Remodeling of Epithelial Adherens Junctions	0.829	Inflammasome pathway	0.928	PRPP Biosynthesis I	0.948	MIF-mediated Glucocorticoid Regulation	0.77	Amyloid Processing	0.677
Integrin Signaling	0.829	IL-15 Production	0.926	Proline Biosynthesis I	0.948	Adenine and Adenosine Salvage I	0.766	BMP signaling pathway	0.667
Role of PI3K/AKT Signaling in the Pathogenesis of Influenza	0.825	eNOS Signaling	0.91	Prolactin Signaling	0.916	Flavin Biosynthesis IV (Mammalian)	0.766	Ketolysis	0.663
HMGB1 Signaling	0.809	Creatine-phosphate Biosynthesis	0.907	Guanosine Nucleotides Degradation III	0.909	Guanine and Guanosine Salvage I	0.766	RhoGDI Signaling	0.659
Interferon Signaling	0.807	Lysine Degradation II	0.907	Integrin Signaling	0.904	L-cysteine Degradation III	0.766	D-myo-inositol (1,4,5)-trisphosphate Degradation	0.655
Role of Macrophages, Fibroblasts and Endothelial Cells in Rheumatoid Arthritis	0.806	Lysine Degradation V	0.907	GPCR-Mediated Integration of Enteroendocrine Signaling Exemplified by an L Cell	0.903	L-glutamine Biosynthesis II (tRNA-dependent)	0.766	Natural Killer Cell Signaling	0.652
Xenobiotic Metabolism Signaling	0.802	UVB-Induced MAPK Signaling	0.9	Retinoic acid Mediated Apoptosis Signaling	0.892	Spermine Biosynthesis	0.766	Rac Signaling	0.649
Regulation of Actin-based Motility by Rho	0.794	PPAR Signaling	0.899	Paxillin Signaling	0.88	Spliceosomal Cycle	0.766	2-oxobutanoate Degradation I	0.642
Estrogen-Dependent Breast Cancer Signaling	0.794	2-amino-3-carboxymuconate Semialdehyde Degradation to Glutaryl-CoA	0.896	Xenobiotic Metabolism Signaling	0.878	GÎ±i Signaling	0.726	CMP-N-acetylneuraminate Biosynthesis I (Eukaryotes)	0.642
IL-6 Signaling	0.782	Acyl Carrier Protein Metabolism	0.896	Sperm Motility	0.872	Folate Transformations I	0.721	Creatine-phosphate Biosynthesis	0.642
Type II Diabetes Mellitus Signaling	0.782	Adenine and Adenosine Salvage VI	0.896	Actin Nucleation by ARP-WASP Complex	0.867	Adenosine Nucleotides Degradation II	0.718	Folate Polyglutamylation	0.642
Chemokine Signaling	0.765	Alanine Biosynthesis III	0.896	STAT3 Pathway	0.865	Cholecystokinin/Gastrin-mediated Signaling	0.713	Galactose Degradation I (Leloir Pathway)	0.642
GPCR-Mediated Nutrient Sensing in Enteroendocrine Cells	0.765	Asparagine Biosynthesis I	0.896	Clathrin-mediated Endocytosis Signaling	0.859	D-myo-inositol-5-phosphate Metabolism	0.708	Tetrapyrrole Biosynthesis II	0.642
IL-17 Signaling	0.765	Glutamine Biosynthesis I	0.896	Tight Junction Signaling	0.859	Role of Tissue Factor in Cancer	0.689	Autoimmune Thyroid Disease Signaling	0.639
Melatonin Signaling	0.765	Phosphatidylethanolamine Biosynthesis III	0.896	Regulation of Actin-based Motility by Rho	0.84	Ephrin B Signaling	0.686	Reelin Signaling in Neurons	0.638
Cleavage and Polyadenylation of Pre-mRNA	0.739	UDP-N-acetyl-D-galactosamine Biosynthesis I	0.896	Th2 Pathway	0.837	Superpathway of Inositol Phosphate Compounds	0.683	Wnt/Î²-catenin Signaling	0.634
GPCR-Mediated Integration of Enteroendocrine Signaling Exemplified by an L Cell	0.735	Xanthine and Xanthosine Salvage	0.896	Folate Transformations I	0.836	Valine Degradation I	0.666	Activation of IRF by Cytosolic Pattern Recognition Receptors	0.633
Thrombopoietin Signaling	0.735	Oncostatin M Signaling	0.88	Phosphatidylethanolamine Biosynthesis II	0.836	IL-15 Production	0.657	Pancreatic Adenocarcinoma Signaling	0.623
Germ Cell-Sertoli Cell Junction Signaling	0.732	Sertoli Cell-Sertoli Cell Junction Signaling	0.871	Tryptophan Degradation III (Eukaryotic)	0.832	Gustation Pathway	0.654	Antioxidant Action of Vitamin C	0.615
Colorectal Cancer Metastasis Signaling	0.731	RAN Signaling	0.867	Colorectal Cancer Metastasis Signaling	0.828	Colorectal Cancer Metastasis Signaling	0.65	Tec Kinase Signaling	0.612
Ovarian Cancer Signaling	0.727	Mechanisms of Viral Exit from Host Cells	0.85	2-amino-3-carboxymuconate Semialdehyde Degradation to Glutaryl-CoA	0.817	Pyridoxal 5'-phosphate Salvage Pathway	0.647	G Beta Gamma Signaling	0.607
Aldosterone Signaling in Epithelial Cells	0.725	Neuregulin Signaling	0.844	Acyl Carrier Protein Metabolism	0.817	Melanocyte Development and Pigmentation Signaling	0.636	GM-CSF Signaling	0.601
Fatty Acid Î²-oxidation I	0.689	Melanocyte Development and Pigmentation Signaling	0.84	Alanine Biosynthesis III	0.817	Aldosterone Signaling in Epithelial Cells	0.632	ERK5 Signaling	0.598
Epithelial Adherens Junction Signaling	0.687	Ovarian Cancer Signaling	0.839	Asparagine Biosynthesis I	0.817	Epithelial Adherens Junction Signaling	0.626	Graft-versus-Host Disease Signaling	0.598
Growth Hormone Signaling	0.681	Phagosome Maturation	0.839	Glutamine Biosynthesis I	0.817	Endothelin-1 Signaling	0.625	Th1 Pathway	0.586
Role of Oct4 in Mammalian Embryonic Stem Cell Pluripotency	0.674	Crosstalk between Dendritic Cells and Natural Killer Cells	0.815	Phosphatidylethanolamine Biosynthesis III	0.817	BMP signaling pathway	0.619	CDK5 Signaling	0.585
Phosphatidylcholine Biosynthesis I	0.668	Antioxidant Action of Vitamin C	0.811	UDP-N-acetyl-D-galactosamine Biosynthesis I	0.817	nNOS Signaling in Neurons	0.614	Estrogen-mediated S-phase Entry	0.575
Superpathway of Serine and Glycine Biosynthesis I	0.668	Tight Junction Signaling	0.803	Xanthine and Xanthosine Salvage	0.817	Diphthamide Biosynthesis	0.609	Role of JAK1, JAK2 and TYK2 in Interferon Signaling	0.575
Sperm Motility	0.667	TCA Cycle II (Eukaryotic)	0.799	Type II Diabetes Mellitus Signaling	0.817	L-carnitine Biosynthesis	0.609	Renin-Angiotensin Signaling	0.574
NAD Phosphorylation and Dephosphorylation	0.665	Methionine Degradation I (to Homocysteine)	0.794	IL-17A Signaling in Fibroblasts	0.814	Methionine Salvage II (Mammalian)	0.609	Production of Nitric Oxide and Reactive Oxygen Species in Macrophages	0.57
Aryl Hydrocarbon Receptor Signaling	0.66	Thioredoxin Pathway	0.768	CNTF Signaling	0.812	Methylglyoxal Degradation I	0.609	ErbB2-ErbB3 Signaling	0.567
Circadian Rhythm Signaling	0.647	Myc Mediated Apoptosis Signaling	0.765	Docosahexaenoic Acid (DHA) Signaling	0.798	NADH Repair	0.609	Endometrial Cancer Signaling	0.565
Fc Epsilon RI Signaling	0.639	Fc Epsilon RI Signaling	0.762	Synaptic Long Term Depression	0.789	Oxidized GTP and dGTP Detoxification	0.609	Dopamine-DARPP32 Feedback in cAMP Signaling	0.563
Adenine and Adenosine Salvage I	0.63	Wnt/Ca+ pathway	0.744	MIF Regulation of Innate Immunity	0.789	S-adenosyl-L-methionine Biosynthesis	0.609	tRNA Splicing	0.561
GDP-L-fucose Biosynthesis II (from L-fucose)	0.63	Glutathione Redox Reactions I	0.743	Mechanisms of Viral Exit from Host Cells	0.789	S-methyl-5-thio-Î±-D-ribose 1-phosphate Degradation	0.609	Cell Cycle: G2/M DNA Damage Checkpoint Regulation	0.56
Guanine and Guanosine Salvage I	0.63	Tryptophan Degradation III (Eukaryotic)	0.743	Growth Hormone Signaling	0.787	Thiosulfate Disproportionation III (Rhodanese)	0.609	Calcium Signaling	0.557
L-cysteine Degradation III	0.63	Caveolar-mediated Endocytosis Signaling	0.735	FcÎ³ Receptor-mediated Phagocytosis in Macrophages and Monocytes	0.777	Tyrosine Biosynthesis IV	0.609	Sertoli Cell-Sertoli Cell Junction Signaling	0.557
L-glutamine Biosynthesis II (tRNA-dependent)	0.63	VDR/RXR Activation	0.733	CMP-N-acetylneuraminate Biosynthesis I (Eukaryotes)	0.772	Calcium Signaling	0.608	ERK/MAPK Signaling	0.556
Putrescine Biosynthesis III	0.63	FAK Signaling	0.733	Lysine Degradation II	0.772	Type II Diabetes Mellitus Signaling	0.604	FGF Signaling	0.551
Spliceosomal Cycle	0.63	GPCR-Mediated Nutrient Sensing in Enteroendocrine Cells	0.732	Lysine Degradation V	0.772	Role of IL-17A in Arthritis	0.6	GPCR-Mediated Nutrient Sensing in Enteroendocrine Cells	0.547
Purine Nucleotides Degradation II (Aerobic)	0.628	BER pathway	0.726	Tetrahydrofolate Salvage from 5,10-methenyltetrahydrofolate	0.772	Bladder Cancer Signaling	0.598	Chondroitin Sulfate Degradation (Metazoa)	0.54
BMP signaling pathway	0.624	Role of IL-17F in Allergic Inflammatory Airway Diseases	0.725	nNOS Signaling in Neurons	0.771	Wnt/Î²-catenin Signaling	0.59	NAD biosynthesis II (from tryptophan)	0.54
GDNF Family Ligand-Receptor Interactions	0.624	Human Embryonic Stem Cell Pluripotency	0.706	VEGF Family Ligand-Receptor Interactions	0.751	ErbB Signaling	0.58	P2Y Purigenic Receptor Signaling Pathway	0.537
Role of Osteoblasts, Osteoclasts and Chondrocytes in Rheumatoid Arthritis	0.619	Cardiac Î²-adrenergic Signaling	0.681	Purine Nucleotides Degradation II (Aerobic)	0.749	Neuregulin Signaling	0.578	PAK Signaling	0.533
ErbB Signaling	0.619	Docosahexaenoic Acid (DHA) Signaling	0.681	Cellular Effects of Sildenafil (Viagra)	0.741	Purine Nucleotides Degradation II (Aerobic)	0.576	Type II Diabetes Mellitus Signaling	0.532
Inhibition of Angiogenesis by TSP1	0.607	Sphingosine-1-phosphate Signaling	0.672	Glutaryl-CoA Degradation	0.733	Fc Epsilon RI Signaling	0.569	Melanoma Signaling	0.527
Isoleucine Degradation I	0.599	Cytotoxic T Lymphocyte-mediated Apoptosis of Target Cells	0.67	Telomere Extension by Telomerase	0.733	ErbB2-ErbB3 Signaling	0.557	Regulation of Actin-based Motility by Rho	0.525
Phenylalanine Degradation IV (Mammalian, via Side Chain)	0.599	Superpathway of Methionine Degradation	0.67	Chemokine Signaling	0.732	Glutathione-mediated Detoxification	0.552	Human Embryonic Stem Cell Pluripotency	0.525
Urate Biosynthesis/Inosine 5'-phosphate Degradation	0.599	Cysteine Biosynthesis III (mammalia)	0.668	Role of JAK1 and JAK3 in Î³c Cytokine Signaling	0.732	Role of Macrophages, Fibroblasts and Endothelial Cells in Rheumatoid Arthritis	0.548	Ethanol Degradation IV	0.522
CDK5 Signaling	0.597	Adenine and Adenosine Salvage III	0.658	Estrogen-Dependent Breast Cancer Signaling	0.727	Myc Mediated Apoptosis Signaling	0.537	Tryptophan Degradation X (Mammalian, via Tryptamine)	0.522
Reelin Signaling in Neurons	0.589	Aspartate Degradation II	0.658	IL-17A Signaling in Airway Cells	0.727	Endoplasmic Reticulum Stress Pathway	0.537	Cell Cycle Regulation by BTG Family Proteins	0.519
CNTF Signaling	0.586	Role of Oct4 in Mammalian Embryonic Stem Cell Pluripotency	0.652	eNOS Signaling	0.72	Inflammasome pathway	0.537	Chondroitin and Dermatan Biosynthesis	0.519
Glioblastoma Multiforme Signaling	0.585	Choline Biosynthesis III	0.652	Role of MAPK Signaling in the Pathogenesis of Influenza	0.7	Oxidative Ethanol Degradation III	0.537	GDP-mannose Biosynthesis	0.519
Salvage Pathways of Pyrimidine Deoxyribonucleotides	0.578	NAD Salvage Pathway II	0.642	Allograft Rejection Signaling	0.694	Axonal Guidance Signaling	0.536	Selenocysteine Biosynthesis II (Archaea and Eukaryotes)	0.519
VDR/RXR Activation	0.574	Role of Macrophages, Fibroblasts and Endothelial Cells in Rheumatoid Arthritis	0.642	Cytotoxic T Lymphocyte-mediated Apoptosis of Target Cells	0.687	Acyl-CoA Hydrolysis	0.532	Thioredoxin Pathway	0.519
Actin Cytoskeleton Signaling	0.569	MIF-mediated Glucocorticoid Regulation	0.628	IL-17 Signaling	0.665	RhoA Signaling	0.523	UDP-N-acetyl-D-glucosamine Biosynthesis II	0.519
Acute Phase Response Signaling	0.545	Glutamine Degradation I	0.624	Leptin Signaling in Obesity	0.665	Macropinocytosis Signaling	0.52	Virus Entry via Endocytic Pathways	0.509
Wnt/Î²-catenin Signaling	0.545	Guanine and Guanosine Salvage I	0.624	Antioxidant Action of Vitamin C	0.664	Melatonin Signaling	0.517	Caveolar-mediated Endocytosis Signaling	0.507
Role of MAPK Signaling in the Pathogenesis of Influenza	0.543	L-cysteine Degradation III	0.624	Parkinson's Signaling	0.661	Retinoic acid Mediated Apoptosis Signaling	0.515	Ovarian Cancer Signaling	0.505
Vitamin-C Transport	0.542	L-glutamine Biosynthesis II (tRNA-dependent)	0.624	RAN Signaling	0.661	HMGB1 Signaling	0.514	Dolichyl-diphosphooligosaccharide Biosynthesis	0.487
cAMP-mediated signaling	0.533	Spermine Biosynthesis	0.624	RhoA Signaling	0.644	ILK Signaling	0.513	Purine Nucleotides De Novo Biosynthesis II	0.487
Melanocyte Development and Pigmentation Signaling	0.525	Spliceosomal Cycle	0.624	Insulin Receptor Signaling	0.628	Ascorbate Recycling (Cytosolic)	0.504	Fc Epsilon RI Signaling	0.48
STAT3 Pathway	0.519	Sulfate Activation for Sulfonation	0.624	Polyamine Regulation in Colon Cancer	0.627	Fatty Acid Î²-oxidation III (Unsaturated, Odd Number)	0.504	PTEN Signaling	0.48
G Beta Gamma Signaling	0.516	Neuroprotective Role of THOP1 in Alzheimer's Disease	0.621	IL-9 Signaling	0.621	Glycerol-3-phosphate Shuttle	0.504	Aryl Hydrocarbon Receptor Signaling	0.48
HER-2 Signaling in Breast Cancer	0.516	D-myo-inositol (1,4,5)-Trisphosphate Biosynthesis	0.597	Sphingosine-1-phosphate Signaling	0.621	Heme Degradation	0.504	All-trans-decaprenyl Diphosphate Biosynthesis	0.479
Amyotrophic Lateral Sclerosis Signaling	0.506	Type II Diabetes Mellitus Signaling	0.592	Amyloid Processing	0.615	Methylmalonyl Pathway	0.504	Fatty Acid Biosynthesis Initiation II	0.479
Macropinocytosis Signaling	0.506	Inhibition of Angiogenesis by TSP1	0.589	HIPPO signaling	0.61	Molybdenum Cofactor Biosynthesis	0.504	Flavin Biosynthesis IV (Mammalian)	0.479
Folate Transformations I	0.504	ErbB Signaling	0.588	Agrin Interactions at Neuromuscular Junction	0.609	PRPP Biosynthesis I	0.504	GDP-L-fucose Biosynthesis I (from GDP-D-mannose)	0.479
Phosphatidylethanolamine Biosynthesis II	0.504	Isoleucine Degradation I	0.587	Adenosine Nucleotides Degradation II	0.596	Phenylalanine Degradation I (Aerobic)	0.504	Guanine and Guanosine Salvage I	0.479
Communication between Innate and Adaptive Immune Cells	0.496	Phenylalanine Degradation IV (Mammalian, via Side Chain)	0.587	Oncostatin M Signaling	0.596	Retinoate Biosynthesis II	0.504	Palmitate Biosynthesis I (Animals)	0.479
Glutathione-mediated Detoxification	0.495	Superpathway of Citrulline Metabolism	0.587	Role of Oct4 in Mammalian Embryonic Stem Cell Pluripotency	0.584	Spermine and Spermidine Degradation I	0.504	Spermine Biosynthesis	0.479
ILK Signaling	0.486	Synaptic Long Term Potentiation	0.586	Neurotrophin/TRK Signaling	0.581	Î±-tocopherol Degradation	0.504	Spliceosomal Cycle	0.479
GABA Receptor Signaling	0.486	MIF Regulation of Innate Immunity	0.586	Role of PI3K/AKT Signaling in the Pathogenesis of Influenza	0.581	eNOS Signaling	0.5	Taurine Biosynthesis	0.479
5-aminoimidazole Ribonucleotide Biosynthesis I	0.481	Nitric Oxide Signaling in the Cardiovascular System	0.579	Nitric Oxide Signaling in the Cardiovascular System	0.571	Docosahexaenoic Acid (DHA) Signaling	0.491	Interferon Signaling	0.479
Coenzyme A Biosynthesis	0.481	Paxillin Signaling	0.579	Phagosome Maturation	0.568	Cytotoxic T Lymphocyte-mediated Apoptosis of Target Cells	0.491	GPCR-Mediated Integration of Enteroendocrine Signaling Exemplified by an L Cell	0.479
Glutathione Biosynthesis	0.481	IGF-1 Signaling	0.573	Acute Phase Response Signaling	0.565	Fatty Acid Î²-oxidation I	0.491	Granzyme B Signaling	0.477
L-carnitine Biosynthesis	0.481	Citrulline Biosynthesis	0.569	Adenine and Adenosine Salvage I	0.55	Prolactin Signaling	0.485	Î³-glutamyl Cycle	0.477
Methionine Salvage II (Mammalian)	0.481	Inositol Pyrophosphates Biosynthesis	0.569	Flavin Biosynthesis IV (Mammalian)	0.55	3-phosphoinositide Biosynthesis	0.48	Role of IL-17A in Arthritis	0.474
Methylglyoxal Degradation I	0.481	Purine Ribonucleosides Degradation to Ribose-1-phosphate	0.569	Glutamine Degradation I	0.55	Leukocyte Extravasation Signaling	0.476	Oxidative Ethanol Degradation III	0.474
NADH Repair	0.481	Superoxide Radicals Degradation	0.569	Guanine and Guanosine Salvage I	0.55	3-phosphoinositide Degradation	0.475	Gluconeogenesis I	0.474
Oxidized GTP and dGTP Detoxification	0.481	UVC-Induced MAPK Signaling	0.553	L-cysteine Degradation III	0.55	CNTF Signaling	0.474	NAD Salvage Pathway II	0.474
Tyrosine Biosynthesis IV	0.481	Regulation of the Epithelial-Mesenchymal Transition Pathway	0.546	L-glutamine Biosynthesis II (tRNA-dependent)	0.55	Putrescine Degradation III	0.467	Neuregulin Signaling	0.47
Cell Cycle Control of Chromosomal Replication	0.471	Glutaryl-CoA Degradation	0.53	Putrescine Biosynthesis III	0.55	Role of p14/p19ARF in Tumor Suppression	0.466	JAK/Stat Signaling	0.464
Notch Signaling	0.471	Vitamin-C Transport	0.53	Spermine Biosynthesis	0.55	Serotonin Receptor Signaling	0.466	Signaling by Rho Family GTPases	0.464
Phagosome Maturation	0.463	Cholecystokinin/Gastrin-mediated Signaling	0.526	Spliceosomal Cycle	0.55	Salvage Pathways of Pyrimidine Ribonucleotides	0.459	nNOS Signaling in Neurons	0.453
Triacylglycerol Biosynthesis	0.454	PAK Signaling	0.526	Sulfate Activation for Sulfonation	0.55	Endometrial Cancer Signaling	0.455	STAT3 Pathway	0.453
Neurotrophin/TRK Signaling	0.454	GÎ±s Signaling	0.514	D-myo-inositol (1,4,5)-trisphosphate Degradation	0.538	Mouse Embryonic Stem Cell Pluripotency	0.452	CREB Signaling in Neurons	0.451
Retinoic acid Mediated Apoptosis Signaling	0.453	Bladder Cancer Signaling	0.511	Axonal Guidance Signaling	0.536	Leptin Signaling in Obesity	0.452	Erythropoietin Signaling	0.434
Estrogen-mediated S-phase Entry	0.452	HIPPO signaling	0.511	ILK Signaling	0.531	Unfolded protein response	0.449	IL-15 Production	0.431
Glutathione Redox Reactions I	0.452	Dopamine-DARPP32 Feedback in cAMP Signaling	0.502	Basal Cell Carcinoma Signaling	0.526	Role of IL-17F in Allergic Inflammatory Airway Diseases	0.443	Superpathway of Geranylgeranyldiphosphate Biosynthesis I (via Mevalonate)	0.422
IL-22 Signaling	0.452	STAT3 Pathway	0.496	ErbB4 Signaling	0.526	DNA Double-Strand Break Repair by Non-Homologous End Joining	0.441	Ubiquinol-10 Biosynthesis (Eukaryotic)	0.422
Natural Killer Cell Signaling	0.448	Folate Transformations I	0.495	Glutathione Redox Reactions I	0.525	Phenylalanine Degradation IV (Mammalian, via Side Chain)	0.441	CCR5 Signaling in Macrophages	0.421
Adenosine Nucleotides Degradation II	0.444	VEGF Family Ligand-Receptor Interactions	0.491	IL-22 Signaling	0.525	Oncostatin M Signaling	0.438	RhoA Signaling	0.42
Methionine Degradation I (to Homocysteine)	0.444	Calcium Signaling	0.488	Role of JAK1, JAK2 and TYK2 in Interferon Signaling	0.525	Glutathione Redox Reactions I	0.436	Acyl-CoA Hydrolysis	0.42
Ubiquinol-10 Biosynthesis (Eukaryotic)	0.444	Glutathione-mediated Detoxification	0.481	GÎ±s Signaling	0.524	2-ketoglutarate Dehydrogenase Complex	0.426	Glycogen Degradation II	0.42
Pregnenolone Biosynthesis	0.442	Biotin-carboxyl Carrier Protein Assembly	0.476	Glutathione-mediated Detoxification	0.519	2-oxobutanoate Degradation I	0.426	Pyrimidine Ribonucleotides Interconversion	0.414
IL-12 Signaling and Production in Macrophages	0.434	Diphthamide Biosynthesis	0.476	Sonic Hedgehog Signaling	0.519	CMP-N-acetylneuraminate Biosynthesis I (Eukaryotes)	0.426	Role of RIG1-like Receptors in Antiviral Innate Immunity	0.414
Dopamine Receptor Signaling	0.434	Glutathione Biosynthesis	0.476	Assembly of RNA Polymerase III Complex	0.499	Citrulline-Nitric Oxide Cycle	0.426	Role of p14/p19ARF in Tumor Suppression	0.414
Ethanol Degradation IV	0.417	L-carnitine Biosynthesis	0.476	Role of IL-17A in Arthritis	0.496	Creatine-phosphate Biosynthesis	0.426	Myc Mediated Apoptosis Signaling	0.396
IL-17A Signaling in Gastric Cells	0.417	Methionine Salvage II (Mammalian)	0.476	TR/RXR Activation	0.494	Galactose Degradation I (Leloir Pathway)	0.426	Cancer Drug Resistance By Drug Efflux	0.392
Role of JAK family kinases in IL-6-type Cytokine Signaling	0.417	NADH Repair	0.476	Endothelin-1 Signaling	0.476	Lysine Degradation II	0.426	Colorectal Cancer Metastasis Signaling	0.392
Valine Degradation I	0.403	Oxidized GTP and dGTP Detoxification	0.476	Bladder Cancer Signaling	0.463	Lysine Degradation V	0.426	Paxillin Signaling	0.388
Insulin Receptor Signaling	0.396	S-adenosyl-L-methionine Biosynthesis	0.476	Role of Macrophages, Fibroblasts and Endothelial Cells in Rheumatoid Arthritis	0.462	Serine Biosynthesis	0.426	Putrescine Degradation III	0.382
UDP-N-acetyl-D-galactosamine Biosynthesis II	0.389	Thiosulfate Disproportionation III (Rhodanese)	0.476	IGF-1 Signaling	0.459	Tetrahydrofolate Salvage from 5,10-methenyltetrahydrofolate	0.426	Pyrimidine Deoxyribonucleotides De Novo Biosynthesis I	0.382
Antiproliferative Role of TOB in T Cell Signaling	0.384	Tyrosine Biosynthesis IV	0.476	Citrulline Biosynthesis	0.455	dTMP De Novo Biosynthesis	0.426	Neurotrophin/TRK Signaling	0.38
Lipid Antigen Presentation by CD1	0.384	Communication between Innate and Adaptive Immune Cells	0.471	Histidine Degradation III	0.455	TR/RXR Activation	0.415	Role of PI3K/AKT Signaling in the Pathogenesis of Influenza	0.38
NAD Salvage Pathway II	0.384	Notch Signaling	0.455	TREM1 Signaling	0.452	Nucleotide Excision Repair Pathway	0.414	Melatonin Signaling	0.373
Geranylgeranyldiphosphate Biosynthesis	0.383	ILK Signaling	0.45	Notch Signaling	0.447	Estrogen-Dependent Breast Cancer Signaling	0.412	Role of JAK1 and JAK3 in Î³c Cytokine Signaling	0.373
Glutathione Redox Reactions II	0.383	IL-22 Signaling	0.439	Isoleucine Degradation I	0.441	Ethanol Degradation IV	0.407	ErbB Signaling	0.368
Glycerol-3-phosphate Shuttle	0.383	Triacylglycerol Biosynthesis	0.437	Phenylalanine Degradation IV (Mammalian, via Side Chain)	0.441	Tryptophan Degradation X (Mammalian, via Tryptamine)	0.407	UVB-Induced MAPK Signaling	0.365
Heme Degradation	0.383	BMP signaling pathway	0.432	Superpathway of Citrulline Metabolism	0.441	Glutaryl-CoA Degradation	0.403	Mevalonate Pathway I	0.363
PRPP Biosynthesis I	0.383	Agrin Interactions at Neuromuscular Junction	0.422	Antiproliferative Role of TOB in T Cell Signaling	0.44	nNOS Signaling in Skeletal Muscle Cells	0.403	Estrogen-Dependent Breast Cancer Signaling	0.358
Phenylalanine Degradation I (Aerobic)	0.383	HIF1Î± Signaling	0.412	NAD Salvage Pathway II	0.44	GABA Receptor Signaling	0.402	IL-17A Signaling in Airway Cells	0.358
Phenylethylamine Degradation I	0.383	IL-17 Signaling	0.405	The Visual Cycle	0.439	Role of Oct4 in Mammalian Embryonic Stem Cell Pluripotency	0.401	Th1 and Th2 Activation Pathway	0.356
Spermine and Spermidine Degradation I	0.383	Valine Degradation I	0.393	GÎ±i Signaling	0.433	Communication between Innate and Adaptive Immune Cells	0.392	Retinoic acid Mediated Apoptosis Signaling	0.356
Î±-tocopherol Degradation	0.383	Gustation Pathway	0.391	Role of Wnt/GSK-3Î² Signaling in the Pathogenesis of Influenza	0.43	Glutamate Receptor Signaling	0.392	IL-9 Signaling	0.355
Regulation of the Epithelial-Mesenchymal Transition Pathway	0.381	Role of Osteoblasts, Osteoclasts and Chondrocytes in Rheumatoid Arthritis	0.389	Neuropathic Pain Signaling In Dorsal Horn Neurons	0.427	D-myo-inositol (1,4,5,6)-Tetrakisphosphate Biosynthesis	0.39	Pyrimidine Ribonucleotides De Novo Biosynthesis	0.355
Regulation of Cellular Mechanics by Calpain Protease	0.374	Axonal Guidance Signaling	0.389	Glioma Invasiveness Signaling	0.423	D-myo-inositol (3,4,5,6)-tetrakisphosphate Biosynthesis	0.39	Sphingomyelin Metabolism	0.351
Cysteine Biosynthesis III (mammalia)	0.366	Chemokine Signaling	0.383	IL-12 Signaling and Production in Macrophages	0.423	Human Embryonic Stem Cell Pluripotency	0.39	Superoxide Radicals Degradation	0.351
Paxillin Signaling	0.351	Ascorbate Recycling (Cytosolic)	0.378	Netrin Signaling	0.416	Natural Killer Cell Signaling	0.383	Basal Cell Carcinoma Signaling	0.35
Role of p14/p19ARF in Tumor Suppression	0.342	Glycerol-3-phosphate Shuttle	0.378	MIF-mediated Glucocorticoid Regulation	0.41	Antiproliferative Role of TOB in T Cell Signaling	0.38	Role of MAPK Signaling in the Pathogenesis of Influenza	0.35
G-Protein Coupled Receptor Signaling	0.34	Heme Degradation	0.378	Diphthamide Biosynthesis	0.408	NAD Salvage Pathway II	0.38	4-aminobutyrate Degradation I	0.343
CMP-N-acetylneuraminate Biosynthesis I (Eukaryotes)	0.312	Methylmalonyl Pathway	0.378	L-carnitine Biosynthesis	0.408	Ovarian Cancer Signaling	0.379	5-aminoimidazole Ribonucleotide Biosynthesis I	0.343
Citrulline-Nitric Oxide Cycle	0.312	Molybdenum Cofactor Biosynthesis	0.378	Methionine Salvage II (Mammalian)	0.408	PAK Signaling	0.375	Aspartate Biosynthesis	0.343
Lysine Degradation II	0.312	Phenylalanine Degradation I (Aerobic)	0.378	Methylglyoxal Degradation I	0.408	Ethanol Degradation II	0.369	Biotin-carboxyl Carrier Protein Assembly	0.343
Lysine Degradation V	0.312	Spermine and Spermidine Degradation I	0.378	NADH Repair	0.408	Dermatan Sulfate Degradation (Metazoa)	0.369	Glutamate Degradation II	0.343
Myo-inositol Biosynthesis	0.312	Î±-tocopherol Degradation	0.378	Oxidized GTP and dGTP Detoxification	0.408	RAN Signaling	0.369	Glutathione Biosynthesis	0.343
Tetrahydrofolate Salvage from 5,10-methenyltetrahydrofolate	0.312	Endothelin-1 Signaling	0.374	Thiosulfate Disproportionation III (Rhodanese)	0.408	Chondroitin and Dermatan Biosynthesis	0.365	Hypusine Biosynthesis	0.343
Trans, trans-farnesyl Diphosphate Biosynthesis	0.312	Gluconeogenesis I	0.373	Tyrosine Biosynthesis IV	0.408	Glioma Invasiveness Signaling	0.355	Inosine-5'-phosphate Biosynthesis II	0.343
Trehalose Degradation II (Trehalase)	0.312	ErbB4 Signaling	0.364	Dopamine Receptor Signaling	0.408	Growth Hormone Signaling	0.353	L-serine Degradation	0.343
Assembly of RNA Polymerase III Complex	0.303	Role of JAK2 in Hormone-like Cytokine Signaling	0.36	IL-15 Production	0.403	Role of JAK1 and JAK3 in Î³c Cytokine Signaling	0.341	Methionine Salvage II (Mammalian)	0.343
Choline Biosynthesis III	0.303	GÎ±i Signaling	0.34	Caveolar-mediated Endocytosis Signaling	0.401	Hepatic Cholestasis	0.338	Methylglyoxal Degradation I	0.343
Fatty Acid Activation	0.303	Pyrimidine Ribonucleotides Interconversion	0.329	Phagosome Formation	0.399	Ubiquinol-10 Biosynthesis (Eukaryotic)	0.338	S-methyl-5-thio-Î±-D-ribose 1-phosphate Degradation	0.343
Histidine Degradation VI	0.303	Neuropathic Pain Signaling In Dorsal Horn Neurons	0.316	Inflammasome pathway	0.397	tRNA Charging	0.329	Tetrahydrobiopterin Biosynthesis I	0.343
Inflammasome pathway	0.302	Phagosome Formation	0.314	Triacylglycerol Biosynthesis	0.395	tRNA Splicing	0.329	Tetrahydrobiopterin Biosynthesis II	0.343
Oxidative Ethanol Degradation III	0.302	Xenobiotic Metabolism Signaling	0.313	Chondroitin Sulfate Degradation (Metazoa)	0.391	Assembly of RNA Polymerase II Complex	0.328	Thiosulfate Disproportionation III (Rhodanese)	0.343
Tight Junction Signaling	0.279	Cellular Effects of Sildenafil (Viagra)	0.312	Vitamin-C Transport	0.391	Role of MAPK Signaling in the Pathogenesis of Influenza	0.327	Thyroid Hormone Biosynthesis	0.343
DNA Double-Strand Break Repair by Homologous Recombination	0.269	G-Protein Coupled Receptor Signaling	0.307	Role of Osteoblasts, Osteoclasts and Chondrocytes in Rheumatoid Arthritis	0.388	G-Protein Coupled Receptor Signaling	0.318	CDP-diacylglycerol Biosynthesis I	0.343
tRNA Charging	0.26	2-ketoglutarate Dehydrogenase Complex	0.307	Inhibition of Angiogenesis by TSP1	0.379	Adenine and Adenosine Salvage III	0.317	Superpathway of D-myo-inositol (1,4,5)-trisphosphate Metabolism	0.343
GDP-mannose Biosynthesis	0.258	2-oxobutanoate Degradation I	0.307	Human Embryonic Stem Cell Pluripotency	0.372	Aspartate Degradation II	0.317	Tumoricidal Function of Hepatic Natural Killer Cells	0.343
Thioredoxin Pathway	0.258	CMP-N-acetylneuraminate Biosynthesis I (Eukaryotes)	0.307	Gustation Pathway	0.368	Ceramide Degradation	0.317	Clathrin-mediated Endocytosis Signaling	0.341
Putrescine Degradation III	0.25	Citrulline-Nitric Oxide Cycle	0.307	Factors Promoting Cardiogenesis in Vertebrates	0.365	Phosphatidylcholine Biosynthesis I	0.317	D-myo-inositol (1,3,4)-trisphosphate Biosynthesis	0.33
Pyrimidine Deoxyribonucleotides De Novo Biosynthesis I	0.25	Galactose Degradation I (Leloir Pathway)	0.307	Regulation of the Epithelial-Mesenchymal Transition Pathway	0.362	Superpathway of Serine and Glycine Biosynthesis I	0.317	GADD45 Signaling	0.33
Glutaryl-CoA Degradation	0.239	Tetrahydrofolate Salvage from 5,10-methenyltetrahydrofolate	0.307	GABA Receptor Signaling	0.351	IGF-1 Signaling	0.316	Amyotrophic Lateral Sclerosis Signaling	0.329
nNOS Signaling in Skeletal Muscle Cells	0.239	Neurotrophin/TRK Signaling	0.298	Î³-glutamyl Cycle	0.347	Amyloid Processing	0.312	Th2 Pathway	0.315
Adenine and Adenosine Salvage III	0.216	Assembly of RNA Polymerase III Complex	0.297	Fatty Acid Î²-oxidation III (Unsaturated, Odd Number)	0.315	Neuroprotective Role of THOP1 in Alzheimer's Disease	0.311	Glycogen Degradation III	0.314
1D-myo-inositol Hexakisphosphate Biosynthesis II (Mammalian)	0	NAD Phosphorylation and Dephosphorylation	0.297	Geranylgeranyldiphosphate Biosynthesis	0.315	Noradrenaline and Adrenaline Degradation	0.311	Leukotriene Biosynthesis	0.314
Actin Nucleation by ARP-WASP Complex	0	Factors Promoting Cardiogenesis in Vertebrates	0.295	Glutathione Redox Reactions II	0.315	IL-17 Signaling	0.302	Docosahexaenoic Acid (DHA) Signaling	0.314
Acyl-CoA Hydrolysis	0	Oxidative Ethanol Degradation III	0.293	Glycerol-3-phosphate Shuttle	0.315	PCP pathway	0.299	IL-17A Signaling in Gastric Cells	0.308
Agranulocyte Adhesion and Diapedesis	0	Pyrimidine Ribonucleotides De Novo Biosynthesis	0.288	Heme Degradation	0.315	Integrin Signaling	0.299	Tight Junction Signaling	0.306
Agrin Interactions at Neuromuscular Junction	0	Leptin Signaling in Obesity	0.283	Methylmalonyl Pathway	0.315	Mechanisms of Viral Exit from Host Cells	0.294	Remodeling of Epithelial Adherens Junctions	0.3
Amyloid Processing	0	Sperm Motility	0.279	Molybdenum Cofactor Biosynthesis	0.315	Histidine Degradation III	0.277	Sperm Motility	0.282
Androgen Biosynthesis	0	Actin Cytoskeleton Signaling	0.279	Phenylalanine Degradation I (Aerobic)	0.315	Purine Ribonucleosides Degradation to Ribose-1-phosphate	0.277	Glioma Invasiveness Signaling	0.281
Assembly of RNA Polymerase I Complex	0	Glioma Invasiveness Signaling	0.27	Phenylethylamine Degradation I	0.315	Sphingomyelin Metabolism	0.277	Ethanol Degradation II	0.279
Atherosclerosis Signaling	0	DNA Double-Strand Break Repair by Homologous Recombination	0.263	Retinoate Biosynthesis II	0.315	Tryptophan Degradation to 2-amino-3-carboxymuconate Semialdehyde	0.277	Lipid Antigen Presentation by CD1	0.276
Axonal Guidance Signaling	0	Leukotriene Biosynthesis	0.263	Spermine and Spermidine Degradation I	0.315	Neurotrophin/TRK Signaling	0.276	Phosphatidylglycerol Biosynthesis II (Non-plastidic)	0.276
BER pathway	0	Arginine Degradation VI (Arginase 2 Pathway)	0.254	Î±-tocopherol Degradation	0.315	FAK Signaling	0.272	GÎ±i Signaling	0.275
Basal Cell Carcinoma Signaling	0	Chondroitin and Dermatan Biosynthesis	0.254	HIF1Î± Signaling	0.309	Thrombopoietin Signaling	0.272	Vitamin-C Transport	0.272
Bladder Cancer Signaling	0	Proline Biosynthesis II (from Arginine)	0.254	Crosstalk between Dendritic Cells and Natural Killer Cells	0.306	Tight Junction Signaling	0.269	GDNF Family Ligand-Receptor Interactions	0.272
Cardiomyocyte Differentiation via BMP Receptors	0	nNOS Signaling in Neurons	0.252	Superpathway of D-myo-inositol (1,4,5)-trisphosphate Metabolism	0.294	Phagosome Formation	0.268	Chemokine Signaling	0.263
Chondroitin Sulfate Biosynthesis	0	tRNA Splicing	0.25	Glutamate Receptor Signaling	0.292	VEGF Family Ligand-Receptor Interactions	0.268	Inflammasome pathway	0.258
Chondroitin Sulfate Biosynthesis (Late Stages)	0	Putrescine Degradation III	0.242	Role of IL-17F in Allergic Inflammatory Airway Diseases	0.288	The Visual Cycle	0.262	Ascorbate Recycling (Cytosolic)	0.256
Chondroitin Sulfate Degradation (Metazoa)	0	Phosphatidylcholine Biosynthesis I	0.212	UDP-N-acetyl-D-galactosamine Biosynthesis II	0.287	Ketolysis	0.243	Geranylgeranyldiphosphate Biosynthesis	0.256
Colanic Acid Building Blocks Biosynthesis	0	1D-myo-inositol Hexakisphosphate Biosynthesis II (Mammalian)	0	Valine Degradation I	0.274	Leucine Degradation I	0.243	Glycerol-3-phosphate Shuttle	0.256
Complement System	0	Acute Phase Response Signaling	0	Role of JAK family kinases in IL-6-type Cytokine Signaling	0.266	Phosphatidylethanolamine Biosynthesis II	0.243	Heme Degradation	0.256
Cytotoxic T Lymphocyte-mediated Apoptosis of Target Cells	0	Acyl-CoA Hydrolysis	0	Fatty Acid Î²-oxidation I	0.259	Sphingosine and Sphingosine-1-phosphate Metabolism	0.243	L-cysteine Degradation I	0.256
D-myo-inositol (1,3,4)-trisphosphate Biosynthesis	0	Agranulocyte Adhesion and Diapedesis	0	tRNA Charging	0.253	Polyamine Regulation in Colon Cancer	0.222	Methylmalonyl Pathway	0.256
D-myo-inositol (1,4,5)-trisphosphate Degradation	0	Aldosterone Signaling in Epithelial Cells	0	tRNA Splicing	0.253	Ketogenesis	0.215	Phenylalanine Degradation I (Aerobic)	0.256
Dermatan Sulfate Biosynthesis	0	Amyloid Processing	0	2-ketoglutarate Dehydrogenase Complex	0.25	Pregnenolone Biosynthesis	0.215	Phenylethylamine Degradation I	0.256
Dermatan Sulfate Biosynthesis (Late Stages)	0	Androgen Biosynthesis	0	2-oxobutanoate Degradation I	0.25	Assembly of RNA Polymerase I Complex	0.191	Spermine and Spermidine Degradation I	0.256
Dermatan Sulfate Degradation (Metazoa)	0	Atherosclerosis Signaling	0	Citrulline-Nitric Oxide Cycle	0.25	Mineralocorticoid Biosynthesis	0.191	Î±-tocopherol Degradation	0.256
Docosahexaenoic Acid (DHA) Signaling	0	Basal Cell Carcinoma Signaling	0	Creatine-phosphate Biosynthesis	0.25	UDP-N-acetyl-D-galactosamine Biosynthesis II	0.191	RAN Signaling	0.236
Dolichyl-diphosphooligosaccharide Biosynthesis	0	CDK5 Signaling	0	Folate Polyglutamylation	0.25	1D-myo-inositol Hexakisphosphate Biosynthesis II (Mammalian)	0	Citrulline-Nitric Oxide Cycle	0.197
Dopamine Degradation	0	Chondroitin Sulfate Biosynthesis	0	Galactose Degradation I (Leloir Pathway)	0.25	Acetone Degradation I (to Methylglyoxal)	0	Eumelanin Biosynthesis	0.197
Eicosanoid Signaling	0	Chondroitin Sulfate Biosynthesis (Late Stages)	0	Trans, trans-farnesyl Diphosphate Biosynthesis	0.25	Actin Cytoskeleton Signaling	0	Glutamate Degradation III (via 4-aminobutyrate)	0.197
Endothelin-1 Signaling	0	Chondroitin Sulfate Degradation (Metazoa)	0	Trehalose Degradation II (Trehalase)	0.25	Actin Nucleation by ARP-WASP Complex	0	Lysine Degradation II	0.197
Ephrin A Signaling	0	Circadian Rhythm Signaling	0	Acyl-CoA Hydrolysis	0.247	Agranulocyte Adhesion and Diapedesis	0	Lysine Degradation V	0.197
ErbB4 Signaling	0	Coagulation System	0	Glucocorticoid Biosynthesis	0.247	Agrin Interactions at Neuromuscular Junction	0	Protein Citrullination	0.197
Estrogen Biosynthesis	0	Colanic Acid Building Blocks Biosynthesis	0	1D-myo-inositol Hexakisphosphate Biosynthesis II (Mammalian)	0.244	Androgen Biosynthesis	0	Trans, trans-farnesyl Diphosphate Biosynthesis	0.197
Ethanol Degradation II	0	Complement System	0	D-myo-inositol (1,3,4)-trisphosphate Biosynthesis	0.244	Atherosclerosis Signaling	0	Acetone Degradation I (to Methylglyoxal)	0
FAK Signaling	0	D-myo-inositol (1,3,4)-trisphosphate Biosynthesis	0	Lipid Antigen Presentation by CD1	0.24	BER pathway	0	Acetyl-CoA Biosynthesis I (Pyruvate Dehydrogenase Complex)	0
FXR/RXR Activation	0	D-myo-inositol (1,4,5)-trisphosphate Degradation	0	Choline Biosynthesis III	0.214	Basal Cell Carcinoma Signaling	0	Actin Cytoskeleton Signaling	0
Factors Promoting Cardiogenesis in Vertebrates	0	Dermatan Sulfate Biosynthesis	0	NAD Phosphorylation and Dephosphorylation	0.214	Bupropion Degradation	0	Acute Phase Response Signaling	0
Fatty Acid Î±-oxidation	0	Dermatan Sulfate Biosynthesis (Late Stages)	0	Arginine Degradation VI (Arginase 2 Pathway)	0.201	Choline Biosynthesis III	0	Agranulocyte Adhesion and Diapedesis	0
GDP-glucose Biosynthesis	0	Dermatan Sulfate Degradation (Metazoa)	0	Chondroitin and Dermatan Biosynthesis	0.201	Chondroitin Sulfate Biosynthesis	0	Allograft Rejection Signaling	0
Glioma Invasiveness Signaling	0	Differential Regulation of Cytokine Production in Intestinal Epithelial Cells by IL-17A and IL-17F	0	Proline Biosynthesis II (from Arginine)	0.201	Chondroitin Sulfate Biosynthesis (Late Stages)	0	Androgen Biosynthesis	0
Glucocorticoid Biosynthesis	0	Differential Regulation of Cytokine Production in Macrophages and T Helper Cells by IL-17A and IL-17F	0	Thioredoxin Pathway	0.201	Chondroitin Sulfate Degradation (Metazoa)	0	Arginine Degradation VI (Arginase 2 Pathway)	0
Gluconeogenesis I	0	Dopamine Degradation	0	Acetone Degradation I (to Methylglyoxal)	0	Circadian Rhythm Signaling	0	Assembly of RNA Polymerase I Complex	0
Glucose and Glucose-1-phosphate Degradation	0	Dopamine Receptor Signaling	0	Actin Cytoskeleton Signaling	0	Cleavage and Polyadenylation of Pre-mRNA	0	Atherosclerosis Signaling	0
Glutamate Receptor Signaling	0	Eicosanoid Signaling	0	Adenine and Adenosine Salvage III	0	Coagulation System	0	Bile Acid Biosynthesis, Neutral Pathway	0
Glycolysis I	0	Endoplasmic Reticulum Stress Pathway	0	Agranulocyte Adhesion and Diapedesis	0	Colanic Acid Building Blocks Biosynthesis	0	Bladder Cancer Signaling	0
Granulocyte Adhesion and Diapedesis	0	Ephrin A Signaling	0	Androgen Biosynthesis	0	Complement System	0	Bupropion Degradation	0
Granzyme A Signaling	0	Ethanol Degradation II	0	Atherosclerosis Signaling	0	D-myo-inositol (1,3,4)-trisphosphate Biosynthesis	0	CNTF Signaling	0
Gustation Pathway	0	Ethanol Degradation IV	0	Bupropion Degradation	0	D-myo-inositol (1,4,5)-trisphosphate Degradation	0	CTLA4 Signaling in Cytotoxic T Lymphocytes	0
GÎ±i Signaling	0	Extrinsic Prothrombin Activation Pathway	0	Calcium Signaling	0	DNA Double-Strand Break Repair by Homologous Recombination	0	Cardiomyocyte Differentiation via BMP Receptors	0
HIF1Î± Signaling	0	FXR/RXR Activation	0	Cardiomyocyte Differentiation via BMP Receptors	0	Dermatan Sulfate Biosynthesis	0	Cellular Effects of Sildenafil (Viagra)	0
Hematopoiesis from Pluripotent Stem Cells	0	Fatty Acid Activation	0	Ceramide Degradation	0	Dermatan Sulfate Biosynthesis (Late Stages)	0	Choline Biosynthesis III	0
Heparan Sulfate Biosynthesis	0	Fatty Acid Î±-oxidation	0	Chondroitin Sulfate Biosynthesis	0	Dopamine Degradation	0	Chondroitin Sulfate Biosynthesis	0
Heparan Sulfate Biosynthesis (Late Stages)	0	Fatty Acid Î²-oxidation I	0	Chondroitin Sulfate Biosynthesis (Late Stages)	0	Eicosanoid Signaling	0	Chondroitin Sulfate Biosynthesis (Late Stages)	0
Hepatic Cholestasis	0	GABA Receptor Signaling	0	Circadian Rhythm Signaling	0	Ephrin A Signaling	0	Circadian Rhythm Signaling	0
Hepatic Fibrosis / Hepatic Stellate Cell Activation	0	GPCR-Mediated Integration of Enteroendocrine Signaling Exemplified by an L Cell	0	Coagulation System	0	Ephrin Receptor Signaling	0	Citrulline Biosynthesis	0
Histamine Degradation	0	Glucocorticoid Biosynthesis	0	Colanic Acid Building Blocks Biosynthesis	0	ErbB4 Signaling	0	Communication between Innate and Adaptive Immune Cells	0
Histidine Degradation III	0	Glutamate Receptor Signaling	0	Communication between Innate and Adaptive Immune Cells	0	Estrogen Biosynthesis	0	Complement System	0
Human Embryonic Stem Cell Pluripotency	0	Glycolysis I	0	Complement System	0	FXR/RXR Activation	0	Crosstalk between Dendritic Cells and Natural Killer Cells	0
IGF-1 Signaling	0	Granulocyte Adhesion and Diapedesis	0	DNA Double-Strand Break Repair by Homologous Recombination	0	Factors Promoting Cardiogenesis in Vertebrates	0	Cytotoxic T Lymphocyte-mediated Apoptosis of Target Cells	0
Inhibition of Matrix Metalloproteases	0	Granzyme A Signaling	0	Dermatan Sulfate Biosynthesis	0	Fatty Acid Activation	0	DNA Double-Strand Break Repair by Homologous Recombination	0
Ketogenesis	0	Hematopoiesis from Pluripotent Stem Cells	0	Dermatan Sulfate Biosynthesis (Late Stages)	0	Fatty Acid Î±-oxidation	0	Dermatan Sulfate Biosynthesis	0
Ketolysis	0	Heparan Sulfate Biosynthesis	0	Dopamine Degradation	0	FcÎ³ Receptor-mediated Phagocytosis in Macrophages and Monocytes	0	Dermatan Sulfate Biosynthesis (Late Stages)	0
LPS/IL-1 Mediated Inhibition of RXR Function	0	Heparan Sulfate Biosynthesis (Late Stages)	0	Eicosanoid Signaling	0	Glucocorticoid Biosynthesis	0	Dopamine Degradation	0
LXR/RXR Activation	0	Hepatic Cholestasis	0	Endoplasmic Reticulum Stress Pathway	0	Gluconeogenesis I	0	Dopamine Receptor Signaling	0
Leptin Signaling in Obesity	0	Hepatic Fibrosis / Hepatic Stellate Cell Activation	0	Ephrin A Signaling	0	Glycolysis I	0	Eicosanoid Signaling	0
Leucine Degradation I	0	Histamine Degradation	0	Estrogen Biosynthesis	0	Granulocyte Adhesion and Diapedesis	0	Embryonic Stem Cell Differentiation into Cardiac Lineages	0
Leukotriene Biosynthesis	0	Histidine Degradation III	0	Ethanol Degradation II	0	HIF1Î± Signaling	0	Endothelin-1 Signaling	0
MSP-RON Signaling Pathway	0	Histidine Degradation VI	0	Ethanol Degradation IV	0	Hematopoiesis from Pluripotent Stem Cells	0	Ephrin A Signaling	0
Maturity Onset Diabetes of Young (MODY) Signaling	0	IL-17A Signaling in Gastric Cells	0	Extrinsic Prothrombin Activation Pathway	0	Heparan Sulfate Biosynthesis	0	Epithelial Adherens Junction Signaling	0
Mevalonate Pathway I	0	Inhibition of Matrix Metalloproteases	0	FXR/RXR Activation	0	Heparan Sulfate Biosynthesis (Late Stages)	0	ErbB4 Signaling	0
Mineralocorticoid Biosynthesis	0	Insulin Receptor Signaling	0	Fatty Acid Activation	0	Hepatic Fibrosis / Hepatic Stellate Cell Activation	0	Estrogen Biosynthesis	0
Mitochondrial L-carnitine Shuttle Pathway	0	Intrinsic Prothrombin Activation Pathway	0	Fatty Acid Î±-oxidation	0	Histamine Degradation	0	FAK Signaling	0
Myc Mediated Apoptosis Signaling	0	Ketogenesis	0	G-Protein Coupled Receptor Signaling	0	Histidine Degradation VI	0	FXR/RXR Activation	0
Neuropathic Pain Signaling In Dorsal Horn Neurons	0	Ketolysis	0	GDP-glucose Biosynthesis	0	IL-12 Signaling and Production in Macrophages	0	Factors Promoting Cardiogenesis in Vertebrates	0
Neuroprotective Role of THOP1 in Alzheimer's Disease	0	LPS/IL-1 Mediated Inhibition of RXR Function	0	Gluconeogenesis I	0	IL-17A Signaling in Gastric Cells	0	Fatty Acid Activation	0
Nitric Oxide Signaling in the Cardiovascular System	0	LXR/RXR Activation	0	Glucose and Glucose-1-phosphate Degradation	0	IL-22 Signaling	0	Fatty Acid Î±-oxidation	0
Noradrenaline and Adrenaline Degradation	0	Leucine Degradation I	0	Glycogen Degradation II	0	Insulin Receptor Signaling	0	FcÎ³ Receptor-mediated Phagocytosis in Macrophages and Monocytes	0
PAK Signaling	0	Lipid Antigen Presentation by CD1	0	Glycogen Degradation III	0	Intrinsic Prothrombin Activation Pathway	0	G-Protein Coupled Receptor Signaling	0
PCP pathway	0	MSP-RON Signaling Pathway	0	Glycolysis I	0	LPS/IL-1 Mediated Inhibition of RXR Function	0	GABA Receptor Signaling	0
PXR/RXR Activation	0	Maturity Onset Diabetes of Young (MODY) Signaling	0	Granulocyte Adhesion and Diapedesis	0	LXR/RXR Activation	0	Glioma Signaling	0
Parkinson's Signaling	0	Melatonin Signaling	0	Granzyme A Signaling	0	Lipid Antigen Presentation by CD1	0	Glucocorticoid Biosynthesis	0
Phagosome Formation	0	Methylglyoxal Degradation III	0	Hematopoiesis from Pluripotent Stem Cells	0	MSP-RON Signaling Pathway	0	Glutamate Receptor Signaling	0
Phospholipases	0	Mevalonate Pathway I	0	Heparan Sulfate Biosynthesis	0	Maturity Onset Diabetes of Young (MODY) Signaling	0	Glutathione Redox Reactions I	0
Phototransduction Pathway	0	Mineralocorticoid Biosynthesis	0	Heparan Sulfate Biosynthesis (Late Stages)	0	Melatonin Degradation I	0	Glutathione-mediated Detoxification	0
Prostanoid Biosynthesis	0	Mitochondrial L-carnitine Shuttle Pathway	0	Hepatic Cholestasis	0	Mevalonate Pathway I	0	Glycine Betaine Degradation	0
Purine Nucleotides De Novo Biosynthesis II	0	NAD biosynthesis II (from tryptophan)	0	Hepatic Fibrosis / Hepatic Stellate Cell Activation	0	Mitochondrial L-carnitine Shuttle Pathway	0	Glycine Cleavage Complex	0
Purine Ribonucleosides Degradation to Ribose-1-phosphate	0	Noradrenaline and Adrenaline Degradation	0	Histamine Degradation	0	NAD Phosphorylation and Dephosphorylation	0	Glycoaminoglycan-protein Linkage Region Biosynthesis	0
Renal Cell Carcinoma Signaling	0	PCP pathway	0	Histidine Degradation VI	0	NAD biosynthesis II (from tryptophan)	0	Glycogen Biosynthesis II (from UDP-D-Glucose)	0
Retinol Biosynthesis	0	PXR/RXR Activation	0	IL-17A Signaling in Gastric Cells	0	Neuropathic Pain Signaling In Dorsal Horn Neurons	0	Glycolysis I	0
Role of IL-17A in Psoriasis	0	Parkinson's Signaling	0	Inositol Pyrophosphates Biosynthesis	0	Nicotine Degradation II	0	Granulocyte Adhesion and Diapedesis	0
Role of JAK2 in Hormone-like Cytokine Signaling	0	Pathogenesis of Multiple Sclerosis	0	Intrinsic Prothrombin Activation Pathway	0	Nicotine Degradation III	0	Granzyme A Signaling	0
Role of Lipids/Lipid Rafts in the Pathogenesis of Influenza	0	Phosphatidylethanolamine Biosynthesis II	0	Ketogenesis	0	Nitric Oxide Signaling in the Cardiovascular System	0	Growth Hormone Signaling	0
Role of NANOG in Mammalian Embryonic Stem Cell Pluripotency	0	Phospholipases	0	Ketolysis	0	Notch Signaling	0	Gustation Pathway	0
Role of Wnt/GSK-3Î² Signaling in the Pathogenesis of Influenza	0	Phototransduction Pathway	0	LPS/IL-1 Mediated Inhibition of RXR Function	0	PXR/RXR Activation	0	GÎ±s Signaling	0
Semaphorin Signaling in Neurons	0	Polyamine Regulation in Colon Cancer	0	LXR/RXR Activation	0	Phospholipases	0	HER-2 Signaling in Breast Cancer	0
Serotonin Degradation	0	Pregnenolone Biosynthesis	0	Leucine Degradation I	0	Phototransduction Pathway	0	HIF1Î± Signaling	0
Serotonin Receptor Signaling	0	Prostanoid Biosynthesis	0	Leukotriene Biosynthesis	0	Pyrimidine Deoxyribonucleotides De Novo Biosynthesis I	0	Hematopoiesis from Pluripotent Stem Cells	0
Sonic Hedgehog Signaling	0	Pyrimidine Deoxyribonucleotides De Novo Biosynthesis I	0	MSP-RON Signaling Pathway	0	Pyrimidine Ribonucleotides De Novo Biosynthesis	0	Heparan Sulfate Biosynthesis	0
Sphingomyelin Metabolism	0	Retinoate Biosynthesis I	0	Maturity Onset Diabetes of Young (MODY) Signaling	0	Pyrimidine Ribonucleotides Interconversion	0	Heparan Sulfate Biosynthesis (Late Stages)	0
Sphingosine-1-phosphate Signaling	0	Retinol Biosynthesis	0	Melatonin Degradation I	0	Regulation of Actin-based Motility by Rho	0	Hepatic Cholestasis	0
Stearate Biosynthesis I (Animals)	0	Role of Hypercytokinemia/hyperchemokinemia in the Pathogenesis of Influenza	0	Methylglyoxal Degradation III	0	Regulation of the Epithelial-Mesenchymal Transition Pathway	0	Hepatic Fibrosis / Hepatic Stellate Cell Activation	0
Superpathway of Cholesterol Biosynthesis	0	Role of JAK family kinases in IL-6-type Cytokine Signaling	0	Mevalonate Pathway I	0	Renal Cell Carcinoma Signaling	0	Histamine Degradation	0
Superpathway of Citrulline Metabolism	0	Role of MAPK Signaling in the Pathogenesis of Influenza	0	Mineralocorticoid Biosynthesis	0	Retinoate Biosynthesis I	0	Histidine Degradation VI	0
Superpathway of D-myo-inositol (1,4,5)-trisphosphate Metabolism	0	Role of NANOG in Mammalian Embryonic Stem Cell Pluripotency	0	Mitochondrial L-carnitine Shuttle Pathway	0	Retinol Biosynthesis	0	IGF-1 Signaling	0
Superpathway of Geranylgeranyldiphosphate Biosynthesis I (via Mevalonate)	0	Role of Wnt/GSK-3Î² Signaling in the Pathogenesis of Influenza	0	NAD biosynthesis II (from tryptophan)	0	Role of JAK family kinases in IL-6-type Cytokine Signaling	0	IL-12 Signaling and Production in Macrophages	0
Superpathway of Melatonin Degradation	0	Semaphorin Signaling in Neurons	0	Neuroprotective Role of THOP1 in Alzheimer's Disease	0	Role of JAK2 in Hormone-like Cytokine Signaling	0	IL-17 Signaling	0
Superpathway of Methionine Degradation	0	Serotonin Degradation	0	Nicotine Degradation II	0	Role of Lipids/Lipid Rafts in the Pathogenesis of Influenza	0	IL-6 Signaling	0
TCA Cycle II (Eukaryotic)	0	Serotonin Receptor Signaling	0	Nicotine Degradation III	0	Role of NANOG in Mammalian Embryonic Stem Cell Pluripotency	0	ILK Signaling	0
TR/RXR Activation	0	Sonic Hedgehog Signaling	0	Noradrenaline and Adrenaline Degradation	0	Role of Wnt/GSK-3Î² Signaling in the Pathogenesis of Influenza	0	Inhibition of Matrix Metalloproteases	0
Transcriptional Regulatory Network in Embryonic Stem Cells	0	Sphingomyelin Metabolism	0	Oxidative Ethanol Degradation III	0	Semaphorin Signaling in Neurons	0	LPS/IL-1 Mediated Inhibition of RXR Function	0
Triacylglycerol Degradation	0	Stearate Biosynthesis I (Animals)	0	PCP pathway	0	Serotonin Degradation	0	LXR/RXR Activation	0
Tryptophan Degradation III (Eukaryotic)	0	Superpathway of Cholesterol Biosynthesis	0	PXR/RXR Activation	0	Sonic Hedgehog Signaling	0	Leptin Signaling in Obesity	0
Tryptophan Degradation X (Mammalian, via Tryptamine)	0	Superpathway of D-myo-inositol (1,4,5)-trisphosphate Metabolism	0	Phospholipases	0	Stearate Biosynthesis I (Animals)	0	Leukocyte Extravasation Signaling	0
Tumoricidal Function of Hepatic Natural Killer Cells	0	Superpathway of Geranylgeranyldiphosphate Biosynthesis I (via Mevalonate)	0	Phototransduction Pathway	0	Superpathway of Cholesterol Biosynthesis	0	MSP-RON Signaling Pathway	0
VEGF Family Ligand-Receptor Interactions	0	Superpathway of Melatonin Degradation	0	Pregnenolone Biosynthesis	0	Superpathway of Citrulline Metabolism	0	Macropinocytosis Signaling	0
eNOS Signaling	0	Synaptic Long Term Depression	0	Prostanoid Biosynthesis	0	Superpathway of D-myo-inositol (1,4,5)-trisphosphate Metabolism	0	Melanocyte Development and Pigmentation Signaling	0
tRNA Splicing	0	The Visual Cycle	0	Purine Nucleotides De Novo Biosynthesis II	0	Superpathway of Geranylgeranyldiphosphate Biosynthesis I (via Mevalonate)	0	Melatonin Degradation I	0
Î³-glutamyl Cycle	0	Transcriptional Regulatory Network in Embryonic Stem Cells	0	Purine Ribonucleosides Degradation to Ribose-1-phosphate	0	Superpathway of Melatonin Degradation	0	Methylglyoxal Degradation III	0
Î³-linolenate Biosynthesis II (Animals)	0	Triacylglycerol Degradation	0	Putrescine Degradation III	0	TCA Cycle II (Eukaryotic)	0	Mineralocorticoid Biosynthesis	0
		Tryptophan Degradation X (Mammalian, via Tryptamine)	0	Pyrimidine Deoxyribonucleotides De Novo Biosynthesis I	0	Telomere Extension by Telomerase	0	Mitochondrial L-carnitine Shuttle Pathway	0
		Tryptophan Degradation to 2-amino-3-carboxymuconate Semialdehyde	0	Pyrimidine Ribonucleotides De Novo Biosynthesis	0	Triacylglycerol Degradation	0	NAD Biosynthesis from 2-amino-3-carboxymuconate Semialdehyde	0
		Tumoricidal Function of Hepatic Natural Killer Cells	0	Pyrimidine Ribonucleotides Interconversion	0	Tumoricidal Function of Hepatic Natural Killer Cells	0	Neuropathic Pain Signaling In Dorsal Horn Neurons	0
		UDP-N-acetyl-D-galactosamine Biosynthesis II	0	Remodeling of Epithelial Adherens Junctions	0	Î³-linolenate Biosynthesis II (Animals)	0	Neuroprotective Role of THOP1 in Alzheimer's Disease	0
		Ubiquinol-10 Biosynthesis (Eukaryotic)	0	Retinoate Biosynthesis I	0			Nicotine Degradation II	0
		Unfolded protein response	0	Retinol Biosynthesis	0			Nicotine Degradation III	0
		cAMP-mediated signaling	0	Role of JAK2 in Hormone-like Cytokine Signaling	0			Nitric Oxide Signaling in the Cardiovascular System	0
		tRNA Charging	0	Role of NANOG in Mammalian Embryonic Stem Cell Pluripotency	0			Noradrenaline and Adrenaline Degradation	0
		Î³-glutamyl Cycle	0	Semaphorin Signaling in Neurons	0			Notch Signaling	0
		Î³-linolenate Biosynthesis II (Animals)	0	Serotonin Degradation	0			Oleate Biosynthesis II (Animals)	0
				Serotonin Receptor Signaling	0			PXR/RXR Activation	0
				Sphingomyelin Metabolism	0			Phagosome Formation	0
				Sphingosine and Sphingosine-1-phosphate Metabolism	0			Phospholipases	0
				Stearate Biosynthesis I (Animals)	0			Phototransduction Pathway	0
				Superpathway of Cholesterol Biosynthesis	0			Pregnenolone Biosynthesis	0
				Superpathway of Geranylgeranyldiphosphate Biosynthesis I (via Mevalonate)	0			Prolactin Signaling	0
				Superpathway of Melatonin Degradation	0			Proline Biosynthesis II (from Arginine)	0
				TCA Cycle II (Eukaryotic)	0			Prostanoid Biosynthesis	0
				Transcriptional Regulatory Network in Embryonic Stem Cells	0			Pyruvate Fermentation to Lactate	0
				Triacylglycerol Degradation	0			Regulation of the Epithelial-Mesenchymal Transition Pathway	0
				Tryptophan Degradation X (Mammalian, via Tryptamine)	0			Retinoate Biosynthesis I	0
				Tryptophan Degradation to 2-amino-3-carboxymuconate Semialdehyde	0			Retinol Biosynthesis	0
				Tumoricidal Function of Hepatic Natural Killer Cells	0			Role of Cytokines in Mediating Communication between Immune Cells	0
				Ubiquinol-10 Biosynthesis (Eukaryotic)	0			Role of IL-17F in Allergic Inflammatory Airway Diseases	0
				cAMP-mediated signaling	0			Role of JAK2 in Hormone-like Cytokine Signaling	0
				nNOS Signaling in Skeletal Muscle Cells	0			Role of Lipids/Lipid Rafts in the Pathogenesis of Influenza	0
				Î³-linolenate Biosynthesis II (Animals)	0			Role of Macrophages, Fibroblasts and Endothelial Cells in Rheumatoid Arthritis	0
								Role of NANOG in Mammalian Embryonic Stem Cell Pluripotency	0
								Role of Osteoblasts, Osteoclasts and Chondrocytes in Rheumatoid Arthritis	0
								Role of Pattern Recognition Receptors in Recognition of Bacteria and Viruses	0
								Role of Tissue Factor in Cancer	0
								Role of Wnt/GSK-3Î² Signaling in the Pathogenesis of Influenza	0
								Serotonin Degradation	0
								Serotonin Receptor Signaling	0
								Sphingosine-1-phosphate Signaling	0
								Stearate Biosynthesis I (Animals)	0
								Sucrose Degradation V (Mammalian)	0
								Superpathway of Citrulline Metabolism	0
								Superpathway of Melatonin Degradation	0
								Synaptic Long Term Depression	0
								TR/RXR Activation	0
								TREM1 Signaling	0
								The Visual Cycle	0
								Thrombopoietin Signaling	0
								Thyroid Hormone Metabolism II (via Conjugation and/or Degradation)	0
								Transcriptional Regulatory Network in Embryonic Stem Cells	0
								Triacylglycerol Biosynthesis	0
								Triacylglycerol Degradation	0
								UDP-N-acetyl-D-galactosamine Biosynthesis II	0
								VDR/RXR Activation	0
								VEGF Family Ligand-Receptor Interactions	0
								Xenobiotic Metabolism Signaling	0
								Zymosterol Biosynthesis	0
								cAMP-mediated signaling	0
								eNOS Signaling	0
								nNOS Signaling in Skeletal Muscle Cells	0
								p53 Signaling	0
								Î³-linolenate Biosynthesis II (Animals)	0
