# Supplementary material for: Identification of differentially expressed genes and pathways in mice exposed to mixed field neutron/photon radiation
Source: BMC Genomics. 2018 Jun 28;19:504. doi: 10.1186/s12864-018-4884-6 (PMC6027792; doi:10.1186/s12864-018-4884-6)
Supplement: Supplementary file 4 — Excel file with complete output of PANTHER biological processes. Benjamini-corrected p values are shown. (XLSX 32 kb) [file 12864_2018_4884_MOESM4_ESM.xlsx]

## Sheet: dose_0%
Additional File 3: Excel file with complete output of PANTHER biological processes . Benjamini-corrected p values are shown.
upregulated					downregulated
PANTHER GO-Slim Biological Process	P-value				PANTHER GO-Slim Biological Process	P-value
sensory perception of chemical stimulus (GO:0007606)	1.76e-13				nucleobase-containing compound metabolic process (GO:0006139)	2.65e-34
sensory perception (GO:0007600)	2.28e-12				RNA metabolic process (GO:0016070)	5.89e-32
organelle organization (GO:0006996)	8.63e-12				sensory perception (GO:0007600)	3.14e-30
chromatin organization (GO:0006325)	3.1e-11				system process (GO:0003008)	5.89e-29
sensory perception of smell (GO:0007608)	1.58e-10				neurological system process (GO:0050877)	6.75e-26
metabolic process (GO:0008152)	2.14e-09				metabolic process (GO:0008152)	4.73e-20
immune response (GO:0006955)	6.12e-08				primary metabolic process (GO:0044238)	9.78e-19
immune system process (GO:0002376)	8.25e-08				multicellular organismal process (GO:0032501)	7.88e-18
multicellular organismal process (GO:0032501)	9.43e-08				single-multicellular organism process (GO:0044707)	5.21e-17
cellular component organization or biogenesis (GO:0071840)	1.51e-07				transcription, DNA-dependent (GO:0006351)	2.76e-16
cellular component organization (GO:0016043)	1.62e-07				nitrogen compound metabolic process (GO:0006807)	2.55e-15
neurological system process (GO:0050877)	6.44e-07				transcription from RNA polymerase II promoter (GO:0006366)	1.76e-13
single-multicellular organism process (GO:0044707)	8.26e-07				DNA repair (GO:0006281)	2.44e-11
regulation of gene expression, epigenetic (GO:0040029)	4.65e-06				DNA metabolic process (GO:0006259)	4.8e-11
primary metabolic process (GO:0044238)	6.22e-06				immune system process (GO:0002376)	3.29e-09
response to stimulus (GO:0050896)	1.73e-05				response to stress (GO:0006950)	5.02e-09
catabolic process (GO:0009056)	6.33e-05				biosynthetic process (GO:0009058)	1.71e-08
porphyrin-containing compound metabolic process (GO:0006778)	6.41e-05				mRNA processing (GO:0006397)	2.42e-08
B cell mediated immunity (GO:0019724)	7.53e-05				cell cycle (GO:0007049)	4.33e-07
system process (GO:0003008)	8.63e-05				cellular component organization or biogenesis (GO:0071840)	5.47e-07
protein localization (GO:0008104)	0.000104				immune response (GO:0006955)	6.22e-07
protein metabolic process (GO:0019538)	0.000118				regulation of transcription from RNA polymerase II promoter (GO:0006357)	7.78e-07
oxidative phosphorylation (GO:0006119)	0.000136				mRNA splicing, via spliceosome (GO:0000398)	1.56e-06
G-protein coupled receptor signaling pathway (GO:0007186)	0.000207				biological regulation (GO:0065007)	2.32e-06
cellular component biogenesis (GO:0044085)	0.00032				cellular process (GO:0009987)	3.24e-06
proteolysis (GO:0006508)	0.000365				translation (GO:0006412)	4.64e-06
protein transport (GO:0015031)	0.000375				cellular defense response (GO:0006968)	5.71e-06
cell differentiation (GO:0030154)	0.000379				organelle organization (GO:0006996)	5.99e-06
cell surface receptor signaling pathway (GO:0007166)	0.000519				G-protein coupled receptor signaling pathway (GO:0007186)	8.77e-06
intracellular protein transport (GO:0006886)	0.000576				regulation of biological process (GO:0050789)	1.06e-05
cellular protein modification process (GO:0006464)	0.000607				muscle organ development (GO:0007517)	1.62e-05
nuclear transport (GO:0051169)	0.000702				rRNA metabolic process (GO:0016072)	2.08e-05
nitrogen compound metabolic process (GO:0006807)	0.00118				regulation of cell cycle (GO:0051726)	3.22e-05
regulation of cell cycle (GO:0051726)	0.0014				heart development (GO:0007507)	3.97e-05
respiratory electron transport chain (GO:0022904)	0.00167				blood circulation (GO:0008015)	5.05e-05
chromosome segregation (GO:0007059)	0.00192				intracellular signal transduction (GO:0035556)	6.79e-05
complement activation (GO:0006956)	0.00241				cellular component organization (GO:0016043)	0.000113
developmental process (GO:0032502)	0.00248				cellular component biogenesis (GO:0044085)	0.00013
nucleobase-containing compound metabolic process (GO:0006139)	0.00258				lipid metabolic process (GO:0006629)	0.000135
generation of precursor metabolites and energy (GO:0006091)	0.00325				apoptotic process (GO:0006915)	0.000248
response to biotic stimulus (GO:0009607)	0.00382				death (GO:0016265)	0.00031
phagocytosis (GO:0006909)	0.00441				cell death (GO:0008219)	0.00031
localization (GO:0051179)	0.00537				ectoderm development (GO:0007398)	0.000427
cell-cell adhesion (GO:0016337)	0.00556				negative regulation of apoptotic process (GO:0043066)	0.000435
system development (GO:0048731)	0.00614				RNA splicing, via transesterification reactions (GO:0000375)	0.000458
cell recognition (GO:0008037)	0.0071				fatty acid metabolic process (GO:0006631)	0.0005
regulation of biological process (GO:0050789)	0.00711				generation of precursor metabolites and energy (GO:0006091)	0.000547
cell cycle (GO:0007049)	0.00768				regulation of nucleobase-containing compound metabolic process (GO:0019219)	0.000591
transcription elongation from RNA polymerase II promoter (GO:0006368)	0.00805				Unclassified (UNCLASSIFIED)	0.000595
7-methylguanosine mRNA capping (GO:0006370)	0.0083				RNA catabolic process (GO:0006401)	0.000663
protein complex assembly (GO:0006461)	0.00862				steroid metabolic process (GO:0008202)	0.000729
protein complex biogenesis (GO:0070271)	0.00907				antigen processing and presentation (GO:0019882)	0.00106
transport (GO:0006810)	0.00943				B cell mediated immunity (GO:0019724)	0.00131
mitosis (GO:0007067)	0.012				reproduction (GO:0000003)	0.00148
mitochondrion organization (GO:0007005)	0.0121				respiratory electron transport chain (GO:0022904)	0.00154
cellular process (GO:0009987)	0.0129				transcription initiation from RNA polymerase II promoter (GO:0006367)	0.00163
signal transduction (GO:0007165)	0.0148				antigen processing and presentation of peptide or polysaccharide antigen via MHC class II (GO:0002504)	0.00166
phosphate-containing compound metabolic process (GO:0006796)	0.0152				protein targeting (GO:0006605)	0.00187
biosynthetic process (GO:0009058)	0.018				protein metabolic process (GO:0019538)	0.00203
biological regulation (GO:0065007)	0.0182				gamete generation (GO:0007276)	0.00208
nervous system development (GO:0007399)	0.0203				system development (GO:0048731)	0.00224
protein folding (GO:0006457)	0.0208				cytoskeleton organization (GO:0007010)	0.00241
protein targeting (GO:0006605)	0.0214				DNA replication (GO:0006260)	0.00249
nitrogen utilization (GO:0019740)	0.0217				mitosis (GO:0007067)	0.00308
regulation of sequence-specific DNA binding transcription factor activity (GO:0051090)	0.0241				skeletal system development (GO:0001501)	0.00321
protein lipidation (GO:0006497)	0.0246				tRNA metabolic process (GO:0006399)	0.00328
mitochondrial transport (GO:0006839)	0.0274				transmembrane receptor protein tyrosine kinase signaling pathway (GO:0007169)	0.00369
cellular defense response (GO:0006968)	0.0318				regulation of translation (GO:0006417)	0.00414
locomotion (GO:0040011)	0.0381				cell-cell adhesion (GO:0016337)	0.00529
regulation of nucleobase-containing compound metabolic process (GO:0019219)	0.0401				cell recognition (GO:0008037)	0.00553
cellular amino acid metabolic process (GO:0006520)	0.0409				MAPK cascade (GO:0000165)	0.00622
I-kappaB kinase/NF-kappaB cascade (GO:0007249)	0.0438				hemopoiesis (GO:0030097)	0.00641
skeletal system development (GO:0001501)	0.0449				nuclear transport (GO:0051169)	0.00654
Unclassified (UNCLASSIFIED)	0.0451				response to external stimulus (GO:0009605)	0.00789
hemopoiesis (GO:0030097)	0.0471				meiosis (GO:0007126)	0.00858
					nervous system development (GO:0007399)	0.00899
					response to endogenous stimulus (GO:0009719)	0.00913
					I-kappaB kinase/NF-kappaB cascade (GO:0007249)	0.0099
					mesoderm development (GO:0007498)	0.00992
					phosphate-containing compound metabolic process (GO:0006796)	0.0101
					catabolic process (GO:0009056)	0.0106
					signal transduction (GO:0007165)	0.0115
					response to biotic stimulus (GO:0009607)	0.0122
					angiogenesis (GO:0001525)	0.0126
					phagocytosis (GO:0006909)	0.0127
					spermatogenesis (GO:0007283)	0.0182
					protein acetylation (GO:0006473)	0.0185
					response to stimulus (GO:0050896)	0.0194
					carbohydrate metabolic process (GO:0005975)	0.0199
					RNA splicing (GO:0008380)	0.0208
					mRNA transcription (GO:0009299)	0.0209
					cholesterol metabolic process (GO:0008203)	0.0219
					JNK cascade (GO:0007254)	0.0228
					DNA catabolic process (GO:0006308)	0.0232
					DNA recombination (GO:0006310)	0.0282
					complement activation (GO:0006956)	0.0305
					transcription elongation from RNA polymerase II promoter (GO:0006368)	0.031
					cell adhesion (GO:0007155)	0.0342
					biological adhesion (GO:0022610)	0.0342
					sulfur compound metabolic process (GO:0006790)	0.0353
					lipid transport (GO:0006869)	0.0355
					visual perception (GO:0007601)	0.0363
					pyrimidine nucleobase metabolic process (GO:0006206)	0.0383
					response to abiotic stimulus (GO:0009628)	0.0383
					cellular protein modification process (GO:0006464)	0.0391
					defense response to bacterium (GO:0042742)	0.0427
					cell proliferation (GO:0008283)	0.0487

## Sheet: dose_5%
upregulated			downregulated
PANTHER GO-Slim Biological Process	P-value		PANTHER GO-Slim Biological Process	P-value
sensory perception of chemical stimulus (GO:0007606)	1.4e-12		sensory perception of chemical stimulus (GO:0007606)	9.39e-46
sensory perception (GO:0007600)	5.7e-11		RNA metabolic process (GO:0016070)	3.18e-38
sensory perception of smell (GO:0007608)	3.35e-10		nucleobase-containing compound metabolic process (GO:0006139)	1.79e-37
multicellular organismal process (GO:0032501)	1.6e-08		sensory perception (GO:0007600)	4.67e-35
organelle organization (GO:0006996)	5.62e-08		system process (GO:0003008)	4.06e-26
response to stimulus (GO:0050896)	6.07e-08		neurological system process (GO:0050877)	7.17e-26
single-multicellular organism process (GO:0044707)	1.06e-07		metabolic process (GO:0008152)	7.63e-23
neurological system process (GO:0050877)	2.8e-07		primary metabolic process (GO:0044238)	2.26e-20
chromatin organization (GO:0006325)	4.63e-07		multicellular organismal process (GO:0032501)	8.85e-19
regulation of gene expression, epigenetic (GO:0040029)	4.66e-07		nitrogen compound metabolic process (GO:0006807)	1.5e-18
immune system process (GO:0002376)	1.71e-06		single-multicellular organism process (GO:0044707)	6.28e-18
immune response (GO:0006955)	4.23e-06		transcription, DNA-dependent (GO:0006351)	1.99e-17
oxidative phosphorylation (GO:0006119)	6.88e-06		mRNA processing (GO:0006397)	8.74e-16
generation of precursor metabolites and energy (GO:0006091)	1.06e-05		transcription from RNA polymerase II promoter (GO:0006366)	1.1e-13
cell surface receptor signaling pathway (GO:0007166)	1.12e-05		mRNA splicing, via spliceosome (GO:0000398)	1.8e-13
regulation of biological process (GO:0050789)	1.37e-05		biological regulation (GO:0065007)	1.36e-12
chromosome segregation (GO:0007059)	1.65e-05		biosynthetic process (GO:0009058)	6.01e-12
G-protein coupled receptor signaling pathway (GO:0007186)	4.13e-05		cellular component organization or biogenesis (GO:0071840)	5.09e-11
cellular component organization or biogenesis (GO:0071840)	4.21e-05		regulation of biological process (GO:0050789)	8.74e-11
porphyrin-containing compound metabolic process (GO:0006778)	4.57e-05		RNA splicing, via transesterification reactions (GO:0000375)	2.88e-09
system process (GO:0003008)	5.78e-05		regulation of transcription from RNA polymerase II promoter (GO:0006357)	3.07e-09
protein localization (GO:0008104)	8.49e-05		immune system process (GO:0002376)	3.87e-09
cellular component organization (GO:0016043)	9.53e-05		organelle organization (GO:0006996)	5.2e-09
respiratory electron transport chain (GO:0022904)	9.54e-05		cellular process (GO:0009987)	2.11e-08
developmental process (GO:0032502)	0.000211		cellular component biogenesis (GO:0044085)	5.66e-08
metabolic process (GO:0008152)	0.000476		DNA metabolic process (GO:0006259)	6.93e-08
mitosis (GO:0007067)	0.000495		DNA repair (GO:0006281)	7.18e-08
signal transduction (GO:0007165)	0.0008		cellular component organization (GO:0016043)	3.58e-07
nitrogen compound metabolic process (GO:0006807)	0.00093		lipid metabolic process (GO:0006629)	4.82e-07
biological regulation (GO:0065007)	0.00123		response to stress (GO:0006950)	1.03e-06
transcription from RNA polymerase II promoter (GO:0006366)	0.0015		immune response (GO:0006955)	1.16e-06
cholesterol metabolic process (GO:0008203)	0.00187		cell cycle (GO:0007049)	1.39e-06
cell differentiation (GO:0030154)	0.0022		G-protein coupled receptor signaling pathway (GO:0007186)	2.19e-06
system development (GO:0048731)	0.00566		cellular defense response (GO:0006968)	2.37e-06
RNA metabolic process (GO:0016070)	0.00593		fatty acid metabolic process (GO:0006631)	2.39e-06
catabolic process (GO:0009056)	0.0063		RNA catabolic process (GO:0006401)	3.46e-06
regulation of transcription from RNA polymerase II promoter (GO:0006357)	0.00668		translation (GO:0006412)	3.92e-06
cell cycle (GO:0007049)	0.00708		intracellular signal transduction (GO:0035556)	7.1e-06
DNA metabolic process (GO:0006259)	0.0073		rRNA metabolic process (GO:0016072)	1.84e-05
mitochondrion organization (GO:0007005)	0.00782		antigen processing and presentation (GO:0019882)	3.26e-05
mitochondrial transport (GO:0006839)	0.00847		mitosis (GO:0007067)	3.86e-05
sulfur compound metabolic process (GO:0006790)	0.00863		apoptotic process (GO:0006915)	5.27e-05
protein targeting (GO:0006605)	0.00934		response to stimulus (GO:0050896)	6.83e-05
response to biotic stimulus (GO:0009607)	0.00934		death (GO:0016265)	7.58e-05
B cell mediated immunity (GO:0019724)	0.00986		cell death (GO:0008219)	7.58e-05
skeletal system development (GO:0001501)	0.011		blood circulation (GO:0008015)	0.000277
nitrogen utilization (GO:0019740)	0.0111		cell-cell adhesion (GO:0016337)	0.000417
protein transport (GO:0015031)	0.0113		negative regulation of apoptotic process (GO:0043066)	0.000433
cellular amino acid biosynthetic process (GO:0008652)	0.0119		antigen processing and presentation of peptide or polysaccharide antigen via MHC class II (GO:0002504)	0.000501
primary metabolic process (GO:0044238)	0.0124		phagocytosis (GO:0006909)	0.000677
localization (GO:0051179)	0.0125		regulation of cell cycle (GO:0051726)	0.000792
intracellular protein transport (GO:0006886)	0.0126		B cell mediated immunity (GO:0019724)	0.00084
DNA repair (GO:0006281)	0.015		respiratory electron transport chain (GO:0022904)	0.000844
transport (GO:0006810)	0.0153		steroid metabolic process (GO:0008202)	0.000873
complement activation (GO:0006956)	0.0212		heart development (GO:0007507)	0.000878
anion transport (GO:0006820)	0.0253		tRNA metabolic process (GO:0006399)	0.000894
cell communication (GO:0007154)	0.0278		protein metabolic process (GO:0019538)	0.000947
cellular amino acid metabolic process (GO:0006520)	0.0318		Unclassified (UNCLASSIFIED)	0.000983
transcription, DNA-dependent (GO:0006351)	0.0354		response to external stimulus (GO:0009605)	0.00128
protein folding (GO:0006457)	0.0366		cell recognition (GO:0008037)	0.00167
protein complex assembly (GO:0006461)	0.037		JNK cascade (GO:0007254)	0.0018
protein complex biogenesis (GO:0070271)	0.0383		system development (GO:0048731)	0.00226
nuclear transport (GO:0051169)	0.0389		generation of precursor metabolites and energy (GO:0006091)	0.00241
cellular component biogenesis (GO:0044085)	0.0404		nucleobase-containing compound transport (GO:0015931)	0.00261
nervous system development (GO:0007399)	0.0415		cytoskeleton organization (GO:0007010)	0.00268
cell proliferation (GO:0008283)	0.0458		skeletal system development (GO:0001501)	0.00287
steroid metabolic process (GO:0008202)	0.0486		I-kappaB kinase/NF-kappaB cascade (GO:0007249)	0.00295
			regulation of nucleobase-containing compound metabolic process (GO:0019219)	0.00295
			protein acetylation (GO:0006473)	0.00445
			muscle organ development (GO:0007517)	0.0045
			DNA replication (GO:0006260)	0.00482
			endocytosis (GO:0006897)	0.00507
			MAPK cascade (GO:0000165)	0.00518
			chromatin organization (GO:0006325)	0.00522
			homeostatic process (GO:0042592)	0.00535
			proteolysis (GO:0006508)	0.00575
			ectoderm development (GO:0007398)	0.00731
			nervous system development (GO:0007399)	0.00741
			cholesterol metabolic process (GO:0008203)	0.00799
			fertilization (GO:0009566)	0.00799
			complement activation (GO:0006956)	0.00802
			receptor-mediated endocytosis (GO:0006898)	0.00819
			catabolic process (GO:0009056)	0.00858
			RNA localization (GO:0006403)	0.00976
			vesicle-mediated transport (GO:0016192)	0.00977
			monosaccharide metabolic process (GO:0005996)	0.00988
			transmembrane receptor protein tyrosine kinase signaling pathway (GO:0007169)	0.00997
			mRNA 3'-end processing (GO:0031124)	0.0103
			sulfur compound metabolic process (GO:0006790)	0.0105
			gamete generation (GO:0007276)	0.0109
			angiogenesis (GO:0001525)	0.0114
			response to interferon-gamma (GO:0034341)	0.0116
			fatty acid biosynthetic process (GO:0006633)	0.0116
			phosphate-containing compound metabolic process (GO:0006796)	0.0118
			response to biotic stimulus (GO:0009607)	0.0122
			nuclear transport (GO:0051169)	0.0139
			carbohydrate metabolic process (GO:0005975)	0.014
			cell adhesion (GO:0007155)	0.0143
			biological adhesion (GO:0022610)	0.0143
			transcription initiation from RNA polymerase II promoter (GO:0006367)	0.0144
			visual perception (GO:0007601)	0.0164
			defense response to bacterium (GO:0042742)	0.0187
			spermatogenesis (GO:0007283)	0.0188
			reproduction (GO:0000003)	0.0219
			cyclic nucleotide metabolic process (GO:0009187)	0.0224
			meiosis (GO:0007126)	0.0233
			synaptic vesicle exocytosis (GO:0016079)	0.0264
			hemopoiesis (GO:0030097)	0.0273
			response to endogenous stimulus (GO:0009719)	0.0292
			macrophage activation (GO:0042116)	0.031
			lipid transport (GO:0006869)	0.0355
			synaptic transmission (GO:0007268)	0.0357
			vitamin transport (GO:0051180)	0.0357
			signal transduction (GO:0007165)	0.0358
			natural killer cell activation (GO:0030101)	0.0404
			cell-matrix adhesion (GO:0007160)	0.043
			mRNA polyadenylation (GO:0006378)	0.0434
			induction of apoptosis (GO:0006917)	0.0438
			ion transport (GO:0006811)	0.0464
			cell-cell signaling (GO:0007267)	0.0486
			protein complex assembly (GO:0006461)	0.0493

## Sheet: dose_15%
upregulated			downregulated
PANTHER GO-Slim Biological Process	P-value		PANTHER GO-Slim Biological Process	P-value
sensory perception of chemical stimulus (GO:0007606)	2.62e-14		sensory perception of chemical stimulus (GO:0007606)	1.24e-48
sensory perception of smell (GO:0007608)	1.55e-11		RNA metabolic process (GO:0016070)	6.99e-45
sensory perception (GO:0007600)	1.67e-11		nucleobase-containing compound metabolic process (GO:0006139)	4.25e-42
multicellular organismal process (GO:0032501)	4.17e-10		sensory perception (GO:0007600)	6.23e-40
single-multicellular organism process (GO:0044707)	6.12e-09		system process (GO:0003008)	2.62e-33
organelle organization (GO:0006996)	1.51e-08		neurological system process (GO:0050877)	6.13e-32
neurological system process (GO:0050877)	3.57e-08		metabolic process (GO:0008152)	1.22e-27
metabolic process (GO:0008152)	7.95e-07		primary metabolic process (GO:0044238)	1.76e-25
immune response (GO:0006955)	8.02e-07		multicellular organismal process (GO:0032501)	6.28e-24
response to stimulus (GO:0050896)	1.77e-06		nitrogen compound metabolic process (GO:0006807)	7.77e-24
system process (GO:0003008)	6.9e-06		single-multicellular organism process (GO:0044707)	6.75e-23
immune system process (GO:0002376)	1.02e-05		transcription, DNA-dependent (GO:0006351)	4.49e-19
G-protein coupled receptor signaling pathway (GO:0007186)	2.59e-05		biosynthetic process (GO:0009058)	4.29e-16
chromatin organization (GO:0006325)	3.1e-05		transcription from RNA polymerase II promoter (GO:0006366)	3.41e-14
proteolysis (GO:0006508)	6.53e-05		mRNA processing (GO:0006397)	3.95e-13
regulation of gene expression, epigenetic (GO:0040029)	7.83e-05		biological regulation (GO:0065007)	1.15e-12
B cell mediated immunity (GO:0019724)	0.000121		cellular component organization or biogenesis (GO:0071840)	1.06e-11
cellular component organization (GO:0016043)	0.000148		regulation of biological process (GO:0050789)	2.69e-11
porphyrin-containing compound metabolic process (GO:0006778)	0.000153		mRNA splicing, via spliceosome (GO:0000398)	5.03e-11
cellular component organization or biogenesis (GO:0071840)	0.000246		cellular component biogenesis (GO:0044085)	3.04e-10
skeletal system development (GO:0001501)	0.000285		DNA metabolic process (GO:0006259)	1.72e-09
primary metabolic process (GO:0044238)	0.000292		rRNA metabolic process (GO:0016072)	1.86e-09
catabolic process (GO:0009056)	0.000364		organelle organization (GO:0006996)	1.98e-09
oxidative phosphorylation (GO:0006119)	0.000373		G-protein coupled receptor signaling pathway (GO:0007186)	3.63e-09
cell surface receptor signaling pathway (GO:0007166)	0.000477		DNA repair (GO:0006281)	7.19e-09
regulation of biological process (GO:0050789)	0.000691		translation (GO:0006412)	1.1e-08
respiratory electron transport chain (GO:0022904)	0.00112		regulation of transcription from RNA polymerase II promoter (GO:0006357)	1.94e-08
generation of precursor metabolites and energy (GO:0006091)	0.00163		RNA splicing, via transesterification reactions (GO:0000375)	1.16e-07
cellular protein modification process (GO:0006464)	0.00172		RNA catabolic process (GO:0006401)	1.73e-07
chromosome segregation (GO:0007059)	0.00215		cellular process (GO:0009987)	4.78e-07
cell recognition (GO:0008037)	0.00304		cellular component organization (GO:0016043)	7.37e-07
protein localization (GO:0008104)	0.00305		lipid metabolic process (GO:0006629)	1.54e-06
protein metabolic process (GO:0019538)	0.00349		response to stimulus (GO:0050896)	1.59e-06
cell differentiation (GO:0030154)	0.00368		immune system process (GO:0002376)	3.11e-06
biological regulation (GO:0065007)	0.00409		response to stress (GO:0006950)	3.8e-06
regulation of cell cycle (GO:0051726)	0.00413		tRNA metabolic process (GO:0006399)	4.15e-06
complement activation (GO:0006956)	0.0046		immune response (GO:0006955)	5.16e-06
defense response to bacterium (GO:0042742)	0.00521		fatty acid metabolic process (GO:0006631)	1.58e-05
response to biotic stimulus (GO:0009607)	0.00524		heart development (GO:0007507)	1.78e-05
localization (GO:0051179)	0.00529		DNA replication (GO:0006260)	3.64e-05
mitosis (GO:0007067)	0.00613		transcription initiation from RNA polymerase II promoter (GO:0006367)	4.48e-05
transport (GO:0006810)	0.00658		system development (GO:0048731)	5.12e-05
mitochondrion organization (GO:0007005)	0.00739		cell-cell adhesion (GO:0016337)	5.32e-05
sulfur compound metabolic process (GO:0006790)	0.00774		regulation of cell cycle (GO:0051726)	6.1e-05
phagocytosis (GO:0006909)	0.00854		cell cycle (GO:0007049)	7.95e-05
cell cycle (GO:0007049)	0.00861		protein metabolic process (GO:0019538)	8.22e-05
developmental process (GO:0032502)	0.00977		cellular defense response (GO:0006968)	8.95e-05
mitochondrial transport (GO:0006839)	0.00988		blood circulation (GO:0008015)	0.000132
7-methylguanosine mRNA capping (GO:0006370)	0.0106		B cell mediated immunity (GO:0019724)	0.000165
intracellular protein transport (GO:0006886)	0.011		cell adhesion (GO:0007155)	0.00032
system development (GO:0048731)	0.0114		biological adhesion (GO:0022610)	0.00032
protein transport (GO:0015031)	0.0117		muscle organ development (GO:0007517)	0.000354
cellular component biogenesis (GO:0044085)	0.0142		generation of precursor metabolites and energy (GO:0006091)	0.000409
cholesterol metabolic process (GO:0008203)	0.0145		cytoskeleton organization (GO:0007010)	0.000436
nitrogen compound metabolic process (GO:0006807)	0.0154		skeletal system development (GO:0001501)	0.000493
signal transduction (GO:0007165)	0.0223		ectoderm development (GO:0007398)	0.00076
RNA splicing, via transesterification reactions (GO:0000375)	0.0224		negative regulation of apoptotic process (GO:0043066)	0.000892
cell-cell adhesion (GO:0016337)	0.0234		nucleobase-containing compound transport (GO:0015931)	0.001
protein complex assembly (GO:0006461)	0.0241		fertilization (GO:0009566)	0.00101
protein complex biogenesis (GO:0070271)	0.0252		steroid metabolic process (GO:0008202)	0.00107
nervous system development (GO:0007399)	0.0272		JNK cascade (GO:0007254)	0.00116
nitrogen utilization (GO:0019740)	0.0275		mitosis (GO:0007067)	0.00141
RNA metabolic process (GO:0016070)	0.0282		RNA localization (GO:0006403)	0.00142
glycogen metabolic process (GO:0005977)	0.0291		phagocytosis (GO:0006909)	0.00173
transcription from RNA polymerase II promoter (GO:0006366)	0.0362		chromatin organization (GO:0006325)	0.00214
cell adhesion (GO:0007155)	0.039		lipid transport (GO:0006869)	0.00216
biological adhesion (GO:0022610)	0.039		antigen processing and presentation of peptide or polysaccharide antigen via MHC class II (GO:0002504)	0.00263
mRNA splicing, via spliceosome (GO:0000398)	0.041		apoptotic process (GO:0006915)	0.0027
biosynthetic process (GO:0009058)	0.043		nervous system development (GO:0007399)	0.00272
cellular process (GO:0009987)	0.0439		Unclassified (UNCLASSIFIED)	0.00322
Unclassified (UNCLASSIFIED)	0.0462		anion transport (GO:0006820)	0.00324
regulation of transcription from RNA polymerase II promoter (GO:0006357)	0.0472		response to external stimulus (GO:0009605)	0.0033
natural killer cell activation (GO:0030101)	0.0474		antigen processing and presentation (GO:0019882)	0.00346
			respiratory electron transport chain (GO:0022904)	0.00347
			cell recognition (GO:0008037)	0.00384
			visual perception (GO:0007601)	0.00395
			catabolic process (GO:0009056)	0.00416
			mRNA 3'-end processing (GO:0031124)	0.00471
			cholesterol metabolic process (GO:0008203)	0.0052
			death (GO:0016265)	0.00522
			cell death (GO:0008219)	0.00522
			homeostatic process (GO:0042592)	0.00525
			synaptic transmission (GO:0007268)	0.0057
			sulfur compound metabolic process (GO:0006790)	0.00615
			intracellular signal transduction (GO:0035556)	0.00629
			angiogenesis (GO:0001525)	0.00697
			ion transport (GO:0006811)	0.00817
			fatty acid biosynthetic process (GO:0006633)	0.00822
			regulation of nucleobase-containing compound metabolic process (GO:0019219)	0.00842
			cell-cell signaling (GO:0007267)	0.00862
			response to biotic stimulus (GO:0009607)	0.0102
			I-kappaB kinase/NF-kappaB cascade (GO:0007249)	0.0114
			carbohydrate metabolic process (GO:0005975)	0.0117
			endocytosis (GO:0006897)	0.0122
			nuclear transport (GO:0051169)	0.0124
			regulation of translation (GO:0006417)	0.0143
			cyclic nucleotide metabolic process (GO:0009187)	0.0146
			proteolysis (GO:0006508)	0.0154
			developmental process (GO:0032502)	0.016
			spermatogenesis (GO:0007283)	0.0164
			monosaccharide metabolic process (GO:0005996)	0.0164
			protein acetylation (GO:0006473)	0.0165
			complement activation (GO:0006956)	0.0169
			synaptic vesicle exocytosis (GO:0016079)	0.0181
			reproduction (GO:0000003)	0.0183
			mitochondrial translation (GO:0032543)	0.0185
			cellular protein modification process (GO:0006464)	0.0189
			response to endogenous stimulus (GO:0009719)	0.0195
			mRNA polyadenylation (GO:0006378)	0.0197
			receptor-mediated endocytosis (GO:0006898)	0.0205
			mesoderm development (GO:0007498)	0.0226
			lysosomal transport (GO:0007041)	0.0237
			vitamin transport (GO:0051180)	0.0273
			gamete generation (GO:0007276)	0.0289
			MAPK cascade (GO:0000165)	0.0298
			cell surface receptor signaling pathway (GO:0007166)	0.0298
			transmembrane receptor protein tyrosine kinase signaling pathway (GO:0007169)	0.0328
			meiosis (GO:0007126)	0.0329
			defense response to bacterium (GO:0042742)	0.0358
			response to interferon-gamma (GO:0034341)	0.0381
			cellular calcium ion homeostasis (GO:0006874)	0.0386
			DNA catabolic process (GO:0006308)	0.0405
			vesicle-mediated transport (GO:0016192)	0.0432
			phosphate-containing compound metabolic process (GO:0006796)	0.0437
			RNA splicing (GO:0008380)	0.0463
			regulation of sequence-specific DNA binding transcription factor activity (GO:0051090)	0.0468

## Sheet: dose_25%
upregulated			downregulated
PANTHER GO-Slim Biological Process	P-value		PANTHER GO-Slim Biological Process	P-value
sensory perception of chemical stimulus (GO:0007606)	2.93e-14		sensory perception (GO:0007600)	1.4e-19
sensory perception of smell (GO:0007608)	2.4e-12		RNA metabolic process (GO:0016070)	4.01e-18
sensory perception (GO:0007600)	4.01e-11		neurological system process (GO:0050877)	6.8e-17
multicellular organismal process (GO:0032501)	6.5e-09		system process (GO:0003008)	9.23e-17
neurological system process (GO:0050877)	2.36e-08		immune system process (GO:0002376)	1.07e-14
single-multicellular organism process (GO:0044707)	5.52e-08		nucleobase-containing compound metabolic process (GO:0006139)	1.54e-14
organelle organization (GO:0006996)	7.96e-08		immune response (GO:0006955)	2.41e-12
chromatin organization (GO:0006325)	1.94e-07		metabolic process (GO:0008152)	3.37e-11
immune response (GO:0006955)	3.09e-07		biosynthetic process (GO:0009058)	1.85e-10
G-protein coupled receptor signaling pathway (GO:0007186)	8.56e-07		nitrogen compound metabolic process (GO:0006807)	9.55e-10
oxidative phosphorylation (GO:0006119)	8.89e-07		translation (GO:0006412)	1.98e-09
metabolic process (GO:0008152)	1.77e-06		cellular component biogenesis (GO:0044085)	2.36e-09
response to stimulus (GO:0050896)	2.33e-06		multicellular organismal process (GO:0032501)	4.47e-09
cell surface receptor signaling pathway (GO:0007166)	3.53e-06		primary metabolic process (GO:0044238)	5.07e-09
regulation of gene expression, epigenetic (GO:0040029)	3.54e-06		single-multicellular organism process (GO:0044707)	1.1e-08
system process (GO:0003008)	5.11e-06		transcription, DNA-dependent (GO:0006351)	2.13e-08
cellular component organization or biogenesis (GO:0071840)	4.34e-05		cellular component organization or biogenesis (GO:0071840)	5.83e-08
immune system process (GO:0002376)	5.19e-05		mRNA processing (GO:0006397)	1.31e-07
respiratory electron transport chain (GO:0022904)	8.51e-05		response to stress (GO:0006950)	2.74e-07
cellular component organization (GO:0016043)	9.22e-05		cell recognition (GO:0008037)	4.44e-07
porphyrin-containing compound metabolic process (GO:0006778)	0.000143		B cell mediated immunity (GO:0019724)	8.15e-07
generation of precursor metabolites and energy (GO:0006091)	0.000158		mRNA splicing, via spliceosome (GO:0000398)	1.2e-06
primary metabolic process (GO:0044238)	0.000181		phagocytosis (GO:0006909)	1.76e-06
developmental process (GO:0032502)	0.000291		transcription from RNA polymerase II promoter (GO:0006366)	4.86e-06
chromosome segregation (GO:0007059)	0.00041		complement activation (GO:0006956)	8.09e-06
protein localization (GO:0008104)	0.00089		cellular defense response (GO:0006968)	1.07e-05
mitochondrion organization (GO:0007005)	0.00123		response to biotic stimulus (GO:0009607)	1.66e-05
signal transduction (GO:0007165)	0.00127		antigen processing and presentation (GO:0019882)	4.18e-05
regulation of biological process (GO:0050789)	0.00165		defense response to bacterium (GO:0042742)	4.51e-05
cell differentiation (GO:0030154)	0.00169		fatty acid metabolic process (GO:0006631)	5.66e-05
nitrogen compound metabolic process (GO:0006807)	0.002		antigen processing and presentation of peptide or polysaccharide antigen via MHC class II (GO:0002504)	5.84e-05
B cell mediated immunity (GO:0019724)	0.00246		cellular process (GO:0009987)	5.93e-05
catabolic process (GO:0009056)	0.00264		protein metabolic process (GO:0019538)	6.58e-05
mitosis (GO:0007067)	0.00276		receptor-mediated endocytosis (GO:0006898)	8.79e-05
mitochondrial transport (GO:0006839)	0.00287		negative regulation of apoptotic process (GO:0043066)	9.52e-05
skeletal system development (GO:0001501)	0.00342		cellular component organization (GO:0016043)	0.0001
cell cycle (GO:0007049)	0.00408		lipid metabolic process (GO:0006629)	0.000127
system development (GO:0048731)	0.00424		RNA catabolic process (GO:0006401)	0.000138
sulfur compound metabolic process (GO:0006790)	0.00439		regulation of transcription from RNA polymerase II promoter (GO:0006357)	0.000154
protein complex assembly (GO:0006461)	0.00464		biological regulation (GO:0065007)	0.000162
protein complex biogenesis (GO:0070271)	0.00489		organelle organization (GO:0006996)	0.00017
defense response to bacterium (GO:0042742)	0.00847		RNA splicing, via transesterification reactions (GO:0000375)	0.000249
proteolysis (GO:0006508)	0.0106		cell cycle (GO:0007049)	0.000269
phagocytosis (GO:0006909)	0.0126		endocytosis (GO:0006897)	0.000322
cellular component biogenesis (GO:0044085)	0.014		JNK cascade (GO:0007254)	0.000341
nitrogen utilization (GO:0019740)	0.0158		transmembrane receptor protein tyrosine kinase signaling pathway (GO:0007169)	0.000341
protein folding (GO:0006457)	0.0168		RNA localization (GO:0006403)	0.000353
protein metabolic process (GO:0019538)	0.0178		muscle organ development (GO:0007517)	0.000398
cholesterol metabolic process (GO:0008203)	0.0181		rRNA metabolic process (GO:0016072)	0.000469
cell communication (GO:0007154)	0.0187		regulation of biological process (GO:0050789)	0.00141
cell recognition (GO:0008037)	0.0187		homeostatic process (GO:0042592)	0.00152
reproduction (GO:0000003)	0.0195		death (GO:0016265)	0.00172
biological regulation (GO:0065007)	0.0215		cell death (GO:0008219)	0.00172
RNA metabolic process (GO:0016070)	0.0271		apoptotic process (GO:0006915)	0.00178
RNA splicing, via transesterification reactions (GO:0000375)	0.0275		G-protein coupled receptor signaling pathway (GO:0007186)	0.00201
cellular amino acid biosynthetic process (GO:0008652)	0.029		Unclassified (UNCLASSIFIED)	0.00222
complement activation (GO:0006956)	0.031		mesoderm development (GO:0007498)	0.00232
protein targeting (GO:0006605)	0.0313		synaptic transmission (GO:0007268)	0.00306
regulation of transcription from RNA polymerase II promoter (GO:0006357)	0.0318		tRNA metabolic process (GO:0006399)	0.00364
cellular amino acid metabolic process (GO:0006520)	0.0344		MAPK cascade (GO:0000165)	0.0043
transcription from RNA polymerase II promoter (GO:0006366)	0.0382		respiratory electron transport chain (GO:0022904)	0.00521
response to biotic stimulus (GO:0009607)	0.0402		DNA repair (GO:0006281)	0.00531
biosynthetic process (GO:0009058)	0.0407		nucleobase-containing compound transport (GO:0015931)	0.00548
DNA metabolic process (GO:0006259)	0.0416		protein complex assembly (GO:0006461)	0.00599
localization (GO:0051179)	0.0416		protein complex biogenesis (GO:0070271)	0.00636
mRNA processing (GO:0006397)	0.0437		cytoskeleton organization (GO:0007010)	0.00703
transport (GO:0006810)	0.048		intracellular signal transduction (GO:0035556)	0.00742
cellular process (GO:0009987)	0.0487		I-kappaB kinase/NF-kappaB cascade (GO:0007249)	0.00748
			regulation of cell cycle (GO:0051726)	0.00826
			generation of precursor metabolites and energy (GO:0006091)	0.00877
			signal transduction (GO:0007165)	0.00987
			system development (GO:0048731)	0.0101
			embryo development (GO:0009790)	0.0111
			heart development (GO:0007507)	0.0111
			proteolysis (GO:0006508)	0.0116
			DNA metabolic process (GO:0006259)	0.0126
			blood circulation (GO:0008015)	0.0127
			angiogenesis (GO:0001525)	0.0133
			ectoderm development (GO:0007398)	0.014
			steroid metabolic process (GO:0008202)	0.0156
			vesicle-mediated transport (GO:0016192)	0.0178
			mitosis (GO:0007067)	0.0184
			nervous system development (GO:0007399)	0.0207
			cell-cell signaling (GO:0007267)	0.0213
			regulation of translation (GO:0006417)	0.0245
			carbohydrate metabolic process (GO:0005975)	0.0258
			regulation of nucleobase-containing compound metabolic process (GO:0019219)	0.0266
			cell proliferation (GO:0008283)	0.029
			intracellular protein transport (GO:0006886)	0.0307
			protein transport (GO:0015031)	0.0309
			cell-cell adhesion (GO:0016337)	0.0421
			monosaccharide metabolic process (GO:0005996)	0.0456
			regulation of carbohydrate metabolic process (GO:0006109)	0.0468
			synaptic vesicle exocytosis (GO:0016079)	0.0477
			fertilization (GO:0009566)	0.0477

## Sheet: dose_83%
upregulated			downregulated
PANTHER GO-Slim Biological Process	P-value		PANTHER GO-Slim Biological Process	P-value
sensory perception of smell (GO:0007608)	5.48e-07		sensory perception of chemical stimulus (GO:0007606)	6.36e-65
immune response (GO:0006955)	1.08e-06		sensory perception (GO:0007600)	1.53e-51
sensory perception of chemical stimulus (GO:0007606)	1.7e-06		sensory perception of smell (GO:0007608)	1.86e-49
organelle organization (GO:0006996)	4.28e-06		system process (GO:0003008)	2.55e-43
metabolic process (GO:0008152)	1.56e-05		neurological system process (GO:0050877)	3.72e-41
cellular component organization (GO:0016043)	4.28e-05		multicellular organismal process (GO:0032501)	1.02e-40
proteolysis (GO:0006508)	7.14e-05		metabolic process (GO:0008152)	5.39e-40
sensory perception (GO:0007600)	8.29e-05		single-multicellular organism process (GO:0044707)	9.14e-38
cellular component organization or biogenesis (GO:0071840)	8.93e-05		primary metabolic process (GO:0044238)	4.91e-37
chromatin organization (GO:0006325)	0.000178		nucleobase-containing compound metabolic process (GO:0006139)	4.49e-34
immune system process (GO:0002376)	0.000196		RNA metabolic process (GO:0016070)	1.15e-31
catabolic process (GO:0009056)	0.000273		regulation of biological process (GO:0050789)	8.26e-26
B cell mediated immunity (GO:0019724)	0.000348		biological regulation (GO:0065007)	1.07e-24
porphyrin-containing compound metabolic process (GO:0006778)	0.000494		nitrogen compound metabolic process (GO:0006807)	1.34e-22
cellular protein modification process (GO:0006464)	0.00058		response to stimulus (GO:0050896)	4.45e-22
primary metabolic process (GO:0044238)	0.00174		translation (GO:0006412)	6.93e-20
complement activation (GO:0006956)	0.00186		biosynthetic process (GO:0009058)	2.46e-19
embryo development (GO:0009790)	0.00196		G-protein coupled receptor signaling pathway (GO:0007186)	2.03e-14
response to stimulus (GO:0050896)	0.0021		mRNA processing (GO:0006397)	1.57e-13
response to biotic stimulus (GO:0009607)	0.0029		system development (GO:0048731)	1.36e-12
phagocytosis (GO:0006909)	0.00349		protein metabolic process (GO:0019538)	7.05e-12
protein metabolic process (GO:0019538)	0.00448		tRNA metabolic process (GO:0006399)	4.89e-11
regulation of cell cycle (GO:0051726)	0.00514		mRNA splicing, via spliceosome (GO:0000398)	6.02e-11
regulation of gene expression, epigenetic (GO:0040029)	0.00573		cellular component biogenesis (GO:0044085)	7.83e-11
cell recognition (GO:0008037)	0.00573		cellular component organization or biogenesis (GO:0071840)	1.18e-09
cellular component morphogenesis (GO:0032989)	0.00663		DNA repair (GO:0006281)	1.68e-09
regulation of nucleobase-containing compound metabolic process (GO:0019219)	0.0112		developmental process (GO:0032502)	3.82e-09
intracellular signal transduction (GO:0035556)	0.0153		DNA metabolic process (GO:0006259)	9.92e-09
G-protein coupled receptor signaling pathway (GO:0007186)	0.0164		mesoderm development (GO:0007498)	2.19e-08
Unclassified (UNCLASSIFIED)	0.0168		organelle organization (GO:0006996)	2.27e-08
neurological system process (GO:0050877)	0.0177		transcription, DNA-dependent (GO:0006351)	4.06e-08
response to pheromone (GO:0019236)	0.0179		ectoderm development (GO:0007398)	4.72e-08
localization (GO:0051179)	0.019		nervous system development (GO:0007399)	5.06e-08
nervous system development (GO:0007399)	0.0226		RNA splicing, via transesterification reactions (GO:0000375)	5.36e-08
nitrogen utilization (GO:0019740)	0.0232		catabolic process (GO:0009056)	8.6e-08
spermatogenesis (GO:0007283)	0.0244		heart development (GO:0007507)	9.43e-08
regulation of catalytic activity (GO:0050790)	0.0248		cell surface receptor signaling pathway (GO:0007166)	9.77e-08
multicellular organismal process (GO:0032501)	0.0266		muscle organ development (GO:0007517)	1.19e-07
polysaccharide metabolic process (GO:0005976)	0.0272		rRNA metabolic process (GO:0016072)	1.24e-07
cellular process (GO:0009987)	0.0287		cell-cell adhesion (GO:0016337)	1.35e-07
MAPK cascade (GO:0000165)	0.0297		cell adhesion (GO:0007155)	6.03e-07
defense response to bacterium (GO:0042742)	0.0324		biological adhesion (GO:0022610)	6.03e-07
angiogenesis (GO:0001525)	0.0324		blood circulation (GO:0008015)	5.94e-06
oxidative phosphorylation (GO:0006119)	0.0338		transcription from RNA polymerase II promoter (GO:0006366)	6.5e-06
regulation of phosphate metabolic process (GO:0019220)	0.0342		cell communication (GO:0007154)	8.24e-06
ectoderm development (GO:0007398)	0.0344		cellular component organization (GO:0016043)	1.49e-05
skeletal system development (GO:0001501)	0.0366		skeletal system development (GO:0001501)	4.94e-05
transport (GO:0006810)	0.0372		angiogenesis (GO:0001525)	5.77e-05
transcription elongation from RNA polymerase II promoter (GO:0006368)	0.0387		phosphate-containing compound metabolic process (GO:0006796)	6.34e-05
regulation of molecular function (GO:0065009)	0.039		signal transduction (GO:0007165)	6.48e-05
intracellular protein transport (GO:0006886)	0.0391		RNA catabolic process (GO:0006401)	7.62e-05
protein transport (GO:0015031)	0.0396		cell differentiation (GO:0030154)	0.000142
hemopoiesis (GO:0030097)	0.0409		tRNA aminoacylation for protein translation (GO:0006418)	0.000174
transmembrane receptor protein tyrosine kinase signaling pathway (GO:0007169)	0.0414		protein targeting (GO:0006605)	0.000195
blood circulation (GO:0008015)	0.042		gamete generation (GO:0007276)	0.000212
mitochondrion organization (GO:0007005)	0.0426		spermatogenesis (GO:0007283)	0.000212
mitosis (GO:0007067)	0.0475		mitochondrial translation (GO:0032543)	0.000282
protein phosphorylation (GO:0006468)	0.0485		protein complex assembly (GO:0006461)	0.000285
			protein complex biogenesis (GO:0070271)	0.000322
			mitochondrial transport (GO:0006839)	0.000424
			protein localization (GO:0008104)	0.000452
			regulation of translation (GO:0006417)	0.00047
			reproduction (GO:0000003)	0.000498
			mitochondrion organization (GO:0007005)	0.000556
			transcription initiation from RNA polymerase II promoter (GO:0006367)	0.000592
			tricarboxylic acid cycle (GO:0006099)	0.000821
			response to external stimulus (GO:0009605)	0.000959
			cellular process (GO:0009987)	0.00108
			cellular protein modification process (GO:0006464)	0.00122
			fertilization (GO:0009566)	0.00143
			regulation of cell cycle (GO:0051726)	0.00158
			RNA splicing (GO:0008380)	0.00162
			coenzyme metabolic process (GO:0006732)	0.00205
			natural killer cell activation (GO:0030101)	0.00212
			response to stress (GO:0006950)	0.00261
			cellular amino acid metabolic process (GO:0006520)	0.00325
			homeostatic process (GO:0042592)	0.00345
			DNA replication (GO:0006260)	0.00405
			cellular calcium ion homeostasis (GO:0006874)	0.00581
			antigen processing and presentation (GO:0019882)	0.00679
			segment specification (GO:0007379)	0.00691
			JNK cascade (GO:0007254)	0.00863
			oxidative phosphorylation (GO:0006119)	0.00981
			protein acetylation (GO:0006473)	0.0103
			meiosis (GO:0007126)	0.0111
			generation of precursor metabolites and energy (GO:0006091)	0.0131
			RNA localization (GO:0006403)	0.0152
			JAK-STAT cascade (GO:0007259)	0.0152
			DNA recombination (GO:0006310)	0.0154
			cyclic nucleotide metabolic process (GO:0009187)	0.017
			carbohydrate metabolic process (GO:0005975)	0.0175
			mitosis (GO:0007067)	0.018
			cell cycle (GO:0007049)	0.0184
			regulation of phosphate metabolic process (GO:0019220)	0.0184
			visual perception (GO:0007601)	0.019
			pyrimidine nucleobase metabolic process (GO:0006206)	0.0192
			chromatin organization (GO:0006325)	0.0192
			cell-cell signaling (GO:0007267)	0.0193
			regulation of transcription from RNA polymerase II promoter (GO:0006357)	0.0203
			DNA catabolic process (GO:0006308)	0.0205
			synaptic transmission (GO:0007268)	0.0205
			vitamin transport (GO:0051180)	0.0207
			Unclassified (UNCLASSIFIED)	0.0212
			cytokine-mediated signaling pathway (GO:0019221)	0.0223
			glycogen metabolic process (GO:0005977)	0.0236
			cellular component movement (GO:0006928)	0.0245
			cell-matrix adhesion (GO:0007160)	0.0264
			mRNA 3'-end processing (GO:0031124)	0.0295
			blood coagulation (GO:0007596)	0.0304
			protein transport (GO:0015031)	0.033
			mRNA polyadenylation (GO:0006378)	0.0333
			cytoskeleton organization (GO:0007010)	0.0346
			macrophage activation (GO:0042116)	0.0352
			behavior (GO:0007610)	0.036
			localization (GO:0051179)	0.0361
			I-kappaB kinase/NF-kappaB cascade (GO:0007249)	0.0364
			cellular amino acid biosynthetic process (GO:0008652)	0.0389
			purine nucleobase metabolic process (GO:0006144)	0.0389
			lysosomal transport (GO:0007041)	0.0403
			fatty acid beta-oxidation (GO:0006635)	0.042
			digestive tract mesoderm development (GO:0007502)	0.0464
			nucleobase-containing compound transport (GO:0015931)	0.0473
			transcription elongation from RNA polymerase II promoter (GO:0006368)	0.0483
			antigen processing and presentation of peptide or polysaccharide antigen via MHC class II (GO:0002504)	0.0494
			regulation of vasoconstriction (GO:0019229)	0.0499
