# Supplementary material for: Identification of differentially expressed genes and pathways in mice exposed to mixed field neutron/photon radiation
Source: BMC Genomics. 2018 Jun 28;19:504. doi: 10.1186/s12864-018-4884-6 (PMC6027792; doi:10.1186/s12864-018-4884-6)
Supplement: Supplementary file 5 — List of differentially expressed genes included in the “EIF2 signaling” canonical pathway identified by IPA core analysis. Differentially expressed genes specific to neutron radiation are depicted in red. Genes unique to x-ray exposure are depicted in green. (XLSX 14 kb) [file 12864_2018_4884_MOESM5_ESM.xlsx]

## Sheet: Sheet1
Additional file 5: IPA_EIF2 pathway genelist
Red: genes unique to neutron exposures; Green: genes unique to x-rays
0		0.05		0.15		0.25		0.83
Gene	Fold Change	Gene	Fold Change	Gene	Fold Change	Gene	Fold Change	Gene	Fold Change
Acta1	2.714	Actg2	4.07	Actg2	5.695	Actg2	5.425	Atf5	5.211
Actg2	4.438	Akt3	-2.509	Akt3	-2.527	Atf5	8.589	Bcl2	-1.879
Atf5	11.102	Atf5	13.633	Atf5	14.516	Atm	-3.247	Eif1a	-1.503
Atm	-4.221	Atm	-4.397	Atm	-6.026	Ccnd1	5.269	Eif2ak1	2.892
Eif2ak1	5.557	Ccnd1	6.316	Bcl2	-2.163	Eif2ak1	5.624	Eif2ak3	-2.008
Eif2ak3	-3.03	Eif2ak1	5.504	Ccnd1	5.459	Eif2ak3	-2.941	Eif2ak4	-2.763
Eif2b2	-1.987	Eif2ak3	-2.95	Eif2ak1	7.427	Eif2ak4	-3.275	Eif2b1	-1.904
Eif2b4	-2.107	Eif2ak4	-3.228	Eif2ak3	-3.168	Eif2b2	-1.934	Eif2b2	-2.134
Eif2b5	-1.774	Eif2b2	-2.129	Eif2ak4	-3.548	Eif2c2	2.285	Eif2b3	-1.805
Eif2c1	-3.748	Eif2c1	-2.159	Eif2b2	-2.317	Eif3e	-2.592	Eif2b4	-1.809
Eif2c2	3.336	Eif3d	-2.006	Eif2c1	-2.602	Eif3f	-1.733	Eif2b5	-2.026
Eif2s3x	1.97	Eif3e	-3.01	Eif2c2	2.166	Eif3g	-2.565	Eif2c1	-2.005
Eif3d	-2.314	Eif3f	-2.251	Eif2c4	-2.119	Eif3l	-2.332	Eif2c2	2.201
Eif3e	-2.104	Eif3g	-2.854	Eif3d	-2.119	Eif3m	-1.821	Eif3d	-1.81
Eif3g	-2.529	Eif3l	-2.418	Eif3e	-3.276	Eif5	2.014	Eif3e	-2.555
Eif3j1	2.324	Eif3m	-2	Eif3f	-1.949	Fau	-2.074	Eif3f	-1.616
Eif3k	2.155	Eif4a3	-1.899	Eif3g	-3.655	Grb2	-2.117	Eif3g	-2.778
Eif3m	-2.012	Eif4g3	-2.519	Eif3j1	-2.27	Hras	2.95	Eif3j1	2.661
Eif4a2	-2.58	Fau	-2.587	Eif3l	-2.891	Map2k1	-2.048	Eif3l	-2.704
Eif4a3	-1.849	Frs2	-1.776	Eif3m	-2.439	Ptbp1	-2.154	Eif3m	-2.062
Eif4g3	-2.331	Grb2	-2.364	Eif4a2	-2.974	Rpl10	1.748	Eif4a1	-2.176
Eif5	2.76	Hras	2.917	Eif4a3	-2.267	Rpl11	-2.39	Eif4a2	-2.396
Fau	-2.948	Map2k1	-2.074	Eif4g3	-2.53	Rpl12	-2.129	Eif4a3	-1.773
Grb2	-2.414	Pik3c3	-2.21	Eif5	3.1	Rpl13	-2.584	Eif4g1	-2.45
Hras	2.5	Pik3cg	-2.297	Fau	-2.476	Rpl13a	-2.122	Eif5	3.024
Map2k1	-1.764	Ppp1ca	-2.004	Frs2	-1.631	Rpl17	-2.123	Fau	-2.29
Map2k2	2.149	Ptbp1	-2.285	Grb2	-2.184	Rpl18	-3.672	Grb2	-1.721
Pik3c2a	-1.82	Rpl11	-2.476	Hras	2.724	Rpl19	-1.922	Hras	1.603
Ppp1ca	-1.834	Rpl12	-2.799	Map2k1	-1.94	Rpl21	3.249	Mapk1	1.575
Ppp1cb	5.071	Rpl13	-2.628	Nras	-2.011	Rpl26	-1.962	Mapk3	-1.605
Ppp1r15a	2.014	Rpl13a	-2.767	Pik3cg	-2.68	Rpl27	-1.827	Myc	-1.652
Ptbp1	-1.874	Rpl14	-2.64	Ppp1cc	-1.857	Rpl3	-2.207	Paip1	3.073
Rpl11	-2.179	Rpl17	-2.371	Ppp1r15a	1.881	Rpl30	-2.038	Pik3c3	-2.283
Rpl12	-1.887	Rpl18	-4.801	Ptbp1	-3.327	Rpl35a	-1.514	Pik3cd	-2.15
Rpl13a	-2.455	Rpl19	-2.139	Rpl10	2.301	Rpl5	-1.535	Pik3r4	-1.757
Rpl14	-3.928	Rpl22	-2.104	Rpl11	-3.025	Rpl8	-2.284	Ppp1ca	-1.797
Rpl18	-2.949	Rpl26	-2.179	Rpl12	-2.817	Rpl9	-2.849	Ppp1cc	-1.774
Rpl3	-2.685	Rpl27	-2.11	Rpl13	-3.282	Rps11	-2.706	Ppp1r15a	2.129
Rpl30	-2.069	Rpl27a	-1.643	Rpl13a	-2.782	Rps12	-2.088	Ptbp1	-2.288
Rpl36al	-2.03	Rpl3	-2.992	Rpl14	-2.924	Rps15a	-1.9	Rpl11	-3.83
Rpl5	-2.065	Rpl30	-2.749	Rpl17	-2.926	Rps16	-2.695	Rpl12	-1.792
Rpl8	-2.207	Rpl35a	-1.801	Rpl18	-6.139	Rps17	-1.964	Rpl13	-2.086
Rpl9	-2.714	Rpl5	-2.182	Rpl19	-2.901	Rps18	-3.451	Rpl13a	-2.654
Rps11	-2.153	Rpl8	-2.474	Rpl21	3.778	Rps2	2.269	Rpl14	-2.247
Rps18	-2.743	Rpl9	-3.387	Rpl22	-2.125	Rps27a	-2.083	Rpl15	-1.551
Rps2	1.826	Rps11	-3.477	Rpl24	-2.911	Rps28	-1.746	Rpl17	-1.513
Rps25	1.608	Rps12	-2.21	Rpl26	-2.656	Rps3	-2.154	Rpl18	-3.883
Rps27a	-2.559	Rps15a	-2.248	Rpl27	-2.614	Rps4x	-2.209	Rpl19	-1.998
Rps3	-1.916	Rps16	-3.106	Rpl3	-3.024	Rps6	-2.989	Rpl21	2.874
Rps6	-1.888	Rps17	-2.36	Rpl30	-3.485	Rps8	-2.348	Rpl22	-1.724
Rps8	-1.788	Rps18	-3.983	Rpl35a	-2.164	Rps9	-1.965	Rpl24	-2.518
Trib3	4.929	Rps19	-2.039	Rpl36al	-2.483	Trib3	3.934	Rpl26	-2.502
Xiap	-1.722	Rps2	2.047	Rpl39	-1.969	Xiap	-1.898	Rpl27	-1.937
		Rps27a	-2.738	Rpl5	-1.837			Rpl27a	-1.856
		Rps28	-1.843	Rpl6	-3.004			Rpl3	-2.413
		Rps3	-2.177	Rpl8	-2.977			Rpl30	-2.537
		Rps4x	-2.511	Rpl9	-4.37			Rpl36al	-2.561
		Rps6	-3.1	Rps11	-4.081			Rpl5	-1.716
		Rps8	-2.495	Rps12	-2.714			Rpl6	-3.376
		Rps9	-1.991	Rps15a	-2.813			Rpl7	-1.525
		Trib3	4.766	Rps16	-4.414			Rpl8	-2.552
		Xiap	-1.916	Rps17	-3.478			Rpl9	-2.938
				Rps18	-4.611			Rps11	-3.037
				Rps19	-2.76			Rps12	-1.746
				Rps2	1.832			Rps15a	-1.87
				Rps24	-2.092			Rps16	-3.074
				Rps27a	-2.637			Rps17	-3.552
				Rps28	-2.26			Rps18	-4.092
				Rps3	-2.591			Rps19	-2.646
				Rps4x	-2.915			Rps24	-1.547
				Rps6	-4.344			Rps27a	-1.97
				Rps8	-3.098			Rps28	-2.18
				Rps9	-2.261			Rps3	-2.901
				Rras2	-2.551			Rps4x	-3.372
				Trib3	5.142			Rps6	-3.816
				Xiap	-2.419			Rps8	-2.805
								Rps9	-1.729
								Rpsa	-2.843
								Rras2	-1.859
								Xiap	-1.999
