# Supplementary material for: Identification of differentially expressed genes and pathways in mice exposed to mixed field neutron/photon radiation
Source: BMC Genomics. 2018 Jun 28;19:504. doi: 10.1186/s12864-018-4884-6 (PMC6027792; doi:10.1186/s12864-018-4884-6)
Supplement: Supplementary file 7 — IPA-predicted upstream regulators of gene expression. Benjamini-corrected p values are shown. Top predicted upstream regulators (|z| > 2) are shown. (XLSX 11 kb) [file 12864_2018_4884_MOESM7_ESM.xlsx]

## Sheet: Sheet1
Additions file 7: IPA-predicted upstream regulators of gene expression
Numbers are z-scores for each neutron component. N/A : no upstream regulators predicted for that neutron component
	Neutron Component
Upstream Regulator	0	0.05	0.15	0.25	0.83
IFNG	-6.017	-8.05143	-6.21783	-5.04285	-6.83426
TNF	-4.31828	-6.07476	-3.64874	-4.07543	-5.01131
BNIP3L	-4.6	-4.2	-4.15761	-4.49073	-4.08248
CD40LG	-3.22674	-4.94993	-4.09313	-3.18031	-5.01174
IL10RA	4.26322	4.19121	4.37255	3.5162	3.38622
SASH1	-3.12772	-4.3788	-4.2	-3.77124	-4.2
Interferon alpha	-4.10086	-5.85437	-4.63394	-4.54855	N/A
SAMSN1	-3	-4.31455	-4.15761	-3.44124	-4.04145
DOCK8	-2.68328	-4.47214	-4.02492	-3.74166	-3.7097
Ifnar	-3.96377	-4.90195	-3.97661	-3.90186	N/A
CST5	2.42087	3.90721	3.33398	1.75342	5.00435
ABCB6	-3.63803	-3.31662	-3.16228	-2.68804	-3.35659
SOX4	-3.31512	-3.77908	-3.17427	-2.39258	-3.4559
PAX5	-3.35392	-3.4928	-3.18898	-3.4928	-2.47299
TAL1	3.38894	3.18841	3.41463	3.17832	2.54938
IFN alpha/beta	-3.36272	-4.38054	-3.87084	-3.91563	N/A
MYC	-2.01601	-3.67261	-3.29596	-1.1334	-5.07397
KCNK9	3.30237	2.6295	3.30237	2.81272	2.98481
EBI3	-2.68087	-3.17264	-3.54502	-2.68087	-2.70165
SPI1	-3.01249	-3.85793	-2.65071	-2.55461	-2.63872
KLF3	2.40851	3.51642	3.28208	2.60891	2.70122
NFATC2	-2.76193	-3.37979	-2.84004	-2.80601	-2.66952
TCF3	-2.72138	-3.24505	-2.92293	-2.73509	-2.7375
CIITA	-2.60771	-2.94772	-2.94772	-2.94772	-2.60771
UCHL1	-2.08932	-3.29665	-2.88457	-2.42621	-3.35673
PRKCD	-2.09675	-3.38321	-2.44086	-2.70541	-3.19139
PTPN1	2.6295	2.62109	2.97534	2.81272	2.62109
TRIM24	3.54396	3.92867	3.02529	2.39317	N/A
MYCN	-1.29326	-2.72546	-2.68114	-1.6641	-4.38548
Nr1h	2.3397	3.45368	2.45096	2.48411	1.68956
NFE2L2	2.18235	1.89783	1.42664	3.6904	-3.00935
